# Supplementary material for: Ferroptosis Signature Shapes the Immune Profiles to Enhance the Response to Immune Checkpoint Inhibitors in Head and Neck Cancer
Source: Adv Sci (Weinh). 2023 Apr 7;10(15):2204514. doi: 10.1002/advs.202204514 (PMC10214241; doi:10.1002/advs.202204514)
Supplement: Supplementary file 2 — Supporting Information [file ADVS-10-2204514-s001.xlsx]

## Sheet: 工作表1
Supplementary Table 1. Characteristics of TVGH HNSCC patients
RNA Sequencing for paired samples from TVGH HNSCC patients
ID	Operation date	Operation method	GENDER	Tumor location	TNM	p16	Collection site (N: Normal , IC : Inner tumor core, IF : Invasive front, M: Metastatic tumor)
CASE 1	2018.10.31	Oral tumor excision with rnd _x000B_(including suprahyoid dissection)	M	Malignant neoplasm of tip and lateral border of tongue	CT4aN1M0 SIII_x000B_PT4aN1M S:IVA R:0	NA	N IC IF
CASE 2	2018.11.12	Oral tumor excision rnd (including suprahyoid dissection) _x000B_partial mandibulectomy (including mandibulotomy)	M	Tongue, dorsal surface NOS	CT4aN2bM0 S:IVA_x000B_PT4aN3bM S:IVB R:0	non-reactive	N IC
CASE 6	2018.11.26	Laryngectomy, total rnd (including suprahyoid dissection)_x000B_lobectomy of thyroid	M	Larynx	cT4aN0M0, S: IVA pT4aN2bM0, S: IVA	NA	N IC IF
CASE 13	2018.12.17	Laryngectomy, total_x000B_thyroidectomy	M	Hypopharynx, pyriform sinus right	CT4aN2cM0 S:IVA_x000B_PT4aN2cM S:IVA R:1 CA	negative	N IC
CASE 16	2019.01.14	Oral tumor excision, with lymphadenectomy_x000B_rnd (including suprahyoid dissection)	M	Lip, mucosa lower left	CT2N2cM0 S:IVA_x000B_PT2N3bM S:IVB R:0	negative	N M (IC sample was excluded because of low RNA integrity number)
CASE 20	2019.01.21	1.ENT 63010 oral tumor excision with rnd_x000B_2.ENT 64014 rnd (including suprahyoid dissection)	M	Tongue border left	CT3N2bM0 S:IVA_x000B_PT4aN3bM S:IVB R:0	negative	N IC IF M
CASE 22	2019.02.21	1.ENT 63016 oral tumor excision_x000B_2.ENT 82028 neck lymph node dissection, unilateral (rnd, unilateral)	M	Base of tongue cancer	pT0N2cM0, S: IVA	NA	N IC IF
CASE 23	2019.02.27	1.ENT 63010 oral tumor excision with rnd_x000B_2.ENT 63011 partial maxillectomy	M	Hard palate right	CT2N1M0 S:III	negative	N IC
CASE 26	2019.04.01	1.ENT 63010 oral tumor excision with rnd	M	Tongue left	c T 3 N 2b M 0 (stage IVA ) _x000B_ p T 2 N 1 M (stage III ) R 0	negative	N IC IF M
CASE 28	2019.04.10	1.ENT 63010 oral tumor excision with rnd_x000B_2.ENT 64014 rnd (including suprahyoid dissection)	M	Gum/Gingiva, Lower right	c T 4a N 2c M 0 (stage IVA ) _x000B_ p T 4b N 3b M (stage IVB ) R 0	NA	N IC M
CASE 44	2019.07.24	1.ent 63010 oral tumor excision with rnd_x000B_2.ent 63013 partial mandibulectomy (including mandibulotomy)	M	Gum/Gingiva, Lower right	c T 4a N 2b M 0 (stage IVA ) _x000B_ p T 4a N 3b M(stage IVB ) R 0	NA	N IC IF M
CASE 47	2019.08.21	1.ENT 62005 laryngopharyngectomy_x000B_2.ENT 64014 rnd (including suprahyoid dissection)	M	Hypopharynx, pyriform sinus	c T 4a N 1 M 0 (stage IVA ) _x000B_ p T 4a N 3b M(stage IVB ) R 0	NA	N IC IF
CASE 54	2019.10.30	1.ENT 63010 oral tumor excision with rnd_x000B_2.ENT 64014 rnd (including suprahyoid dissection)	M	Buccal right	C T2N1M0 S:III_x000B_P T4aN0M S:IVA R:0	NA	N IC IF
CASE 56	2019.11.13	1.ENT 63010 oral tumor excision with rnd_x000B_2.ENT 64014 rnd (including suprahyoid dissection)	M	Rt tongue	CT3N2cM0 S:IVA_x000B_PT4aN3bM S:IVB R:0	NA	N IC IF M
CASE 58	2019.12.04	1.ENT 63010 oral tumor excision with rnd	M	Right tongue border	rpT3N0M0	NA	N IC IF
CASE 59	2019.12.18	1.ENT 62004 laryngectomy with rnd 2.ENT 64014 rnd (including suprahyoid dissection)	M	Larynx, glottis	CT4aN0M0 S:IVA PT4aN0M S:IVA R:0	NA	N IC IF
CASE 61	2019.12.23	1.ENT 63016 oral tumor excision 2.ENT 66002 tracheostomy	M	Tongue border left	CT3N2bM0 S:IVA PT2N0M S:II R:0	NA	N IC IF
CASE 63	2020.01.08	1.ENT 63016 oral tumor excision	M	Tongue border Right	CT2N0M0 S:II PT3NxM S:III R:0	NA	N IC IF
CASE 64	2020.01.08	1.ENT 63016 oral tumor excision	M	Floor of mouth, lateral Right	CT1N0M0 S:I PT1NxM S:I R:0	NA	N IC IF M1 M2
CASE 65	2020.01.08	1.ENT 63016 oral tumor excision	M	Tongue border left	CT2N0M0 S:II PT1NxM S:I R:0	NA	N IC IF
CASE 69	2020.02.07	1.ENT 63009 composite resection 2.ENT 64014 rnd (including suprahyoid dissection)	M	Buccal mucosa Right	CT2N1M0 S:III PT3N3bM S:IVB R:0	NA	N IF M (IC sample was excluded because of low mapping quality)
scRNA Sequencing from TVGH HNSCC patients
ID	Operation date	Operation method	GENDER	Tumor location	TNM	p16
sc-1	2021.08.04	1.ENT 63016 ORAL TUMOR EXCISION 2.ENT 65000 GRAFT & FLAP	M	Right tongue	cT1N0M0, cstage I	NA
sc-2	2021.09.15	1.ENT 63010 ORAL TUMOR EXCISION WITH RND 2.ENT 63013 PARTIAL MANDIBULECTOMY (INCLUDING MANDIBULOTOMY)	M	Right lower gingiva	cT4aN2bM0, stage IVA	NA
sc-3	2021.09.29	1.ENT 63010 ORAL TUMOR EXCISION WITH RND 2.ENT 63013 PARTIAL MANDIBULECTOMY (INCLUDING MANDIBULOTOMY)	M	Right mouth floor	pT4aN0M0, pstage IVA	NA
Visium analysis from TVGH HNSCC patients
ID	Operation date	Operation method	GENDER	Tumor location	TNM	p16
Visium-1	2020.10.07	tumor wide excision + bilateral neck dissection (bilateral level I-IV) + tracheostomy + left free ALT flap transfer + STSG + teeth extraction	M	Buccal	cT4aN2cM0, stage Iva pT4aN0M0, stage Iva	NA
Visium-2	2021.01.13	tumor wide excision + right fibular osteocutaneous free flap reconstruction and STSG	M	Left lower gingiva	cT4bN2bM0, stage IVb pT4bN0M0, stage IVb	NA
Tissue array sample for IHC from TVGH HNSCC patients
ID	Operation date	Operation method	GENDER	Tumor location	T	N	M	Stage	p16
677T	2010.9.24	LARYNGOSCOPY, OPERATIVE EXCISION	M	oropharyngeal	4a	3	0	4	NA
682T	2010.11.24	ORAL TUMOR EXCISION	M	tongue	NA	NA	NA	NA	NA
683T	2010.12.8	ORAL TUMOR EXCISION WITH RND PARTIAL MANDIBULECTOMY	M	buccal	4a	0	0	4	NA
684T	2010.12.14	LARYNGOSCOPY, OPERATIVE EXCISION	M	hypopharyngeal	4a	2b	0	4	NA
685T	NA	NA	M	gingiva	1	NA	NA	NA	NA
689T	2011.3.23	LARYNGECTOMY WITH RND	M	hypopharyngeal	1	2b	0	4	NA
690T	2011.3.23	LARYNGOSCOPY, OPERATIVE EXCISION	M	tonsil	2	2b	0	4	NA
691T	2011.4.6	ORAL TUMOR EXCISION WITH RND PARTIAL MANDIBULECTOMY	M	gingiva	4a	0	0	4	NA
693T	2011.4.20	ORAL TUMOR EXCISION	M	Tonsil, right	2	2	0	4	NA
697T	2011.5.4	ORAL TUMOR EXCISION WITH RND PARTIAL MANDIBULECTOMY	M	Buccal	4a	1	1	4	NA
698T	2011.5.11	ORAL TUMOR EXCISION WITH RND PARTIAL MANDIBULECTOMY	M	tongue	3	0	0	3	NA
709T	2011.10.26	ORAL TUMOR EXCISION	M	tongue	c4a	2c	0	4	NA
712T	2011.11.9	LARYNGOSCOPY, OPERATIVE EXCISION	M	hypopharyngeal	c4a	2b	0	4	NA
713T	2011.11.16	LARYNGOSCOPY, OPERATIVE EXCISION	M	hypopharyngeal	3	0	0	3	NA
722T	2011.12.28	ORAL TUMOR EXCISION WITH RND	F	tongue	2	0	0	2	NA
726T	2012.2.29	ORAL TUMOR EXCISION WITH RND	M	tongue	2	2b	0	4	negative
736T	41157	ORAL TUMOR EXCISION WITH RND PARTIAL MANDIBULECTOMY	M	buccal	3	0	0	3	negative
679T	2010.11.3	ORAL TUMOR EXCISION WITH RND	M	tongue	NA	NA	NA	NA	NA
680T	2010.11.10	ARYTENOIDECTOMY	M	hypopharyngeal	4	2	1	4	NA
692T	2011.4.20	ORAL TUMOR EXCISION WITH RND	M	buccal	1	0	0	1	NA
700T	NA	NA	M	hypopharyngeal	4	2	0	4	NA
702T NECK	NA	NA	M	MUO	0	2	0	4	NA
705T	2011.9.21	LARYNGECTOMY WITH RND	M	hypopharyngeal	4a	2b	0	4	NA
707T	2011.10.5	ORAL TUMOR EXCISION WITH RND	M	tongue	2	2	0	4	NA
710T	2011.11.2	LARYNGOSCOPY, OPERATIVE EXCISION	M	Hypopharynx	3	0	0	3	NA
711T	2011.11.2	LARYNGOSCOPY, OPERATIVE EXCISION	M	hypopharyngeal	c3	1	0	3	NA
719T	2011.11.9	LARYNGOSCOPY, OPERATIVE EXCISION	M	hypopharyngeal	2	2b	0	4	NA
720T	2011.12.7	ORAL TUMOR EXCISION WITH RND	M	tongue	4	0	0	4	NA
723T	2012.2.1	LARYNGECTOMY WITH RND	M	glotic	3	0	0	3	NA
724T	2012.2.15	HEMIGLOSSECTOMY	M	tongue	2	2	0	4	NA
729T	2012.4.18	ARYTENOIDECTOMY	M	hypopharyngeal	2	2b	0	4	NA
730T	2012.4.25	ORAL TUMOR EXCISION	M	tongue/ buccal	2	0	0	2	negative
732T	2012.5.1	ORAL TUMOR EXCISION	M	tongue	2	0	0	2	negative
734T	2012.7.11	ORAL TUMOR EXCISION WITH RND	M	gingiva	4a	0	0	4	negative
703T	2011.8.31	ORAL TUMOR EXCISION WITH RND PARTIAL MANDIBULECTOMY	M	tongue	2	0	0	2	NA
714T	2011.11.16	LARYNGOSCOPY, OPERATIVE EXCISION	M	hypopharyngeal	c4a	2b	0	4	NA
716T	2011.11.22	ORAL TUMOR EXCISION WITH RND	M	tongue	2	0	0	2	NA
721T	2011.12.21	ORAL TUMOR EXCISION WITH RND PARTIAL MAXILLECTOMY	M	buccal	2	0	0	2	NA
728T	2012.3.14	ORAL TUMOR EXCISION WITH RND	F	buccal	4	0	0	4	NA
731T NECK	2012.5.16	ORAL TUMOR EXCISION WITH RND	M	tongue	3	2	0	4	postive
511T	NA	NA	M	hypopharyngeal	2	0	0	2	NA
568T	2008.9.17	LARYNGOSCOPY, OPERATIVE EXCISION	M	hypopharyngeal	3	1	0	3	NA
574T	2008.10.22	LARYNGECTOMY WITH RND	M	hypopharyngeal	3	2b	0	4	NA
575T	2008.10.22	LARYNGOSCOPY, OPERATIVE EXCISION	M	hypopharyngeal	2	0	0	2	NA
576T	2008.11.12	LARYNGOSCOPY, OPERATIVE EXCISION	M	vallecula	3	2c	0	4	NA
584T NECK	NA	NA	M	Palate	3	1	0	3	NA
586T	2009.2.6	RND	F	thyroid	NA	NA	NA	NA	NA
587T	2009.2.10	LARYNGOSCOPY, OPERATIVE EXCISION	F	vocal cords	NA	NA	NA	NA	NA
588T	2009.2.11	ORAL TUMOR EXCISION WITH RND	M	tongue	2	1	0	3	NA
593T	2009.3.11	LARYNGOSCOPY, OPERATIVE EXCISION	M	Transpharyngeal	3	2c	0	4	NA
597T	2009.3.25	ORAL TUMOR E	M	tongue	c4a	2c	1	4	NA
603T	2009.4.15	ORAL TUMOR EXCISION WITH RND	M	buccal	2	0	0	2	NA
604T	2009.5.6	ORAL TUMOR EXCISION WITH RND	M	tongue	4a	0	0	4	NA
608T	2009.5.13	VERTICAL HEMILARYNGECTOMY	M	hypopharyngeal	2	0	0	2	NA
616T	2009.6.23	ORAL TUMOR EXCISION LARYNGOSCOPY, OPERATIVE EXCISION	M	tonsil	cT2	n3	0	4	NA
625T	40036	LARYNGOSCOPY, OPERATIVE EXCISION	M	oropharyngeal	4a	2b	0	4	NA
628T	2009.10.28	ORAL TUMOR EXCISION WITH RND	M	tongue	4	2	0	4	NA
451T	NA	NA	M	tongue	2	2	0	4	NA
569T	2008.9.17	ORAL TUMOR EXCISION WITH RND	M	tongue	2	0	0	2	NA
578T	39761	ORAL TUMOR EXCISION WITH RND	M	tongue	2	2b	0	4	NA
589T	2009.2.11	ORAL TUMOR EXCISION	M	tongue	4	2	0	4	NA
590T	2009.2.17	ORAL TUMOR EXCISION WITH RND PARTIAL MAXILLECTOMY	M	buccal	2	0	0	2	NA
624T	2009.8.5	ORAL TUMOR EXCISION WITH RND PARTIAL MANDIBULECTOMY	M	buccal	4a	0	0	4	NA
632T	2009.8.14	LARYNGOSCOPY, OPERATIVE EXCISION	M	supraglottic	3	2c	0	4	NA
639T	2009.10.4	LARYNGOSCOPY, OPERATIVE EXCISION	M	glotic	2	1	0	3	NA
642T	2009.11.18	ORAL TUMOR EXCISION	M	soft palate	2	0	0	2	NA
644T	2009.12.16	ORAL TUMOR EXCISION WITH RND	M	buccal	2	0	0	2	NA
646T	2009.12.23	ORAL TUMOR EXCISION WITH RND	M	hard palate	4	0	0	4	NA
656T	2010.3.24	LARYNGOSCOPY, OPERATIVE EXCISION	M	hypopharyngeal	2	0	0	2	NA
658T	2010.4.7	ORAL TUMOR EXCISION WITH RND	M	buccal	2	1	0	3	NA
661T	2010.4.21	ORAL TUMOR EXCISION WITH RND	M	tongue	2	1	0	3	NA
665T	2010.5.13	LARYNGECTOMY WITH RND	M	hypopharyngeal	4a	2b	0	4	NA
666T	2010.5.21	LARYNGOSCOPY, OPERATIVE EXCISION	M	hypopharyngeal	c2	0	0	2	NA
667T	2010.6.1	ORAL TUMOR EXCISION	M	soft palate	2	0	0	2	NA
566T	2008.9.23	LARYNGECTOMY WITH RND	M	larynx	4a	0	0	4	NA
572T	2008.10.8	ORAL TUMOR EXCISION WITH RND	F	tongue	1	0	0	1	NA
577T	2008.11.5	LARYNGOSCOPY, OPERATIVE EXCISION	M	glotic	c2	0	0	2	NA
580T	2008.12.23	WIDE EXCISION - SOFT TISSUE TUMOR, MALIGNANT	M	Palate	1	2c	0	4	NA
591T	2009.2.25	ORAL TUMOR EXCISION	M	tonsil	4	2	1	4	NA
594T	2009.3.11	ORAL TUMOR EXCISION	M	tongue	4	2	0	4	NA
595T	2009.3.17	ARYTENOIDECTOMY	M	Hypopharynx	2c	0	0	2	NA
596T	2009.3.25	ORAL TUMOR EXCISION WITH RND	F	buccal	2	0	0	2	NA
607T	2009.5.12	LARYNGOSCOPY, OPERATIVE EXCISION	M	hypopharyngeal	4a	2c	0	4	NA
611T	2009.5.20	ORAL TUMOR EXCISION	M	tonsil	2	2	0	4	positive
637T NECK	2009.9.30	ORAL TUMOR EXCISION WITH RND	M	tonsil	NA	NA	NA	NA	NA
641T	2009.11.4	ORAL TUMOR EXCISION WITH RND	M	tongue	2	0	0	2	NA
647T	2009.12.30	ORAL TUMOR EXCISION WITH RND	M	tongue	c3	0	0	3	NA
648T	2010.1.13	LARYNGOSCOPY, OPERATIVE EXCISION	M	hard palate	c4a	2	0	4	NA
664T	2010.5.4	LARYNGOSCOPY, OPERATIVE EXCISION	M	hypopharyngeal	c2	0	0	2	NA
Patient-derived xenograft (PDX) samples from TVGH HNSCC patients
ID	Operation date	Operation method	GENDER	Tumor location	TNM	p16	PDX tumor	Note
Case #1	2019.11.20	Oral tumor excision with rnd	M	Left buccal mucosa	cT4aN2bM0, stage IVA	NA	DMSO-1, DMSO-2, DMSO-3, RSL3-a, RSL3-b	the same patient in RNA Seq case #28
Case #2	2022.05.18	1.ENT 62004 LARYNGECTOMY WITH RND 2.ENT 64014 RND (INCLUDING SUPRAHYOID DISSECTION)	M	RT HYPOPHARYNGEAL CA	PT4AN3BM0	NA	DMSO-4, RSL3-c, RSL3-d
Multispectral immunofluorescent staining samples from TVGH HNSCC patients
Polaris case	Operation date	Operation method	GENDER	Tumor location	TNM	p16	slide number	Note
Polaris-1	2019.11.20	Oral tumor excision with rnd	M	Left buccal mucosa	cT4aN2bM0, stage IVA	NA	53257N (Primary tumor)	For panel set#1
Polaris-2	2019.11.13	Oral tumor excision with rnd	M	Right tongue	cT3N2cM0, cstage IVa	NA	51957E (Primary tumor) 51957M (Metastatic tumor)	For panel set#1
Polaris-3	2020.02.20	Oral tumor excision	M	Right tongue	cT3N0M0, cstage III	NA	07351P (Metastatic tumor)	For panel set#1
Polaris-4	2018.01.12	NA	NA	NA	cT2cN0cM0cStage II ; pT2pN0pMB	NA	109SB08-008	For panel set#2
Polaris-5	2008.08.06	NA	NA	NA	cT1cN0cM0cStage I ; pT2pN0pM0	NA	109SB08-010	For panel set#2
Polaris-6	2018.02.22	NA	NA	NA	cT4AcN2BcM0cStage IVA ; pT4ApN2BpMB	NA	109SB08-037	For panel set#2
Polaris-7	2018.02.27	NA	NA	NA	cT4AcN0cM0cStage IVA ; pT4ApN0pMB	NA	109SB08-041	For panel set#2
Polaris-8	2018.03.13	NA	NA	NA	cT4BcNXcM0cStage IVB ; pT3pNXpMB	NA	109SB08-048	For panel set#2
Polaris-9	2018.03.20	NA	NA	NA	cT2cN0cM0cStage II ; pT3pN0pMB	NA	109SB08-054	For panel set#2
Polaris-10	2018.03.22	NA	NA	NA	cT4BcN2BcM0cStage IVA ; pT4ApN2BpMB	NA	109SB08-057	For panel set#2
Polaris-11	2018.05.10	NA	NA	NA	cT2cN1cM0cStage III ; pT2pN3BpMB	NA	109SB08-085	For panel set#2
