# Supplementary material for: Ferroptosis Signature Shapes the Immune Profiles to Enhance the Response to Immune Checkpoint Inhibitors in Head and Neck Cancer
Source: Adv Sci (Weinh). 2023 Apr 7;10(15):2204514. doi: 10.1002/advs.202204514 (PMC10214241; doi:10.1002/advs.202204514)
Supplement: Supplementary file 3 — Supporting Information [file ADVS-10-2204514-s009.xlsx]

## Sheet: Supple.2a
Supplementary Table 2. WGCNA of TVGH HNSCC for RNA sequencing
Supple.2a.Module with representative ann.
Module ID	Representative KEGG term	FDR q value for KEGG	Representative GO biological process (BP) term	FDR q value for BP	Representative GO cellular component (CC) term	FDR q value for CC
1	RNA transport	2.35e-10	ncRNA metabolic process	1.68e-25	spliceosomal complex	5.39e-14
2	Herpes simplex virus 1 infection	1.29e-07	RNA splicing	3.69e-07	nuclear speck	3.28e-15
3	Cell cycle	2.89e-27	nuclear division	8.43e-69	chromosomal region	1.16e-62
4	Calcium signaling pathway	2.9e-07	muscle system process	5.68e-62	contractile fiber	6.3e-88
5	Herpes simplex virus 1 infection	0.000162758	histone modification	1.16e-07	histone acetyltransferase complex	1.14e-05
6	Herpes simplex virus 1 infection	7.96e-29	N/A	N/A	N/A	N/A
7	Ribosome	1.74e-41	protein targeting to ER	9.9e-55	cytosolic ribosome	6.71e-57
8	N-Glycan biosynthesis	0.00296274	ncRNA metabolic process	2.76e-09	oligosaccharyltransferase complex	0.00393069
9	Chemokine signaling pathway	2.27e-06	T cell activation	2.12e-15	uropod	1.41e-06
10	Systemic lupus erythematosus	1.8e-55	nucleosome assembly	4.24e-47	nucleosome	8.82e-75
11	N/A	#N/A	ncRNA processing	5.18e-11	preribosome	0.000196608
12	Oxidative phosphorylation	2.66e-20	cellular respiration	1.01e-23	mitochondrial inner membrane	7.62e-30
13	Osteoclast differentiation	1.99e-08	neutrophil degranulation	5.73e-23	secretory granule membrane	2.89e-12
14	Calcium signaling pathway	0.000558882	muscle system process	0.000477525	sarcomere	1.05e-05
15	Proteoglycans in cancer	0.00785579	leukocyte cell-cell adhesion	0.00113661	focal adhesion	1.62e-10
16	N/A	#N/A	epidermis development	1.43e-13	cornified envelope	7.09e-05
17	Protein digestion and absorption	1.41e-08	extracellular matrix organization	3.99e-22	collagen-containing extracellular matrix	2.61e-14
18	N/A	#N/A	cilium organization	4.03e-05	ciliary basal body	4.31e-05
19	Hepatitis C	4.64e-10	defense response to virus	2.32e-34	N/A	N/A
20	Herpes simplex virus 1 infection	3.29e-13	N/A	N/A	N/A	N/A
21	Focal adhesion	0.0238002	extracellular matrix organization	1.41e-07	collagen-containing extracellular matrix	4.93e-11
22	Ribosome	0.0377296	translational initiation	1.9e-05	polysome	0.000692084
23	PD-L1 expression and PD-1 checkpoint pathway in cancer	0.00389922	T cell activation	1.17e-11	external side of plasma membrane	0.0280877
24	Protein digestion and absorption	0.00903834	extracellular matrix organization	6.92e-16	collagen-containing extracellular matrix	3.35e-12
25	PD-L1 expression and PD-1 checkpoint pathway in cancer	0.000427955	T cell activation	2.68e-12	external side of plasma membrane	3.23e-12
26	N/A	#N/A	epidermis development	1.47e-13	desmosome	4.42e-08
27	Oxidative phosphorylation	5.51e-26	oxidative phosphorylation	4.32e-27	inner mitochondrial membrane protein complex	4.54e-25
28	Epithelial cell signaling in Helicobacter pylori infection	0.00290204	ephrin receptor signaling pathway	2.9e-05	cortical actin cytoskeleton	0.00123073
29	Herpes simplex virus 1 infection	0.00083804	N/A	N/A	guanylate cyclase complex, soluble	0.0327622
30	Spliceosome	3.97e-05	DNA replication	3.06e-05	U2-type precatalytic spliceosome	9.08e-07
31	Parkinson disease	3.65e-06	oxidative phosphorylation	1.23e-06	mitochondrial inner membrane	3.87e-10
32	Glycosaminoglycan biosynthesis - chondroitin sulfate / dermatan sulfate	1.5e-06	glycoprotein metabolic process	7.68e-08	integral component of Golgi membrane	0.000562757
33	Proteasome	3.76e-05	mitochondrial translational elongation	2.18e-05	mitochondrial protein complex	6.17e-07
34	Proteasome	1.08e-07	RNA catabolic process	2.14e-07	peptidase complex	3.09e-08
35	N/A	#N/A	extracellular matrix organization	1.6e-08	collagen-containing extracellular matrix	1.18e-05
36	ErbB signaling pathway	0.0415378	keratinocyte differentiation	0.00804386	anchored component of membrane	0.00156964
37	PI3K-Akt signaling pathway	0.029279	developmental maturation	0.000264479	collagen-containing extracellular matrix	0.00208634
38	N/A	#N/A	mesenchymal cell proliferation	0.000678748	collagen-containing extracellular matrix	0.00188493
39	Oxidative phosphorylation	1.02e-06	respiratory electron transport chain	1.76e-07	mitochondrial protein complex	1.86e-12
40	Staphylococcus aureus infection	2.67e-07	regulation of immune effector process	3.86e-06	complement component C1 complex	0.000361881
41	Hematopoietic cell lineage	0.00469515	B cell activation	3.69e-07	extrinsic component of cytoplasmic side of plasma membrane	0.0153708
42	Fatty acid degradation	0.00233999	fatty acid beta-oxidation	0.00179351	mitochondrial inner membrane	0.00219429
43	Ribosome	7.51e-09	SRP-dependent cotranslational protein targeting to membrane	2e-11	cytosolic ribosome	1.72e-10
44	Other glycan degradation	0.00262135	phagosome-lysosome fusion	0.00162229	endoplasmic reticulum lumen	0.00310207
45	Antigen processing and presentation	5.58e-20	antigen processing and presentation of exogenous peptide antigen via MHC class II	3.61e-17	MHC class II protein complex	4.05e-28
46	Endometrial cancer	0.00247924	organelle fusion	0.0215453	histone deacetylase complex	0.0108375
47	Protein processing in endoplasmic reticulum	0.0225114	N/A	N/A	intrinsic component of organelle membrane	0.000700435
48	N/A	#N/A	extracellular matrix organization	0.027243	actomyosin	0.00128034
49	N/A	#N/A	anterior/posterior pattern specification	3.36e-12	tertiary granule	0.0299394
50	ABC transporters	0.000919913	cellular response to oxygen levels	0.00910929	collagen-containing extracellular matrix	0.0160303
51	Cytokine-cytokine receptor interaction	9.79e-06	positive regulation of leukocyte activation	4.86e-06	external side of plasma membrane	7.88e-07
52	N/A	#N/A	nuclear-transcribed mRNA catabolic process, nonsense-mediated decay	3.11e-05	cytosolic ribosome	0.00449291
53	Systemic lupus erythematosus	2.65e-07	chromatin assembly or disassembly	0.000162223	nucleosome	1.72e-08
54	IL-17 signaling pathway	0.0104071	epidermis development	1.14e-07	lamellar body	2.56e-05
55	Hematopoietic cell lineage	0.000678993	positive regulation of cytokine production	0.00338484	N/A	N/A
56	Ferroptosis	#N/A	cellular response to oxidative stress	7.13e-08	Smc5-Smc6 complex	0.0277022
57	NF-kappa B signaling pathway	1.04e-09	humoral immune response	4.48e-09	interleukin-6 receptor complex	N/A
58	Antigen processing and presentation	0.000764712	inflammatory cell apoptotic process	0.000101574	P-body	0.00418138

## Sheet: Supple.2b
Supplementary Table 2. WGCNA of TVGH HNSCC for RNA sequencing
Supple.2b.Enrichment for KEGG pathways
Module ID	KEGG ID	Pathway name	GeneRatio	BgRatio	p value	FDR q value
1	hsa03013	RNA transport	58/953	186/8076	8.34828e-13	2.34631e-10
1	hsa03040	Spliceosome	45/953	151/8076	1.65375e-09	2.32395e-07
1	hsa04120	Ubiquitin mediated proteolysis	42/953	140/8076	4.66756e-09	4.37276e-07
1	hsa04140	Autophagy - animal	35/953	137/8076	5.84071e-06	0.000410387
1	hsa03008	Ribosome biogenesis in eukaryotes	29/953	111/8076	2.30659e-05	0.00129654
1	hsa05014	Amyotrophic lateral sclerosis	68/953	364/8076	6.16049e-05	0.0028857
1	hsa03020	RNA polymerase	12/953	31/8076	0.000112534	0.00451829
1	hsa00970	Aminoacyl-tRNA biosynthesis	18/953	66/8076	0.000455402	0.015999
1	hsa03015	mRNA surveillance pathway	23/953	97/8076	0.000718555	0.0224391
1	hsa05010	Alzheimer disease	63/953	369/8076	0.00139201	0.0351863
1	hsa03010	Ribosome	32/953	158/8076	0.00141581	0.0351863
1	hsa00563	Glycosylphosphatidylinositol (GPI)-anchor biosynthesis	9/953	25/8076	0.00150234	0.0351863
2	hsa05168	Herpes simplex virus 1 infection	72/553	498/8076	4.88192e-10	1.29499e-07
2	hsa04140	Autophagy - animal	29/553	137/8076	3.1947e-08	4.23718e-06
2	hsa04068	FoxO signaling pathway	24/553	131/8076	7.3971e-06	0.00065406
2	hsa03040	Spliceosome	24/553	151/8076	8.37731e-05	0.00555548
3	hsa04110	Cell cycle	29/107	124/8076	3.75516e-29	2.88554e-27
3	hsa03030	DNA replication	13/107	36/8076	3.29542e-16	1.26613e-14
3	hsa03460	Fanconi anemia pathway	13/107	54/8076	1.29872e-13	3.32654e-12
3	hsa04914	Progesterone-mediated oocyte maturation	13/107	100/8076	5.04168e-10	9.68533e-09
3	hsa04114	Oocyte meiosis	14/107	129/8076	1.19432e-09	1.83548e-08
3	hsa03440	Homologous recombination	9/107	41/8076	2.20389e-09	2.82253e-08
3	hsa04115	p53 signaling pathway	8/107	73/8076	4.80628e-06	5.27606e-05
3	hsa04218	Cellular senescence	11/107	156/8076	6.16939e-06	5.92586e-05
3	hsa05222	Small cell lung cancer	7/107	92/8076	0.000204529	0.0016324
3	hsa03430	Mismatch repair	4/107	23/8076	0.000212436	0.0016324
3	hsa05166	Human T-cell leukemia virus 1 infection	10/107	219/8076	0.000618763	0.00432246
3	hsa03410	Base excision repair	4/107	33/8076	0.000886689	0.00567792
3	hsa05203	Viral carcinogenesis	9/107	204/8076	0.00148272	0.00876423
3	hsa04068	FoxO signaling pathway	6/107	131/8076	0.00771832	0.0423637
3	hsa05322	Systemic lupus erythematosus	6/107	136/8076	0.00920571	0.0471591
4	hsa05410	Hypertrophic cardiomyopathy	22/125	90/8076	4.95667e-21	8.34807e-19
4	hsa05414	Dilated cardiomyopathy	22/125	96/8076	2.30273e-20	1.93914e-18
4	hsa04260	Cardiac muscle contraction	20/125	87/8076	1.31312e-18	7.37191e-17
4	hsa04261	Adrenergic signaling in cardiomyocytes	22/125	150/8076	5.81755e-16	2.44949e-14
4	hsa05412	Arrhythmogenic right ventricular cardiomyopathy	13/125	77/8076	1.23826e-10	4.17098e-09
4	hsa04020	Calcium signaling pathway	17/125	201/8076	1.03241e-08	2.89798e-07
4	hsa04921	Oxytocin signaling pathway	12/125	154/8076	4.14793e-06	9.97999e-05
4	hsa04922	Glucagon signaling pathway	9/125	107/8076	3.82226e-05	0.000804686
4	hsa04022	cGMP-PKG signaling pathway	10/125	167/8076	0.000250236	0.0039627
4	hsa04931	Insulin resistance	8/125	108/8076	0.00025404	0.0039627
4	hsa04371	Apelin signaling pathway	9/125	137/8076	0.000258814	0.0039627
4	hsa04911	Insulin secretion	7/125	86/8076	0.00035089	0.00492477
4	hsa04919	Thyroid hormone signaling pathway	8/125	121/8076	0.000549278	0.00711615
4	hsa04925	Aldosterone synthesis and secretion	7/125	98/8076	0.000775304	0.00932696
4	hsa04971	Gastric acid secretion	6/125	76/8076	0.00110041	0.0123555
4	hsa04024	cAMP signaling pathway	10/125	216/8076	0.00184798	0.0194524
4	hsa05416	Viral myocarditis	5/125	60/8076	0.00226805	0.0224699
4	hsa04510	Focal adhesion	9/125	201/8076	0.00388813	0.0363802
4	hsa04270	Vascular smooth muscle contraction	7/125	133/8076	0.00447006	0.0396238
4	hsa04910	Insulin signaling pathway	7/125	137/8076	0.0052539	0.0442434
5	hsa05168	Herpes simplex virus 1 infection	49/381	498/8076	5.48006e-07	0.000162758
6	hsa05168	Herpes simplex virus 1 infection	37/59	498/8076	1.18753e-30	7.95644e-29
7	hsa03010	Ribosome	34/61	158/8076	1.98038e-43	1.74274e-41
7	hsa05171	Coronavirus disease - COVID-19	34/61	231/8076	2.26028e-37	9.94523e-36
8	hsa00510	N-Glycan biosynthesis	6/98	50/8076	2.82588e-05	0.00296274
8	hsa04141	Protein processing in endoplasmic reticulum	10/98	171/8076	3.90917e-05	0.00296274
8	hsa03008	Ribosome biogenesis in eukaryotes	7/98	111/8076	0.000379005	0.0191497
8	hsa00513	Various types of N-glycan biosynthesis	4/98	39/8076	0.00121095	0.0458888
9	hsa04062	Chemokine signaling pathway	13/75	192/8076	1.79769e-08	2.27076e-06
9	hsa04611	Platelet activation	8/75	124/8076	1.75717e-05	0.00110979
9	hsa04061	Viral protein interaction with cytokine and cytokine receptor	7/75	100/8076	3.60162e-05	0.00151647
9	hsa04060	Cytokine-cytokine receptor interaction	11/75	295/8076	7.80117e-05	0.00199418
9	hsa04725	Cholinergic synapse	7/75	113/8076	7.89365e-05	0.00199418
9	hsa04630	JAK-STAT signaling pathway	8/75	162/8076	0.000118853	0.00250217
9	hsa05340	Primary immunodeficiency	4/75	38/8076	0.000398751	0.00693697
9	hsa04514	Cell adhesion molecules	7/75	149/8076	0.000439342	0.00693697
9	hsa04670	Leukocyte transendothelial migration	6/75	114/8076	0.000632363	0.00887527
9	hsa04662	B cell receptor signaling pathway	5/75	82/8076	0.000944407	0.0119294
9	hsa04650	Natural killer cell mediated cytotoxicity	6/75	131/8076	0.00130888	0.0150302
9	hsa04371	Apelin signaling pathway	6/75	137/8076	0.0016475	0.0173421
9	hsa04666	Fc gamma R-mediated phagocytosis	5/75	97/8076	0.00200284	0.0194608
9	hsa05130	Pathogenic Escherichia coli infection	7/75	197/8076	0.00225657	0.02036
9	hsa05321	Inflammatory bowel disease	4/75	65/8076	0.00302813	0.0255
9	hsa04664	Fc epsilon RI signaling pathway	4/75	68/8076	0.00356706	0.0278217
9	hsa05145	Toxoplasmosis	5/75	112/8076	0.00374434	0.0278217
9	hsa05143	African trypanosomiasis	3/75	37/8076	0.00476538	0.0334413
9	hsa05140	Leishmaniasis	4/75	77/8076	0.00556756	0.0370143
10	hsa05322	Systemic lupus erythematosus	31/32	136/8076	8.53018e-56	1.79583e-55
10	hsa05034	Alcoholism	31/32	187/8076	4.80839e-51	5.06147e-51
10	hsa05203	Viral carcinogenesis	15/32	204/8076	2.52118e-16	1.76925e-16
10	hsa04217	Necroptosis	8/32	159/8076	1.3326e-07	7.01368e-08
10	hsa05202	Transcriptional misregulation in cancer	8/32	192/8076	5.68893e-07	2.39534e-07
10	hsa05131	Shigellosis	8/32	246/8076	3.69174e-06	1.29535e-06
12	hsa00190	Oxidative phosphorylation	17/34	133/8076	3.11664e-22	2.65734e-20
12	hsa05012	Parkinson disease	19/34	249/8076	1.21266e-20	5.16978e-19
12	hsa05020	Prion disease	19/34	273/8076	7.10564e-20	2.0195e-18
12	hsa04714	Thermogenesis	18/34	231/8076	1.24575e-19	2.65541e-18
12	hsa05016	Huntington disease	19/34	306/8076	6.27626e-19	1.07027e-17
12	hsa05014	Amyotrophic lateral sclerosis	19/34	364/8076	1.67433e-17	2.37931e-16
12	hsa04932	Non-alcoholic fatty liver disease	14/34	150/8076	3.18716e-16	3.8821e-15
12	hsa05010	Alzheimer disease	18/34	369/8076	5.65672e-16	6.02887e-15
12	hsa05022	Pathways of neurodegeneration - multiple diseases	19/34	475/8076	2.398e-15	2.27179e-14
12	hsa04723	Retrograde endocannabinoid signaling	10/34	148/8076	2.83434e-10	2.41665e-09
12	hsa00020	Citrate cycle (TCA cycle)	4/34	30/8076	6.64138e-06	5.14786e-05
12	hsa04260	Cardiac muscle contraction	5/34	87/8076	2.81141e-05	0.000199758
12	hsa01200	Carbon metabolism	5/34	118/8076	0.000121289	0.000795498
12	hsa00630	Glyoxylate and dicarboxylate metabolism	2/34	30/8076	0.00695145	0.0423359
13	hsa04380	Osteoclast differentiation	10/38	128/8076	2.2791e-10	1.99121e-08
13	hsa05140	Leishmaniasis	5/38	77/8076	2.71258e-05	0.00107249
13	hsa04662	B cell receptor signaling pathway	5/38	82/8076	3.68264e-05	0.00107249
13	hsa04145	Phagosome	6/38	152/8076	6.75942e-05	0.0014764
13	hsa05152	Tuberculosis	6/38	180/8076	0.000172064	0.00300659
13	hsa04670	Leukocyte transendothelial migration	4/38	114/8076	0.00192017	0.0279604
13	hsa05221	Acute myeloid leukemia	3/38	67/8076	0.00374171	0.0426115
13	hsa04664	Fc epsilon RI signaling pathway	3/38	68/8076	0.00390178	0.0426115
14	hsa04020	Calcium signaling pathway	10/64	201/8076	3.42541e-06	0.000558882
14	hsa03320	PPAR signaling pathway	5/64	76/8076	0.000319609	0.0260733
14	hsa00230	Purine metabolism	6/64	130/8076	0.000540995	0.0294226
14	hsa04921	Oxytocin signaling pathway	6/64	154/8076	0.00131395	0.0497235
14	hsa04922	Glucagon signaling pathway	5/64	107/8076	0.00152378	0.0497235
15	hsa05205	Proteoglycans in cancer	9/68	205/8076	4.94238e-05	0.00785579
15	hsa05100	Bacterial invasion of epithelial cells	5/68	77/8076	0.000450919	0.0358362
15	hsa04144	Endocytosis	8/68	252/8076	0.00117707	0.0499961
15	hsa04978	Mineral absorption	4/68	59/8076	0.00147715	0.0499961
15	hsa05416	Viral myocarditis	4/68	60/8076	0.00157272	0.0499961
17	hsa04974	Protein digestion and absorption	9/34	103/8076	2.52257e-10	1.40733e-08
17	hsa04512	ECM-receptor interaction	4/34	88/8076	0.000475591	0.0115958
17	hsa04933	AGE-RAGE signaling pathway in diabetic complications	4/34	100/8076	0.000771731	0.0115958
17	hsa05146	Amoebiasis	4/34	102/8076	0.0008314	0.0115958
17	hsa05205	Proteoglycans in cancer	5/34	205/8076	0.0015331	0.0171062
17	hsa04926	Relaxin signaling pathway	4/34	129/8076	0.00198802	0.0183566
17	hsa05165	Human papillomavirus infection	6/34	331/8076	0.00230323	0.0183566
19	hsa05160	Hepatitis C	9/20	157/8076	4.41089e-11	4.64304e-10
19	hsa05164	Influenza A	9/20	171/8076	9.53362e-11	5.0177e-10
19	hsa05162	Measles	8/20	139/8076	6.66018e-10	2.3369e-09
19	hsa05171	Coronavirus disease - COVID-19	8/20	231/8076	3.71867e-08	9.78597e-08
19	hsa04622	RIG-I-like receptor signaling pathway	5/20	70/8076	5.93246e-07	1.24894e-06
19	hsa05169	Epstein-Barr virus infection	6/20	202/8076	6.57585e-06	1.15366e-05
19	hsa05168	Herpes simplex virus 1 infection	7/20	498/8076	0.000124461	0.000187159
19	hsa04621	NOD-like receptor signaling pathway	4/20	181/8076	0.000892666	0.00117456
19	hsa05161	Hepatitis B	3/20	162/8076	0.0070288	0.00822082
19	hsa05165	Human papillomavirus infection	4/20	331/8076	0.00797373	0.0083934
19	hsa04623	Cytosolic DNA-sensing pathway	2/20	63/8076	0.0103958	0.00994811
19	hsa00533	Glycosaminoglycan biosynthesis - keratan sulfate	1/20	14/8076	0.0341451	0.0299518
20	hsa05168	Herpes simplex virus 1 infection	34/112	498/8076	1.59534e-15	3.29143e-13
21	hsa04510	Focal adhesion	5/26	201/8076	0.000390254	0.0238002
21	hsa05165	Human papillomavirus infection	6/26	331/8076	0.000519775	0.0238002
22	hsa03010	Ribosome	12/175	158/8076	0.000155165	0.0377296
23	hsa04640	Hematopoietic cell lineage	6/50	99/8076	2.99413e-05	0.00185525
23	hsa04660	T cell receptor signaling pathway	6/50	104/8076	3.96064e-05	0.00185525
23	hsa04060	Cytokine-cytokine receptor interaction	9/50	295/8076	6.86125e-05	0.00214264
23	hsa04062	Chemokine signaling pathway	7/50	192/8076	0.000161713	0.00378748
23	hsa05235	PD-L1 expression and PD-1 checkpoint pathway in cancer	5/50	89/8076	0.000208104	0.00389922
23	hsa04061	Viral protein interaction with cytokine and cytokine receptor	5/50	100/8076	0.000358672	0.00560032
23	hsa04940	Type I diabetes mellitus	3/50	43/8076	0.0023153	0.0309867
23	hsa04659	Th17 cell differentiation	4/50	107/8076	0.00420104	0.0491964
24	hsa04974	Protein digestion and absorption	5/37	103/8076	9.64767e-05	0.00903835
24	hsa04512	ECM-receptor interaction	4/37	88/8076	0.000660656	0.0309465
25	hsa04650	Natural killer cell mediated cytotoxicity	8/26	131/8076	4.72727e-09	9.45454e-08
25	hsa04660	T cell receptor signaling pathway	6/26	104/8076	7.36941e-07	7.36941e-06
25	hsa05340	Primary immunodeficiency	4/26	38/8076	5.78493e-06	3.85662e-05
25	hsa04658	Th1 and Th2 cell differentiation	5/26	92/8076	9.36331e-06	4.68165e-05
25	hsa05144	Malaria	4/26	50/8076	1.75819e-05	6.53005e-05
25	hsa04659	Th17 cell differentiation	5/26	107/8076	1.95902e-05	6.53005e-05
25	hsa04612	Antigen processing and presentation	4/26	78/8076	0.000102438	0.000292681
25	hsa05235	PD-L1 expression and PD-1 checkpoint pathway in cancer	4/26	89/8076	0.000171182	0.000427955
25	hsa04640	Hematopoietic cell lineage	4/26	99/8076	0.000258217	0.000573815
25	hsa04514	Cell adhesion molecules	4/26	149/8076	0.00121271	0.00242542
25	hsa04060	Cytokine-cytokine receptor interaction	5/26	295/8076	0.00219787	0.00399612
25	hsa04061	Viral protein interaction with cytokine and cytokine receptor	3/26	100/8076	0.00389496	0.00626243
25	hsa05142	Chagas disease	3/26	102/8076	0.00411826	0.00626243
25	hsa05170	Human immunodeficiency virus 1 infection	4/26	212/8076	0.0043837	0.00626243
25	hsa05332	Graft-versus-host disease	2/26	42/8076	0.00792911	0.0105721
25	hsa04062	Chemokine signaling pathway	3/26	192/8076	0.0230095	0.0287618
25	hsa05169	Epstein-Barr virus infection	3/26	202/8076	0.0262546	0.0308878
25	hsa04064	NF-kappa B signaling pathway	2/26	104/8076	0.043678	0.0485311
27	hsa00190	Oxidative phosphorylation	21/41	133/8076	1.41552e-27	5.51309e-26
27	hsa05012	Parkinson disease	22/41	249/8076	3.29912e-23	6.4246e-22
27	hsa04714	Thermogenesis	21/41	231/8076	2.51146e-22	3.26049e-21
27	hsa05020	Prion disease	21/41	273/8076	8.77644e-21	8.54548e-20
27	hsa05016	Huntington disease	21/41	306/8076	9.70079e-20	7.5564e-19
27	hsa05014	Amyotrophic lateral sclerosis	21/41	364/8076	3.60865e-18	2.34246e-17
27	hsa05010	Alzheimer disease	21/41	369/8076	4.78558e-18	2.66265e-17
27	hsa05022	Pathways of neurodegeneration - multiple diseases	22/41	475/8076	4.56163e-17	2.22079e-16
27	hsa04932	Non-alcoholic fatty liver disease	13/41	150/8076	2.08923e-13	9.0411e-13
27	hsa00020	Citrate cycle (TCA cycle)	5/41	30/8076	3.40292e-07	1.32535e-06
27	hsa01200	Carbon metabolism	7/41	118/8076	1.772e-06	6.27407e-06
27	hsa04260	Cardiac muscle contraction	6/41	87/8076	4.3645e-06	1.41655e-05
27	hsa04723	Retrograde endocannabinoid signaling	7/41	148/8076	8.03357e-06	2.40682e-05
27	hsa00640	Propanoate metabolism	3/41	34/8076	0.000651568	0.00181263
27	hsa00620	Pyruvate metabolism	3/41	39/8076	0.00097774	0.00253869
27	hsa04120	Ubiquitin mediated proteolysis	4/41	140/8076	0.00532886	0.0129716
27	hsa04141	Protein processing in endoplasmic reticulum	4/41	171/8076	0.0106796	0.0244672
27	hsa00380	Tryptophan metabolism	2/41	42/8076	0.0190469	0.0412125
28	hsa05120	Epithelial cell signaling in Helicobacter pylori infection	8/137	70/8076	2.17653e-05	0.00290204
28	hsa05130	Pathogenic Escherichia coli infection	13/137	197/8076	2.74323e-05	0.00290204
28	hsa04062	Chemokine signaling pathway	12/137	192/8076	9.57537e-05	0.00675316
28	hsa04061	Viral protein interaction with cytokine and cytokine receptor	8/137	100/8076	0.000280079	0.0131255
28	hsa05100	Bacterial invasion of epithelial cells	7/137	77/8076	0.000310179	0.0131255
28	hsa05203	Viral carcinogenesis	11/137	204/8076	0.0006696	0.0236122
28	hsa04666	Fc gamma R-mediated phagocytosis	7/137	97/8076	0.00125149	0.037827
28	hsa05163	Human cytomegalovirus infection	11/137	225/8076	0.00149303	0.0394868
28	hsa04620	Toll-like receptor signaling pathway	7/137	104/8076	0.00187639	0.0441116
28	hsa05135	Yersinia infection	8/137	137/8076	0.00222793	0.0471383
29	hsa05168	Herpes simplex virus 1 infection	17/79	498/8076	4.60195e-06	0.00083804
29	hsa04022	cGMP-PKG signaling pathway	8/79	167/8076	0.00021171	0.0184141
29	hsa04270	Vascular smooth muscle contraction	7/79	133/8076	0.000303354	0.0184141
30	hsa03040	Spliceosome	9/54	151/8076	5.70783e-07	3.96544e-05
30	hsa03022	Basal transcription factors	4/54	45/8076	0.000217115	0.00754188
30	hsa03008	Ribosome biogenesis in eukaryotes	5/54	111/8076	0.000829115	0.0192006
31	hsa05012	Parkinson disease	10/33	249/8076	3.21364e-08	3.6534e-06
31	hsa05014	Amyotrophic lateral sclerosis	11/33	364/8076	1.06162e-07	4.62383e-06
31	hsa05010	Alzheimer disease	11/33	369/8076	1.22018e-07	4.62383e-06
31	hsa05022	Pathways of neurodegeneration - multiple diseases	12/33	475/8076	1.70311e-07	4.84042e-06
31	hsa00190	Oxidative phosphorylation	7/33	133/8076	8.38521e-07	1.80996e-05
31	hsa05020	Prion disease	9/33	273/8076	9.55257e-07	1.80996e-05
31	hsa05016	Huntington disease	9/33	306/8076	2.47234e-06	4.01523e-05
31	hsa04714	Thermogenesis	8/33	231/8076	2.96995e-06	4.22046e-05
31	hsa04932	Non-alcoholic fatty liver disease	6/33	150/8076	2.7188e-05	0.000343428
31	hsa03010	Ribosome	5/33	158/8076	0.000410006	0.00466112
32	hsa00532	Glycosaminoglycan biosynthesis - chondroitin sulfate / dermatan sulfate	5/36	20/8076	1.94817e-08	1.49701e-06
32	hsa00534	Glycosaminoglycan biosynthesis - heparan sulfate / heparin	4/36	24/8076	3.31656e-06	0.000127426
32	hsa00514	Other types of O-glycan biosynthesis	4/36	47/8076	5.17523e-05	0.00132558
32	hsa04510	Focal adhesion	5/36	201/8076	0.00182803	0.0351174
33	hsa03050	Proteasome	5/31	46/8076	7.29502e-07	3.76269e-05
33	hsa05012	Parkinson disease	8/31	249/8076	3.11258e-06	8.02717e-05
33	hsa05020	Prion disease	8/31	273/8076	6.16925e-06	0.000106068
33	hsa05016	Huntington disease	8/31	306/8076	1.42701e-05	0.000184009
33	hsa05014	Amyotrophic lateral sclerosis	8/31	364/8076	4.99288e-05	0.000473007
33	hsa05010	Alzheimer disease	8/31	369/8076	5.50232e-05	0.000473007
33	hsa05017	Spinocerebellar ataxia	5/31	143/8076	0.000190269	0.00140198
33	hsa05022	Pathways of neurodegeneration - multiple diseases	8/31	475/8076	0.000319724	0.00206138
33	hsa04614	Renin-angiotensin system	2/31	23/8076	0.0034312	0.0196642
33	hsa03013	RNA transport	4/31	186/8076	0.00527005	0.0271824
34	hsa03050	Proteasome	6/26	46/8076	5.14906e-09	1.08401e-07
34	hsa05017	Spinocerebellar ataxia	5/26	143/8076	7.90987e-05	0.000832617
34	hsa05014	Amyotrophic lateral sclerosis	6/26	364/8076	0.000859323	0.00544743
34	hsa05012	Parkinson disease	5/26	249/8076	0.00103501	0.00544743
34	hsa03010	Ribosome	4/26	158/8076	0.00150699	0.00547797
34	hsa05020	Prion disease	5/26	273/8076	0.00156122	0.00547797
34	hsa05016	Huntington disease	5/26	306/8076	0.00257958	0.00775812
34	hsa05022	Pathways of neurodegeneration - multiple diseases	6/26	475/8076	0.00336445	0.00836075
34	hsa03015	mRNA surveillance pathway	3/26	97/8076	0.00357422	0.00836075
34	hsa03410	Base excision repair	2/26	33/8076	0.00494955	0.0102997
34	hsa05010	Alzheimer disease	5/26	369/8076	0.00575976	0.0102997
34	hsa03030	DNA replication	2/26	36/8076	0.00587085	0.0102997
34	hsa03420	Nucleotide excision repair	2/26	47/8076	0.00985754	0.0159636
34	hsa03040	Spliceosome	3/26	151/8076	0.0121567	0.0182807
34	hsa03013	RNA transport	3/26	186/8076	0.0211757	0.0297203
34	hsa05169	Epstein-Barr virus infection	3/26	202/8076	0.0262546	0.0333523
34	hsa05203	Viral carcinogenesis	3/26	204/8076	0.026932	0.0333523
36	hsa04012	ErbB signaling pathway	4/37	85/8076	0.000579296	0.0415378
36	hsa04014	Ras signaling pathway	6/37	232/8076	0.000580308	0.0415378
37	hsa04514	Cell adhesion molecules	6/28	149/8076	9.6079e-06	0.000748405
37	hsa04512	ECM-receptor interaction	4/28	88/8076	0.000220698	0.00859562
37	hsa04151	PI3K-Akt signaling pathway	6/28	354/8076	0.00112764	0.029279
39	hsa00190	Oxidative phosphorylation	7/21	133/8076	2.69102e-08	1.01976e-06
39	hsa04932	Non-alcoholic fatty liver disease	7/21	150/8076	6.19822e-08	1.1744e-06
39	hsa04714	Thermogenesis	7/21	231/8076	1.18158e-06	1.49252e-05
39	hsa05012	Parkinson disease	7/21	249/8076	1.95599e-06	1.85304e-05
39	hsa05020	Prion disease	7/21	273/8076	3.61577e-06	2.74037e-05
39	hsa05016	Huntington disease	7/21	306/8076	7.69953e-06	4.86286e-05
39	hsa05014	Amyotrophic lateral sclerosis	7/21	364/8076	2.39652e-05	0.000124019
39	hsa05010	Alzheimer disease	7/21	369/8076	2.61817e-05	0.000124019
39	hsa04723	Retrograde endocannabinoid signaling	5/21	148/8076	3.10211e-05	0.000130615
39	hsa00020	Citrate cycle (TCA cycle)	3/21	30/8076	5.88139e-05	0.000222874
39	hsa05022	Pathways of neurodegeneration - multiple diseases	7/21	475/8076	0.000131459	0.000452873
39	hsa01200	Carbon metabolism	4/21	118/8076	0.000213891	0.000675444
40	hsa05150	Staphylococcus aureus infection	7/23	96/8076	5.64302e-09	2.67301e-07
40	hsa05322	Systemic lupus erythematosus	6/23	136/8076	1.62892e-06	3.00741e-05
40	hsa05133	Pertussis	5/23	76/8076	1.90469e-06	3.00741e-05
40	hsa04610	Complement and coagulation cascades	5/23	85/8076	3.32536e-06	3.93793e-05
40	hsa04979	Cholesterol metabolism	3/23	50/8076	0.00036246	0.00319428
40	hsa05171	Coronavirus disease - COVID-19	5/23	231/8076	0.000404609	0.00319428
40	hsa05142	Chagas disease	3/23	102/8076	0.00288311	0.0195098
41	hsa04640	Hematopoietic cell lineage	4/22	99/8076	0.000131188	0.00469515
41	hsa04662	B cell receptor signaling pathway	3/22	82/8076	0.00135182	0.0241904
41	hsa00591	Linoleic acid metabolism	2/22	29/8076	0.00275092	0.032818
41	hsa05340	Primary immunodeficiency	2/22	38/8076	0.00469322	0.0419919
42	hsa00071	Fatty acid degradation	4/36	42/8076	3.29955e-05	0.00233999
42	hsa00280	Valine, leucine and isoleucine degradation	4/36	48/8076	5.62782e-05	0.00233999
42	hsa00500	Starch and sucrose metabolism	3/36	36/8076	0.000525039	0.0145537
42	hsa01212	Fatty acid metabolism	3/36	57/8076	0.00201789	0.0419509
43	hsa03010	Ribosome	12/48	158/8076	7.84482e-11	7.51451e-09
43	hsa05171	Coronavirus disease - COVID-19	12/48	231/8076	6.3206e-09	3.02724e-07
44	hsa00511	Other glycan degradation	3/29	18/8076	3.27669e-05	0.00262135
44	hsa04512	ECM-receptor interaction	4/29	88/8076	0.000253892	0.00803252
44	hsa05222	Small cell lung cancer	4/29	92/8076	0.000301219	0.00803252
44	hsa04510	Focal adhesion	5/29	201/8076	0.00066309	0.0132618
44	hsa04142	Lysosome	4/29	128/8076	0.00105184	0.0168295
44	hsa04520	Adherens junction	3/29	71/8076	0.00201969	0.0269292
44	hsa01040	Biosynthesis of unsaturated fatty acids	2/29	27/8076	0.00413378	0.0448178
44	hsa04350	TGF-beta signaling pathway	3/29	94/8076	0.00448178	0.0448178
44	hsa04933	AGE-RAGE signaling pathway in diabetic complications	3/29	100/8076	0.00532909	0.0473697
45	hsa04612	Antigen processing and presentation	12/18	78/8076	4.83324e-21	5.57797e-20
45	hsa05310	Asthma	10/18	31/8076	5.88786e-21	5.57797e-20
45	hsa05330	Allograft rejection	10/18	38/8076	6.23605e-20	3.93856e-19
45	hsa05332	Graft-versus-host disease	10/18	42/8076	1.93404e-19	9.16123e-19
45	hsa04940	Type I diabetes mellitus	10/18	43/8076	2.51783e-19	9.54124e-19
45	hsa04672	Intestinal immune network for IgA production	10/18	49/8076	1.07331e-18	3.3894e-18
45	hsa05320	Autoimmune thyroid disease	10/18	53/8076	2.53752e-18	6.86848e-18
45	hsa05416	Viral myocarditis	10/18	60/8076	9.74936e-18	2.30906e-17
45	hsa04640	Hematopoietic cell lineage	11/18	99/8076	1.57649e-17	3.31892e-17
45	hsa05321	Inflammatory bowel disease	10/18	65/8076	2.30439e-17	4.36621e-17
45	hsa05145	Toxoplasmosis	11/18	112/8076	6.49507e-17	1.11877e-16
45	hsa05140	Leishmaniasis	10/18	77/8076	1.39683e-16	2.20551e-16
45	hsa05152	Tuberculosis	12/18	180/8076	1.72105e-16	2.50841e-16
45	hsa04658	Th1 and Th2 cell differentiation	10/18	92/8076	9.05713e-16	1.22578e-15
45	hsa05323	Rheumatoid arthritis	10/18	93/8076	1.01391e-15	1.28073e-15
45	hsa05150	Staphylococcus aureus infection	10/18	96/8076	1.41169e-15	1.67174e-15
45	hsa04659	Th17 cell differentiation	10/18	107/8076	4.35364e-15	4.85235e-15
45	hsa05164	Influenza A	11/18	171/8076	7.78188e-15	8.19146e-15
45	hsa05322	Systemic lupus erythematosus	10/18	136/8076	5.12914e-14	5.11493e-14
45	hsa04514	Cell adhesion molecules	10/18	149/8076	1.3016e-13	1.2331e-13
45	hsa04145	Phagosome	10/18	152/8076	1.59427e-13	1.43844e-13
45	hsa05169	Epstein-Barr virus infection	10/18	202/8076	2.82317e-12	2.43144e-12
45	hsa05166	Human T-cell leukemia virus 1 infection	10/18	219/8076	6.34753e-12	5.22909e-12
45	hsa05168	Herpes simplex virus 1 infection	12/18	498/8076	3.51199e-11	2.77262e-11
45	hsa00061	Fatty acid biosynthesis	1/18	18/8076	0.0394085	0.0298675
46	hsa05213	Endometrial cancer	4/24	58/8076	2.28668e-05	0.00247924
46	hsa04270	Vascular smooth muscle contraction	4/24	133/8076	0.000578444	0.0211464
46	hsa04910	Insulin signaling pathway	4/24	137/8076	0.000646941	0.0211464
46	hsa05226	Gastric cancer	4/24	149/8076	0.000886995	0.0211464
46	hsa05221	Acute myeloid leukemia	3/24	67/8076	0.000975198	0.0211464
46	hsa05223	Non-small cell lung cancer	3/24	72/8076	0.00120232	0.0217261
46	hsa05210	Colorectal cancer	3/24	86/8076	0.00200763	0.0310957
46	hsa04666	Fc gamma R-mediated phagocytosis	3/24	97/8076	0.0028311	0.0311721
46	hsa05215	Prostate cancer	3/24	97/8076	0.0028311	0.0311721
46	hsa05205	Proteoglycans in cancer	4/24	205/8076	0.0028751	0.0311721
46	hsa04928	Parathyroid hormone synthesis, secretion and action	3/24	106/8076	0.00364008	0.0346687
46	hsa04931	Insulin resistance	3/24	108/8076	0.00383712	0.0346687
46	hsa05216	Thyroid cancer	2/24	37/8076	0.00529056	0.042763
46	hsa05131	Shigellosis	4/24	246/8076	0.00552182	0.042763
47	hsa04141	Protein processing in endoplasmic reticulum	5/31	171/8076	0.000436445	0.0225114
50	hsa02010	ABC transporters	4/27	45/8076	1.34449e-05	0.000919913
51	hsa04060	Cytokine-cytokine receptor interaction	7/15	295/8076	4.04423e-07	9.79129e-06
51	hsa04659	Th17 cell differentiation	4/15	107/8076	3.55342e-05	0.000430151
51	hsa05321	Inflammatory bowel disease	3/15	65/8076	0.00021133	0.00170547
51	hsa04061	Viral protein interaction with cytokine and cytokine receptor	3/15	100/8076	0.000752319	0.00455351
51	hsa04514	Cell adhesion molecules	3/15	149/8076	0.0023796	0.0115223
51	hsa04630	JAK-STAT signaling pathway	3/15	162/8076	0.00301912	0.0121824
51	hsa04658	Th1 and Th2 cell differentiation	2/15	92/8076	0.01224	0.042334
51	hsa04660	T cell receptor signaling pathway	2/15	104/8076	0.0154615	0.0467913
53	hsa05322	Systemic lupus erythematosus	9/35	136/8076	4.06796e-09	2.65488e-07
53	hsa05034	Alcoholism	9/35	187/8076	6.62945e-08	2.16329e-06
53	hsa05203	Viral carcinogenesis	5/35	204/8076	0.00171484	0.0373054
53	hsa04210	Apoptosis	4/35	136/8076	0.00268737	0.0438465
54	hsa04657	IL-17 signaling pathway	2/7	94/8076	0.00270995	0.0104071
54	hsa05150	Staphylococcus aureus infection	2/7	96/8076	0.00282479	0.0104071
55	hsa04640	Hematopoietic cell lineage	5/24	99/8076	8.83621e-06	0.000678993
56	hsa00480	Glutathione metabolism	3/9	57/8076	2.71756e-05	0.000193088
56	hsa00140	Steroid hormone biosynthesis	3/9	61/8076	3.33515e-05	0.000193088
56	hsa05225	Hepatocellular carcinoma	3/9	168/8076	0.000677374	0.00261443
56	hsa00590	Arachidonic acid metabolism	2/9	61/8076	0.00195264	0.00565237
56	hsa00980	Metabolism of xenobiotics by cytochrome P450	2/9	78/8076	0.00317287	0.00691861
56	hsa05204	Chemical carcinogenesis	2/9	83/8076	0.0035851	0.00691861
56	hsa05418	Fluid shear stress and atherosclerosis	2/9	139/8076	0.00978166	0.0161802
56	hsa00130	Ubiquinone and other terpenoid-quinone biosynthesis	1/9	11/8076	0.012198	0.017655
56	hsa00450	Selenocompound metabolism	1/9	17/8076	0.0187955	0.0241814
56	hsa00790	Folate biosynthesis	1/9	26/8076	0.0286184	0.0331371
56	hsa00030	Pentose phosphate pathway	1/9	30/8076	0.032956	0.0346905
56	hsa04216	Ferroptosis	1/9	41/8076	0.0447957	0.043224
57	hsa04657	IL-17 signaling pathway	9/14	94/8076	5.06426e-15	1.81247e-13
57	hsa05323	Rheumatoid arthritis	8/14	93/8076	6.46277e-13	1.1565e-11
57	hsa04668	TNF signaling pathway	8/14	112/8076	2.97939e-12	3.55436e-11
57	hsa04061	Viral protein interaction with cytokine and cytokine receptor	7/14	100/8076	1.15411e-10	1.03263e-09
57	hsa04064	NF-kappa B signaling pathway	7/14	104/8076	1.52692e-10	1.04409e-09
57	hsa04060	Cytokine-cytokine receptor interaction	9/14	295/8076	1.75038e-10	1.04409e-09
57	hsa05134	Legionellosis	6/14	57/8076	2.71276e-10	1.38698e-09
57	hsa04621	NOD-like receptor signaling pathway	7/14	181/8076	7.60634e-09	3.40284e-08
57	hsa05146	Amoebiasis	6/14	102/8076	9.68599e-09	3.85174e-08
57	hsa05133	Pertussis	5/14	76/8076	1.2107e-07	4.33302e-07
57	hsa04062	Chemokine signaling pathway	6/14	192/8076	4.28041e-07	1.31644e-06
57	hsa05167	Kaposi sarcoma-associated herpesvirus infection	6/14	193/8076	4.41393e-07	1.31644e-06
57	hsa05120	Epithelial cell signaling in Helicobacter pylori infection	4/14	70/8076	4.85315e-06	1.33609e-05
57	hsa04625	C-type lectin receptor signaling pathway	4/14	104/8076	2.35271e-05	6.01445e-05
57	hsa05135	Yersinia infection	4/14	137/8076	6.95285e-05	0.000165893
57	hsa05144	Malaria	3/14	50/8076	7.74812e-05	0.000173313
57	hsa05164	Influenza A	4/14	171/8076	0.000164562	0.000346447
57	hsa05130	Pathogenic Escherichia coli infection	4/14	197/8076	0.000283745	0.000564172
57	hsa05163	Human cytomegalovirus infection	4/14	225/8076	0.000471247	0.000887668
57	hsa05171	Coronavirus disease - COVID-19	4/14	231/8076	0.000520777	0.000931917
57	hsa04933	AGE-RAGE signaling pathway in diabetic complications	3/14	100/8076	0.000607297	0.00103159
57	hsa05142	Chagas disease	3/14	102/8076	0.000643533	0.00103159
57	hsa04620	Toll-like receptor signaling pathway	3/14	104/8076	0.000681129	0.00103159
57	hsa05132	Salmonella infection	4/14	249/8076	0.000691771	0.00103159
57	hsa01523	Antifolate resistance	2/14	31/8076	0.00126097	0.00180518
57	hsa05143	African trypanosomiasis	2/14	37/8076	0.00179534	0.00247132
57	hsa04932	Non-alcoholic fatty liver disease	3/14	150/8076	0.00196697	0.00260729
57	hsa05332	Graft-versus-host disease	2/14	42/8076	0.00230954	0.00295204
57	hsa05202	Transcriptional misregulation in cancer	3/14	192/8076	0.00396834	0.00489741
57	hsa04623	Cytosolic DNA-sensing pathway	2/14	63/8076	0.00513095	0.00612114
57	hsa05321	Inflammatory bowel disease	2/14	65/8076	0.00545381	0.00629642
57	hsa05140	Leishmaniasis	2/14	77/8076	0.00758152	0.00847933
57	hsa05131	Shigellosis	3/14	246/8076	0.00792302	0.00859275
57	hsa04640	Hematopoietic cell lineage	2/14	99/8076	0.012299	0.0129463
57	hsa04659	Th17 cell differentiation	2/14	107/8076	0.0142648	0.0145865
57	hsa05162	Measles	2/14	139/8076	0.0233749	0.0228793
57	hsa05010	Alzheimer disease	3/14	369/8076	0.0236532	0.0228793
57	hsa04218	Cellular senescence	2/14	156/8076	0.0289755	0.0271218
57	hsa04217	Necroptosis	2/14	159/8076	0.0300155	0.0271218
57	hsa04630	JAK-STAT signaling pathway	2/14	162/8076	0.0310705	0.0271218
57	hsa05161	Hepatitis B	2/14	162/8076	0.0310705	0.0271218
57	hsa05152	Tuberculosis	2/14	180/8076	0.0377077	0.0321319
57	hsa05022	Pathways of neurodegeneration - multiple diseases	3/14	475/8076	0.0453043	0.0377073
58	hsa05330	Allograft rejection	3/10	38/8076	1.12757e-05	0.000190376
58	hsa04650	Natural killer cell mediated cytotoxicity	4/10	131/8076	1.28766e-05	0.000190376
58	hsa05332	Graft-versus-host disease	3/10	42/8076	1.53044e-05	0.000190376
58	hsa04940	Type I diabetes mellitus	3/10	43/8076	1.64415e-05	0.000190376
58	hsa05170	Human immunodeficiency virus 1 infection	4/10	212/8076	8.56189e-05	0.000764712
58	hsa04612	Antigen processing and presentation	3/10	78/8076	9.90649e-05	0.000764712
58	hsa05142	Chagas disease	3/10	102/8076	0.000220105	0.00145633
58	hsa04060	Cytokine-cytokine receptor interaction	4/10	295/8076	0.00030771	0.00178148
58	hsa05143	African trypanosomiasis	2/10	37/8076	0.000898116	0.00462188
58	hsa05164	Influenza A	3/10	171/8076	0.00100324	0.00464656
58	hsa05320	Autoimmune thyroid disease	2/10	53/8076	0.00183871	0.00774195
58	hsa05163	Human cytomegalovirus infection	3/10	225/8076	0.00221507	0.00854939
58	hsa05323	Rheumatoid arthritis	2/10	93/8076	0.00555929	0.0198064
58	hsa04061	Viral protein interaction with cytokine and cytokine receptor	2/10	100/8076	0.00640285	0.0211823
58	hsa04660	T cell receptor signaling pathway	2/10	104/8076	0.00690971	0.0213352
58	hsa05145	Toxoplasmosis	2/10	112/8076	0.00797686	0.0230909
58	hsa04210	Apoptosis	2/10	136/8076	0.011595	0.03159
58	hsa05160	Hepatitis C	2/10	157/8076	0.0152541	0.0380906
58	hsa04217	Necroptosis	2/10	159/8076	0.0156258	0.0380906
58	hsa05168	Herpes simplex virus 1 infection	3/10	498/8076	0.0201882	0.0467516
58	hsa04062	Chemokine signaling pathway	2/10	192/8076	0.0223173	0.049221

## Sheet: Supple.2c
Supplementary Table 2. WGCNA of TVGH HNSCC for RNA sequencing
Supple.2c. Enrichment for BP terms
Module ID	GO ID	BP term	GeneRatio	BgRatio	p value	FDR q value
1	GO:0034660	ncRNA metabolic process	143/2112	475/18670	2.2046e-29	1.68292e-25
1	GO:0022613	ribonucleoprotein complex biogenesis	136/2112	468/18670	2.58232e-26	9.8563e-23
1	GO:0034470	ncRNA processing	118/2112	384/18670	2.89718e-25	7.37204e-22
1	GO:0042254	ribosome biogenesis	97/2112	297/18670	4.00232e-23	7.63811e-20
1	GO:0140053	mitochondrial gene expression	65/2112	162/18670	2.82263e-21	4.30941e-18
1	GO:0008380	RNA splicing	124/2112	469/18670	3.21741e-20	4.09345e-17
1	GO:0000375	RNA splicing, via transesterification reactions	105/2112	382/18670	1.31543e-18	1.34877e-15
1	GO:0032543	mitochondrial translation	55/2112	135/18670	1.41349e-18	1.34877e-15
1	GO:0006399	tRNA metabolic process	66/2112	185/18670	2.17628e-18	1.8459e-15
1	GO:0000377	RNA splicing, via transesterification reactions with bulged adenosine as nucleophile	103/2112	379/18670	6.75346e-18	4.68671e-15
1	GO:0000398	mRNA splicing, via spliceosome	103/2112	379/18670	6.75346e-18	4.68671e-15
1	GO:0006364	rRNA processing	71/2112	214/18670	1.08502e-17	6.90224e-15
1	GO:0016072	rRNA metabolic process	73/2112	225/18670	1.52557e-17	8.95823e-15
1	GO:0006415	translational termination	41/2112	104/18670	1.24629e-13	6.79553e-11
1	GO:0070125	mitochondrial translational elongation	37/2112	88/18670	1.81433e-13	9.23337e-11
1	GO:0006414	translational elongation	47/2112	133/18670	2.52674e-13	1.20552e-10
1	GO:0070126	mitochondrial translational termination	37/2112	89/18670	2.7694e-13	1.24357e-10
1	GO:0006403	RNA localization	66/2112	230/18670	3.93771e-13	1.66996e-10
1	GO:0008033	tRNA processing	43/2112	130/18670	3.20036e-11	1.28582e-08
1	GO:0051169	nuclear transport	81/2112	346/18670	1.04453e-10	3.98682e-08
1	GO:0050657	nucleic acid transport	54/2112	193/18670	1.51635e-10	5.26151e-08
1	GO:0050658	RNA transport	54/2112	193/18670	1.51635e-10	5.26151e-08
1	GO:0070585	protein localization to mitochondrion	44/2112	141/18670	1.64728e-10	5.46731e-08
1	GO:0051236	establishment of RNA localization	54/2112	196/18670	2.84229e-10	9.04048e-08
1	GO:0006913	nucleocytoplasmic transport	79/2112	343/18670	4.05168e-10	1.23717e-07
1	GO:0032984	protein-containing complex disassembly	75/2112	323/18670	7.60731e-10	2.14273e-07
1	GO:0009451	RNA modification	47/2112	163/18670	7.78448e-10	2.14273e-07
1	GO:0072655	establishment of protein localization to mitochondrion	42/2112	137/18670	7.85944e-10	2.14273e-07
1	GO:0043161	proteasome-mediated ubiquitin-dependent protein catabolic process	90/2112	419/18670	1.14605e-09	3.01674e-07
1	GO:0006405	RNA export from nucleus	41/2112	135/18670	1.70409e-09	4.33616e-07
1	GO:0015931	nucleobase-containing compound transport	60/2112	241/18670	2.31697e-09	5.7055e-07
1	GO:1903311	regulation of mRNA metabolic process	73/2112	324/18670	5.11839e-09	1.22101e-06
1	GO:0010498	proteasomal protein catabolic process	97/2112	477/18670	5.33627e-09	1.23441e-06
1	GO:0071826	ribonucleoprotein complex subunit organization	58/2112	236/18670	7.11316e-09	1.59705e-06
1	GO:0006418	tRNA aminoacylation for protein translation	20/2112	45/18670	2.06259e-08	4.49862e-06
1	GO:0042274	ribosomal small subunit biogenesis	25/2112	67/18670	2.73595e-08	5.80149e-06
1	GO:0050684	regulation of mRNA processing	39/2112	137/18670	3.10183e-08	6.39956e-06
1	GO:0006839	mitochondrial transport	60/2112	258/18670	3.50236e-08	7.03577e-06
1	GO:0022618	ribonucleoprotein complex assembly	55/2112	229/18670	4.03957e-08	7.73667e-06
1	GO:0006450	regulation of translational fidelity	13/2112	21/18670	4.05396e-08	7.73667e-06
1	GO:0051028	mRNA transport	41/2112	152/18670	7.33423e-08	1.36554e-05
1	GO:0051052	regulation of DNA metabolic process	74/2112	351/18670	7.63474e-08	1.38081e-05
1	GO:0043039	tRNA aminoacylation	20/2112	48/18670	7.77799e-08	1.38081e-05
1	GO:0051168	nuclear export	48/2112	194/18670	1.1038e-07	1.91502e-05
1	GO:0071426	ribonucleoprotein complex export from nucleus	36/2112	127/18670	1.16834e-07	1.94966e-05
1	GO:0043038	amino acid activation	20/2112	49/18670	1.17485e-07	1.94966e-05
1	GO:1903747	regulation of establishment of protein localization to mitochondrion	25/2112	72/18670	1.41843e-07	2.3038e-05
1	GO:0071166	ribonucleoprotein complex localization	36/2112	128/18670	1.45044e-07	2.30672e-05
1	GO:0032386	regulation of intracellular transport	76/2112	370/18670	1.56995e-07	2.44581e-05
1	GO:0000723	telomere maintenance	42/2112	162/18670	1.7062e-07	2.60492e-05
1	GO:0071824	protein-DNA complex subunit organization	63/2112	288/18670	1.7658e-07	2.64305e-05
1	GO:0006283	transcription-coupled nucleotide-excision repair	25/2112	73/18670	1.92687e-07	2.82868e-05
1	GO:0090305	nucleic acid phosphodiester bond hydrolysis	65/2112	302/18670	2.12188e-07	3.05618e-05
1	GO:0006360	transcription by RNA polymerase I	23/2112	64/18670	2.17512e-07	3.07485e-05
1	GO:0043414	macromolecule methylation	66/2112	309/18670	2.30799e-07	3.20335e-05
1	GO:0006289	nucleotide-excision repair	32/2112	109/18670	2.41443e-07	3.29125e-05
1	GO:0043624	cellular protein complex disassembly	51/2112	217/18670	2.56743e-07	3.43842e-05
1	GO:0006513	protein monoubiquitination	23/2112	66/18670	4.12532e-07	5.42955e-05
1	GO:0032259	methylation	74/2112	366/18670	4.34752e-07	5.62502e-05
1	GO:0006400	tRNA modification	27/2112	86/18670	4.7266e-07	6.01356e-05
1	GO:0070897	transcription preinitiation complex assembly	18/2112	44/18670	4.83088e-07	6.04548e-05
1	GO:0006914	autophagy	93/2112	496/18670	5.68849e-07	6.70649e-05
1	GO:0061919	process utilizing autophagic mechanism	93/2112	496/18670	5.68849e-07	6.70649e-05
1	GO:0000209	protein polyubiquitination	65/2112	310/18670	5.702e-07	6.70649e-05
1	GO:0006605	protein targeting	84/2112	435/18670	5.7105e-07	6.70649e-05
1	GO:0032200	telomere organization	43/2112	175/18670	6.08805e-07	7.04155e-05
1	GO:0006302	double-strand break repair	55/2112	248/18670	6.60351e-07	7.52375e-05
1	GO:0032392	DNA geometric change	33/2112	119/18670	6.7384e-07	7.56454e-05
1	GO:0071103	DNA conformation change	73/2112	364/18670	7.1708e-07	7.81091e-05
1	GO:0006626	protein targeting to mitochondrion	29/2112	98/18670	7.26484e-07	7.81091e-05
1	GO:0048024	regulation of mRNA splicing, via spliceosome	29/2112	98/18670	7.26484e-07	7.81091e-05
1	GO:0043044	ATP-dependent chromatin remodeling	27/2112	88/18670	7.88637e-07	8.3614e-05
1	GO:0016236	macroautophagy	62/2112	295/18670	9.4868e-07	9.92045e-05
1	GO:1900034	regulation of cellular response to heat	25/2112	79/18670	1.05387e-06	0.000107742
1	GO:0030490	maturation of SSU-rRNA	18/2112	46/18670	1.05855e-06	0.000107742
1	GO:0006457	protein folding	51/2112	227/18670	1.1044e-06	0.00011093
1	GO:0106074	aminoacyl-tRNA metabolism involved in translational fidelity	9/2112	13/18670	1.39386e-06	0.000138185
1	GO:0065004	protein-DNA complex assembly	54/2112	248/18670	1.51474e-06	0.000146723
1	GO:0006354	DNA-templated transcription, elongation	31/2112	112/18670	1.51841e-06	0.000146723
1	GO:0098781	ncRNA transcription	30/2112	107/18670	1.66085e-06	0.00015848
1	GO:0006352	DNA-templated transcription, initiation	54/2112	249/18670	1.7249e-06	0.000161485
1	GO:0001510	RNA methylation	25/2112	81/18670	1.76978e-06	0.000161485
1	GO:1903533	regulation of protein targeting	25/2112	81/18670	1.76978e-06	0.000161485
1	GO:0000959	mitochondrial RNA metabolic process	17/2112	43/18670	1.77696e-06	0.000161485
1	GO:1902115	regulation of organelle assembly	45/2112	194/18670	1.86469e-06	0.000167464
1	GO:0006997	nucleus organization	34/2112	130/18670	1.99391e-06	0.000176987
1	GO:0016197	endosomal transport	50/2112	226/18670	2.25067e-06	0.000197482
1	GO:1903214	regulation of protein targeting to mitochondrion	17/2112	44/18670	2.59162e-06	0.000224814
1	GO:1903749	positive regulation of establishment of protein localization to mitochondrion	20/2112	58/18670	2.80331e-06	0.000240445
1	GO:0006611	protein export from nucleus	42/2112	179/18670	2.96784e-06	0.000251095
1	GO:1903362	regulation of cellular protein catabolic process	53/2112	247/18670	2.99326e-06	0.000251095
1	GO:0032508	DNA duplex unwinding	30/2112	110/18670	3.10615e-06	0.000257732
1	GO:0032388	positive regulation of intracellular transport	50/2112	229/18670	3.35618e-06	0.000275484
1	GO:0060271	cilium assembly	71/2112	366/18670	3.54307e-06	0.000287731
1	GO:0000470	maturation of LSU-rRNA	11/2112	21/18670	4.51932e-06	0.000363148
1	GO:0033108	mitochondrial respiratory chain complex assembly	27/2112	96/18670	5.0678e-06	0.000402979
1	GO:1903050	regulation of proteolysis involved in cellular protein catabolic process	47/2112	214/18670	5.51796e-06	0.000429971
1	GO:0044782	cilium organization	73/2112	384/18670	5.5199e-06	0.000429971
1	GO:0006303	double-strand break repair via nonhomologous end joining	25/2112	86/18670	5.90019e-06	0.000454951
1	GO:0010389	regulation of G2/M transition of mitotic cell cycle	44/2112	196/18670	5.99773e-06	0.000457848
1	GO:0022406	membrane docking	41/2112	178/18670	6.31338e-06	0.000477172
1	GO:0000086	G2/M transition of mitotic cell cycle	52/2112	247/18670	6.58714e-06	0.000492982
1	GO:0042273	ribosomal large subunit biogenesis	22/2112	71/18670	6.77131e-06	0.000501845
1	GO:0034248	regulation of cellular amide metabolic process	86/2112	476/18670	6.9409e-06	0.000509468
1	GO:2000058	regulation of ubiquitin-dependent protein catabolic process	36/2112	149/18670	7.3219e-06	0.000532315
1	GO:0051656	establishment of organelle localization	75/2112	401/18670	7.58101e-06	0.000545953
1	GO:0140056	organelle localization by membrane tethering	39/2112	169/18670	1.00283e-05	0.000715447
1	GO:2000059	negative regulation of ubiquitin-dependent protein catabolic process	17/2112	48/18670	1.02871e-05	0.000727118
1	GO:0016569	covalent chromatin modification	85/2112	474/18670	1.05175e-05	0.000736579
1	GO:1902749	regulation of cell cycle G2/M phase transition	46/2112	213/18670	1.0999e-05	0.000759416
1	GO:0006406	mRNA export from nucleus	29/2112	111/18670	1.12416e-05	0.000759416
1	GO:0071427	mRNA-containing ribonucleoprotein complex export from nucleus	29/2112	111/18670	1.12416e-05	0.000759416
1	GO:1903829	positive regulation of cellular protein localization	63/2112	324/18670	1.13843e-05	0.000759416
1	GO:0016570	histone modification	82/2112	454/18670	1.13984e-05	0.000759416
1	GO:0009408	response to heat	40/2112	176/18670	1.14405e-05	0.000759416
1	GO:0000462	maturation of SSU-rRNA from tricistronic rRNA transcript (SSU-rRNA, 5.8S rRNA, LSU-rRNA)	14/2112	35/18670	1.2382e-05	0.000814831
1	GO:0097711	ciliary basal body-plasma membrane docking	26/2112	95/18670	1.28955e-05	0.000841369
1	GO:0044839	cell cycle G2/M phase transition	54/2112	266/18670	1.3378e-05	0.000865455
1	GO:0048193	Golgi vesicle transport	69/2112	368/18670	1.58709e-05	0.00101809
1	GO:0033044	regulation of chromosome organization	65/2112	342/18670	1.77896e-05	0.00113144
1	GO:0006353	DNA-templated transcription, termination	22/2112	75/18670	1.79623e-05	0.00113144
1	GO:0006361	transcription initiation from RNA polymerase I promoter	14/2112	36/18670	1.81594e-05	0.00113144
1	GO:0018205	peptidyl-lysine modification	73/2112	397/18670	1.82307e-05	0.00113144
1	GO:1903363	negative regulation of cellular protein catabolic process	24/2112	86/18670	1.9234e-05	0.00118409
1	GO:1903955	positive regulation of protein targeting to mitochondrion	13/2112	32/18670	2.07682e-05	0.00126831
1	GO:1903320	regulation of protein modification by small protein conjugation or removal	48/2112	231/18670	2.10131e-05	0.00127308
1	GO:0046034	ATP metabolic process	59/2112	304/18670	2.25788e-05	0.00135716
1	GO:0022616	DNA strand elongation	11/2112	24/18670	2.31384e-05	0.00137993
1	GO:0016925	protein sumoylation	23/2112	82/18670	2.60434e-05	0.00154061
1	GO:0006338	chromatin remodeling	46/2112	220/18670	2.62363e-05	0.00154061
1	GO:0070646	protein modification by small protein removal	58/2112	299/18670	2.67956e-05	0.00156144
1	GO:0032434	regulation of proteasomal ubiquitin-dependent protein catabolic process	30/2112	122/18670	2.86142e-05	0.00165479
1	GO:1903051	negative regulation of proteolysis involved in cellular protein catabolic process	21/2112	72/18670	3.04109e-05	0.00174547
1	GO:0006417	regulation of translation	76/2112	424/18670	3.07817e-05	0.00175357
1	GO:0000726	non-recombinational repair	25/2112	94/18670	3.19629e-05	0.00180737
1	GO:0031503	protein-containing complex localization	55/2112	281/18670	3.3006e-05	0.00185263
1	GO:0043484	regulation of RNA splicing	32/2112	135/18670	3.46079e-05	0.00192837
1	GO:0097193	intrinsic apoptotic signaling pathway	56/2112	289/18670	3.77414e-05	0.00208772
1	GO:0031396	regulation of protein ubiquitination	43/2112	204/18670	3.87379e-05	0.00212743
1	GO:0010821	regulation of mitochondrion organization	39/2112	179/18670	4.04057e-05	0.00220317
1	GO:0033157	regulation of intracellular protein transport	50/2112	250/18670	4.13221e-05	0.00222213
1	GO:1903008	organelle disassembly	26/2112	101/18670	4.13356e-05	0.00222213
1	GO:0045815	positive regulation of gene expression, epigenetic	18/2112	58/18670	4.4569e-05	0.0023792
1	GO:0034605	cellular response to heat	32/2112	137/18670	4.70991e-05	0.00249681
1	GO:1901990	regulation of mitotic cell cycle phase transition	78/2112	444/18670	4.95235e-05	0.00260722
1	GO:0006310	DNA recombination	56/2112	292/18670	5.08555e-05	0.002659
1	GO:0006362	transcription elongation from RNA polymerase I promoter	12/2112	30/18670	5.19218e-05	0.00269629
1	GO:0031123	RNA 3'-end processing	34/2112	150/18670	5.32929e-05	0.00274879
1	GO:0010257	NADH dehydrogenase complex assembly	19/2112	64/18670	5.48251e-05	0.00279012
1	GO:0032981	mitochondrial respiratory chain complex I assembly	19/2112	64/18670	5.48251e-05	0.00279012
1	GO:0006260	DNA replication	53/2112	273/18670	5.7055e-05	0.00288437
1	GO:0002097	tRNA wobble base modification	10/2112	22/18670	5.99816e-05	0.00301237
1	GO:0010506	regulation of autophagy	61/2112	328/18670	6.14277e-05	0.00306483
1	GO:0032435	negative regulation of proteasomal ubiquitin-dependent protein catabolic process	13/2112	35/18670	6.36735e-05	0.00315626
1	GO:0061136	regulation of proteasomal protein catabolic process	39/2112	183/18670	6.75198e-05	0.00332532
1	GO:0000422	autophagy of mitochondrion	21/2112	76/18670	7.32472e-05	0.00354766
1	GO:0061726	mitochondrion disassembly	21/2112	76/18670	7.32472e-05	0.00354766
1	GO:0043486	histone exchange	18/2112	60/18670	7.34284e-05	0.00354766
1	GO:0010822	positive regulation of mitochondrion organization	28/2112	116/18670	7.4135e-05	0.00355926
1	GO:0006363	termination of RNA polymerase I transcription	12/2112	31/18670	7.60293e-05	0.00361802
1	GO:0016233	telomere capping	17/2112	55/18670	7.63067e-05	0.00361802
1	GO:0051817	modulation of process of other organism involved in symbiotic interaction	25/2112	99/18670	8.09942e-05	0.00381657
1	GO:0006388	tRNA splicing, via endonucleolytic cleavage and ligation	8/2112	15/18670	8.16976e-05	0.0038261
1	GO:0051054	positive regulation of DNA metabolic process	40/2112	191/18670	8.23731e-05	0.00383421
1	GO:0042176	regulation of protein catabolic process	68/2112	381/18670	9.00063e-05	0.00416412
1	GO:0051188	cofactor biosynthetic process	46/2112	231/18670	9.16243e-05	0.00421316
1	GO:0010256	endomembrane system organization	77/2112	445/18670	9.21701e-05	0.00421316
1	GO:0017038	protein import	40/2112	192/18670	9.28815e-05	0.0042204
1	GO:0000715	nucleotide-excision repair, DNA damage recognition	10/2112	23/18670	9.53829e-05	0.00430842
1	GO:0006888	endoplasmic reticulum to Golgi vesicle-mediated transport	43/2112	212/18670	9.89562e-05	0.00444353
1	GO:1901796	regulation of signal transduction by p53 class mediator	38/2112	180/18670	0.000102608	0.00458056
1	GO:0006413	translational initiation	40/2112	193/18670	0.00010459	0.00464189
1	GO:0008654	phospholipid biosynthetic process	50/2112	260/18670	0.000116602	0.00514509
1	GO:0048524	positive regulation of viral process	26/2112	107/18670	0.00011737	0.00514921
1	GO:0051123	RNA polymerase II preinitiation complex assembly	11/2112	28/18670	0.000129472	0.00564772
1	GO:1903146	regulation of autophagy of mitochondrion	14/2112	42/18670	0.000131265	0.00569339
1	GO:1905037	autophagosome organization	24/2112	96/18670	0.000132011	0.00569339
1	GO:0007033	vacuole organization	35/2112	163/18670	0.000133021	0.00570471
1	GO:0006446	regulation of translational initiation	21/2112	79/18670	0.000134431	0.00573298
1	GO:0090316	positive regulation of intracellular protein transport	37/2112	176/18670	0.000137584	0.00583483
1	GO:1901987	regulation of cell cycle phase transition	81/2112	480/18670	0.000145002	0.00611549
1	GO:0000394	RNA splicing, via endonucleolytic cleavage and ligation	8/2112	16/18670	0.000147183	0.00617336
1	GO:0009303	rRNA transcription	12/2112	33/18670	0.000154018	0.00642471
1	GO:0009266	response to temperature stimulus	47/2112	243/18670	0.000159822	0.00660797
1	GO:0090150	establishment of protein localization to membrane	60/2112	332/18670	0.000160142	0.00660797
1	GO:1903373	positive regulation of endoplasmic reticulum tubular network organization	4/2112	4/18670	0.000163344	0.00670386
1	GO:0000387	spliceosomal snRNP assembly	16/2112	53/18670	0.000167842	0.00685161
1	GO:0046782	regulation of viral transcription	18/2112	64/18670	0.000183754	0.00746129
1	GO:0051642	centrosome localization	11/2112	29/18670	0.00018738	0.00756824
1	GO:0032204	regulation of telomere maintenance	21/2112	81/18670	0.000197015	0.00791553
1	GO:0007004	telomere maintenance via telomerase	19/2112	70/18670	0.000205307	0.00820548
1	GO:0000045	autophagosome assembly	23/2112	93/18670	0.000214633	0.00844281
1	GO:0000054	ribosomal subunit export from nucleus	7/2112	13/18670	0.000216775	0.00844281
1	GO:0018206	peptidyl-methionine modification	7/2112	13/18670	0.000216775	0.00844281
1	GO:0033750	ribosome localization	7/2112	13/18670	0.000216775	0.00844281
1	GO:0090646	mitochondrial tRNA processing	7/2112	13/18670	0.000216775	0.00844281
1	GO:0031330	negative regulation of cellular catabolic process	48/2112	253/18670	0.000220113	0.00852932
1	GO:0000380	alternative mRNA splicing, via spliceosome	20/2112	76/18670	0.000223057	0.00859973
1	GO:1902116	negative regulation of organelle assembly	13/2112	39/18670	0.000226928	0.00867296
1	GO:0000381	regulation of alternative mRNA splicing, via spliceosome	18/2112	65/18670	0.000227574	0.00867296
1	GO:0072331	signal transduction by p53 class mediator	50/2112	267/18670	0.000228365	0.00867296
1	GO:0010833	telomere maintenance via telomere lengthening	21/2112	82/18670	0.00023699	0.00895597
1	GO:0000963	mitochondrial RNA processing	8/2112	17/18670	0.000250472	0.00941882
1	GO:0061842	microtubule organizing center localization	11/2112	30/18670	0.000265803	0.00994634
1	GO:0050792	regulation of viral process	41/2112	208/18670	0.000268745	0.0100074
1	GO:0016579	protein deubiquitination	52/2112	283/18670	0.000280592	0.0103978
1	GO:0000338	protein deneddylation	6/2112	10/18670	0.000291534	0.0106129
1	GO:0032875	regulation of DNA endoreduplication	6/2112	10/18670	0.000291534	0.0106129
1	GO:0110096	cellular response to aldehyde	6/2112	10/18670	0.000291534	0.0106129
1	GO:2000785	regulation of autophagosome assembly	12/2112	35/18670	0.000291956	0.0106129
1	GO:0006497	protein lipidation	22/2112	89/18670	0.00029388	0.0106322
1	GO:0042026	protein refolding	13/2112	40/18670	0.000301676	0.0108627
1	GO:0017196	N-terminal peptidyl-methionine acetylation	5/2112	7/18670	0.000318026	0.0113977
1	GO:0034976	response to endoplasmic reticulum stress	52/2112	285/18670	0.000334519	0.0119328
1	GO:0070936	protein K48-linked ubiquitination	16/2112	56/18670	0.000338889	0.0119767
1	GO:1902017	regulation of cilium assembly	16/2112	56/18670	0.000338889	0.0119767
1	GO:0019080	viral gene expression	38/2112	191/18670	0.000364924	0.0128366
1	GO:0034250	positive regulation of cellular amide metabolic process	32/2112	152/18670	0.000366584	0.0128366
1	GO:0006506	GPI anchor biosynthetic process	11/2112	31/18670	0.000370178	0.0129033
1	GO:2001242	regulation of intrinsic apoptotic signaling pathway	34/2112	165/18670	0.000371987	0.0129074
1	GO:0000466	maturation of 5.8S rRNA from tricistronic rRNA transcript (SSU-rRNA, 5.8S rRNA, LSU-rRNA)	9/2112	22/18670	0.000373897	0.012915
1	GO:0000463	maturation of LSU-rRNA from tricistronic rRNA transcript (SSU-rRNA, 5.8S rRNA, LSU-rRNA)	7/2112	14/18670	0.000391218	0.0133323
1	GO:0006999	nuclear pore organization	7/2112	14/18670	0.000391218	0.0133323
1	GO:0071428	rRNA-containing ribonucleoprotein complex export from nucleus	7/2112	14/18670	0.000391218	0.0133323
1	GO:0050434	positive regulation of viral transcription	13/2112	41/18670	0.000396428	0.0134498
1	GO:0002098	tRNA wobble uridine modification	8/2112	18/18670	0.000406255	0.0137222
1	GO:0006479	protein methylation	36/2112	179/18670	0.000414804	0.0138881
1	GO:0008213	protein alkylation	36/2112	179/18670	0.000414804	0.0138881
1	GO:1901799	negative regulation of proteasomal protein catabolic process	16/2112	57/18670	0.000422265	0.0140761
1	GO:0032606	type I interferon production	28/2112	128/18670	0.000435033	0.0144387
1	GO:0006282	regulation of DNA repair	27/2112	122/18670	0.00044965	0.0148592
1	GO:0000460	maturation of 5.8S rRNA	10/2112	27/18670	0.000459619	0.0150583
1	GO:0062125	regulation of mitochondrial gene expression	10/2112	27/18670	0.000459619	0.0150583
1	GO:2001020	regulation of response to DNA damage stimulus	41/2112	214/18670	0.000496038	0.016182
1	GO:0045333	cellular respiration	38/2112	194/18670	0.000501772	0.0162994
1	GO:0006505	GPI anchor metabolic process	11/2112	32/18670	0.000506888	0.0163959
1	GO:0044088	regulation of vacuole organization	13/2112	42/18670	0.000515294	0.0165974
1	GO:0009267	cellular response to starvation	31/2112	149/18670	0.000555419	0.0178147
1	GO:0043903	regulation of interspecies interactions between organisms	42/2112	222/18670	0.000559216	0.0178614
1	GO:1901657	glycosyl compound metabolic process	28/2112	130/18670	0.000565957	0.0180014
1	GO:0042023	DNA endoreduplication	6/2112	11/18670	0.000579902	0.0183684
1	GO:0031055	chromatin remodeling at centromere	14/2112	48/18670	0.000623625	0.0196278
1	GO:0051170	import into nucleus	33/2112	163/18670	0.000624805	0.0196278
1	GO:0042158	lipoprotein biosynthetic process	22/2112	94/18670	0.000661494	0.0206952
1	GO:0019083	viral transcription	35/2112	177/18670	0.000684214	0.0212886
1	GO:0045022	early endosome to late endosome transport	12/2112	38/18670	0.000686038	0.0212886
1	GO:0007029	endoplasmic reticulum organization	17/2112	65/18670	0.000695238	0.0214867
1	GO:0045862	positive regulation of proteolysis	61/2112	358/18670	0.000705623	0.0217198
1	GO:0034728	nucleosome organization	36/2112	184/18670	0.000710077	0.0217691
1	GO:0006336	DNA replication-independent nucleosome assembly	15/2112	54/18670	0.0007142	0.0218079
1	GO:0035821	modulation of process of other organism	25/2112	113/18670	0.000721809	0.0219524
1	GO:0016241	regulation of macroautophagy	34/2112	171/18670	0.000731321	0.022121
1	GO:0042795	snRNA transcription by RNA polymerase II	18/2112	71/18670	0.000733147	0.022121
1	GO:0048254	snoRNA localization	4/2112	5/18670	0.000742933	0.0222405
1	GO:1903371	regulation of endoplasmic reticulum tubular network organization	4/2112	5/18670	0.000742933	0.0222405
1	GO:0006278	RNA-dependent DNA biosynthetic process	19/2112	77/18670	0.000757981	0.0226023
1	GO:0032479	regulation of type I interferon production	27/2112	126/18670	0.000764189	0.0226988
1	GO:0110095	cellular detoxification of aldehyde	5/2112	8/18670	0.000768761	0.022746
1	GO:0008535	respiratory chain complex IV assembly	9/2112	24/18670	0.000796515	0.0234762
1	GO:0034080	CENP-A containing nucleosome assembly	13/2112	44/18670	0.000844696	0.0247055
1	GO:0061641	CENP-A containing chromatin organization	13/2112	44/18670	0.000844696	0.0247055
1	GO:0016311	dephosphorylation	77/2112	478/18670	0.000864069	0.0251757
1	GO:0045727	positive regulation of translation	27/2112	127/18670	0.000867867	0.0251902
1	GO:0009301	snRNA transcription	18/2112	72/18670	0.000875777	0.0253235
1	GO:0034724	DNA replication-independent nucleosome organization	15/2112	55/18670	0.000880738	0.0253709
1	GO:0042769	DNA damage response, detection of DNA damage	12/2112	39/18670	0.000890087	0.0254481
1	GO:0050775	positive regulation of dendrite morphogenesis	12/2112	39/18670	0.000890087	0.0254481
1	GO:0044743	protein transmembrane import into intracellular organelle	11/2112	34/18670	0.000907932	0.0258614
1	GO:0007006	mitochondrial membrane organization	28/2112	134/18670	0.000934782	0.0263315
1	GO:0009135	purine nucleoside diphosphate metabolic process	28/2112	134/18670	0.000934782	0.0263315
1	GO:0009179	purine ribonucleoside diphosphate metabolic process	28/2112	134/18670	0.000934782	0.0263315
1	GO:0006650	glycerophospholipid metabolic process	55/2112	319/18670	0.000948421	0.0265673
1	GO:0006677	glycosylceramide metabolic process	8/2112	20/18670	0.000950115	0.0265673
1	GO:0070534	protein K63-linked ubiquitination	14/2112	50/18670	0.00097622	0.0271976
1	GO:0046031	ADP metabolic process	26/2112	122/18670	0.00103158	0.0286356
1	GO:2000232	regulation of rRNA processing	6/2112	12/18670	0.00104891	0.0290109
1	GO:0071786	endoplasmic reticulum tubular network organization	7/2112	16/18670	0.0010625	0.0292808
1	GO:0016574	histone ubiquitination	13/2112	45/18670	0.00106643	0.0292834
1	GO:0034508	centromere complex assembly	15/2112	56/18670	0.00107898	0.029515
1	GO:0140014	mitotic nuclear division	47/2112	264/18670	0.0010826	0.029515
1	GO:0007059	chromosome segregation	55/2112	321/18670	0.00110063	0.0298998
1	GO:0007030	Golgi organization	29/2112	142/18670	0.00112024	0.0301474
1	GO:0070129	regulation of mitochondrial translation	9/2112	25/18670	0.00112067	0.0301474
1	GO:0006664	glycolipid metabolic process	24/2112	110/18670	0.00112159	0.0301474
1	GO:0000819	sister chromatid segregation	36/2112	189/18670	0.00117702	0.0315264
1	GO:0009185	ribonucleoside diphosphate metabolic process	28/2112	136/18670	0.00118746	0.0315717
1	GO:0070423	nucleotide-binding oligomerization domain containing signaling pathway	11/2112	35/18670	0.00119025	0.0315717
1	GO:0070979	protein K11-linked ubiquitination	10/2112	30/18670	0.00119138	0.0315717
1	GO:0042773	ATP synthesis coupled electron transport	22/2112	98/18670	0.00119526	0.0315717
1	GO:0006163	purine nucleotide metabolic process	70/2112	432/18670	0.001236	0.0324965
1	GO:0006890	retrograde vesicle-mediated transport, Golgi to endoplasmic reticulum	20/2112	86/18670	0.00123878	0.0324965
1	GO:0046474	glycerophospholipid biosynthetic process	40/2112	217/18670	0.00125423	0.032789
1	GO:1903509	liposaccharide metabolic process	24/2112	111/18670	0.00128043	0.0333596
1	GO:0075733	intracellular transport of virus	15/2112	57/18670	0.00131352	0.0341053
1	GO:1990928	response to amino acid starvation	13/2112	46/18670	0.00133471	0.0345382
1	GO:0006473	protein acetylation	38/2112	204/18670	0.00134237	0.0346189
1	GO:0043488	regulation of mRNA stability	34/2112	177/18670	0.00136641	0.0351205
1	GO:0006123	mitochondrial electron transport, cytochrome c to oxygen	8/2112	21/18670	0.00138374	0.0353278
1	GO:0019646	aerobic electron transport chain	8/2112	21/18670	0.00138374	0.0353278
1	GO:1990442	intrinsic apoptotic signaling pathway in response to nitrosative stress	3/2112	3/18670	0.00144578	0.0367887
1	GO:0098927	vesicle-mediated transport between endosomal compartments	12/2112	41/18670	0.00145088	0.036796
1	GO:0000070	mitotic sister chromatid segregation	30/2112	151/18670	0.00147171	0.0370778
1	GO:0006261	DNA-dependent DNA replication	30/2112	151/18670	0.00147171	0.0370778
1	GO:0051438	regulation of ubiquitin-protein transferase activity	14/2112	52/18670	0.00148295	0.037238
1	GO:0016482	cytosolic transport	31/2112	158/18670	0.0015299	0.0378603
1	GO:0035872	nucleotide-binding domain, leucine rich repeat containing receptor signaling pathway	11/2112	36/18670	0.00154094	0.0378603
1	GO:0051973	positive regulation of telomerase activity	11/2112	36/18670	0.00154094	0.0378603
1	GO:0031954	positive regulation of protein autophosphorylation	9/2112	26/18670	0.00154359	0.0378603
1	GO:0034453	microtubule anchoring	9/2112	26/18670	0.00154359	0.0378603
1	GO:1904353	regulation of telomere capping	9/2112	26/18670	0.00154359	0.0378603
1	GO:0001188	RNA polymerase I preinitiation complex assembly	5/2112	9/18670	0.00156845	0.0378603
1	GO:0006678	glucosylceramide metabolic process	5/2112	9/18670	0.00156845	0.0378603
1	GO:0070900	mitochondrial tRNA modification	5/2112	9/18670	0.00156845	0.0378603
1	GO:0090070	positive regulation of ribosome biogenesis	5/2112	9/18670	0.00156845	0.0378603
1	GO:1900864	mitochondrial RNA modification	5/2112	9/18670	0.00156845	0.0378603
1	GO:2000234	positive regulation of rRNA processing	5/2112	9/18670	0.00156845	0.0378603
1	GO:0006119	oxidative phosphorylation	29/2112	145/18670	0.00157221	0.0378603
1	GO:0002181	cytoplasmic translation	22/2112	100/18670	0.00157883	0.0379004
1	GO:0061013	regulation of mRNA catabolic process	37/2112	199/18670	0.00159394	0.038143
1	GO:0006271	DNA strand elongation involved in DNA replication	7/2112	17/18670	0.00163092	0.0385446
1	GO:0006474	N-terminal protein amino acid acetylation	7/2112	17/18670	0.00163092	0.0385446
1	GO:0043923	positive regulation by host of viral transcription	7/2112	17/18670	0.00163092	0.0385446
1	GO:0070525	tRNA threonylcarbamoyladenosine metabolic process	7/2112	17/18670	0.00163092	0.0385446
1	GO:0031952	regulation of protein autophosphorylation	13/2112	47/18670	0.00165678	0.0389149
1	GO:0090151	establishment of protein localization to mitochondrial membrane	13/2112	47/18670	0.00165678	0.0389149
1	GO:0006644	phospholipid metabolic process	69/2112	430/18670	0.00172264	0.0403377
1	GO:0009108	coenzyme biosynthetic process	29/2112	146/18670	0.00175431	0.0404471
1	GO:0000722	telomere maintenance via recombination	6/2112	13/18670	0.00176216	0.0404471
1	GO:0043248	proteasome assembly	6/2112	13/18670	0.00176216	0.0404471
1	GO:0046831	regulation of RNA export from nucleus	6/2112	13/18670	0.00176216	0.0404471
1	GO:1902902	negative regulation of autophagosome assembly	6/2112	13/18670	0.00176216	0.0404471
1	GO:0006402	mRNA catabolic process	60/2112	364/18670	0.00176428	0.0404471
1	GO:0006643	membrane lipid metabolic process	38/2112	207/18670	0.0017644	0.0404471
1	GO:0031122	cytoplasmic microtubule organization	14/2112	53/18670	0.00180881	0.041341
1	GO:0019058	viral life cycle	55/2112	328/18670	0.00181721	0.0414089
1	GO:0061077	chaperone-mediated protein folding	15/2112	59/18670	0.00191207	0.043312
1	GO:0071806	protein transmembrane transport	15/2112	59/18670	0.00191207	0.043312
1	GO:0000469	cleavage involved in rRNA processing	8/2112	22/18670	0.00196079	0.0438946
1	GO:0006312	mitotic recombination	8/2112	22/18670	0.00196079	0.0438946
1	GO:0036119	response to platelet-derived growth factor	8/2112	22/18670	0.00196079	0.0438946
1	GO:0045943	positive regulation of transcription by RNA polymerase I	8/2112	22/18670	0.00196079	0.0438946
1	GO:0006275	regulation of DNA replication	23/2112	108/18670	0.00197235	0.043896
1	GO:0051225	spindle assembly	23/2112	108/18670	0.00197235	0.043896
1	GO:0032481	positive regulation of type I interferon production	18/2112	77/18670	0.00199698	0.0442465
1	GO:0000724	double-strand break repair via homologous recombination	27/2112	134/18670	0.0019997	0.0442465
1	GO:0031098	stress-activated protein kinase signaling cascade	53/2112	315/18670	0.00201708	0.0443642
1	GO:0019563	glycerol catabolic process	4/2112	6/18670	0.00202826	0.0443642
1	GO:0042791	5S class rRNA transcription by RNA polymerase III	4/2112	6/18670	0.00202826	0.0443642
1	GO:0071500	cellular response to nitrosative stress	4/2112	6/18670	0.00202826	0.0443642
1	GO:0043628	ncRNA 3'-end processing	13/2112	48/18670	0.00204052	0.0445049
1	GO:0045814	negative regulation of gene expression, epigenetic	22/2112	102/18670	0.00206282	0.044863
1	GO:1902235	regulation of endoplasmic reticulum stress-induced intrinsic apoptotic signaling pathway	10/2112	32/18670	0.0020713	0.0449195
1	GO:0045017	glycerolipid biosynthetic process	44/2112	251/18670	0.00209024	0.0451324
1	GO:0006612	protein targeting to membrane	37/2112	202/18670	0.00209294	0.0451324
1	GO:0090329	regulation of DNA-dependent DNA replication	14/2112	54/18670	0.00219192	0.0471337
1	GO:0000725	recombinational repair	27/2112	135/18670	0.00223598	0.0479459
1	GO:0034198	cellular response to amino acid starvation	12/2112	43/18670	0.00227499	0.0486458
1	GO:0046794	transport of virus	15/2112	60/18670	0.00228747	0.048776
2	GO:0008380	RNA splicing	72/1271	469/18670	5.95158e-11	3.68998e-07
2	GO:0016569	covalent chromatin modification	70/1271	474/18670	6.277e-10	1.94587e-06
2	GO:0016570	histone modification	66/1271	454/18670	3.7354e-09	7.71982e-06
2	GO:1903311	regulation of mRNA metabolic process	52/1271	324/18670	6.07734e-09	9.41988e-06
2	GO:0051169	nuclear transport	54/1271	346/18670	8.48015e-09	9.86269e-06
2	GO:0051168	nuclear export	37/1271	194/18670	9.54454e-09	9.86269e-06
2	GO:0007033	vacuole organization	33/1271	163/18670	1.30086e-08	1.15219e-05
2	GO:0006913	nucleocytoplasmic transport	53/1271	343/18670	1.64746e-08	1.27678e-05
2	GO:0043414	macromolecule methylation	48/1271	309/18670	6.58137e-08	4.53383e-05
2	GO:0006914	autophagy	66/1271	496/18670	1.21244e-07	6.76678e-05
2	GO:0061919	process utilizing autophagic mechanism	66/1271	496/18670	1.21244e-07	6.76678e-05
2	GO:0050684	regulation of mRNA processing	28/1271	137/18670	1.3097e-07	6.76678e-05
2	GO:0016236	macroautophagy	45/1271	295/18670	2.87029e-07	0.000136891
2	GO:0043484	regulation of RNA splicing	27/1271	135/18670	3.45887e-07	0.000145721
2	GO:0032259	methylation	52/1271	366/18670	3.52551e-07	0.000145721
2	GO:0006611	protein export from nucleus	32/1271	179/18670	4.37989e-07	0.000155829
2	GO:0000377	RNA splicing, via transesterification reactions with bulged adenosine as nucleophile	53/1271	379/18670	4.52407e-07	0.000155829
2	GO:0000398	mRNA splicing, via spliceosome	53/1271	379/18670	4.52407e-07	0.000155829
2	GO:0000375	RNA splicing, via transesterification reactions	53/1271	382/18670	5.80543e-07	0.00018944
2	GO:0007034	vacuolar transport	27/1271	143/18670	1.14085e-06	0.000353664
2	GO:0033044	regulation of chromosome organization	48/1271	342/18670	1.40774e-06	0.000415618
2	GO:0007623	circadian rhythm	34/1271	208/18670	1.65268e-06	0.000465754
2	GO:0031124	mRNA 3'-end processing	21/1271	98/18670	2.13142e-06	0.000574556
2	GO:0031123	RNA 3'-end processing	27/1271	150/18670	2.97732e-06	0.00076914
2	GO:0006402	mRNA catabolic process	48/1271	364/18670	8.07755e-06	0.00200323
2	GO:0016579	protein deubiquitination	40/1271	283/18670	8.7672e-06	0.00209064
2	GO:0048511	rhythmic process	41/1271	295/18670	1.02997e-05	0.00236513
2	GO:0006479	protein methylation	29/1271	179/18670	1.12057e-05	0.00239569
2	GO:0008213	protein alkylation	29/1271	179/18670	1.12057e-05	0.00239569
2	GO:0000045	autophagosome assembly	19/1271	93/18670	1.33369e-05	0.00275629
2	GO:0009896	positive regulation of catabolic process	53/1271	425/18670	1.40787e-05	0.00276897
2	GO:0070646	protein modification by small protein removal	41/1271	299/18670	1.42915e-05	0.00276897
2	GO:0006401	RNA catabolic process	50/1271	397/18670	1.87424e-05	0.0035213
2	GO:0019827	stem cell population maintenance	26/1271	157/18670	2.11471e-05	0.00369114
2	GO:0016571	histone methylation	24/1271	139/18670	2.13872e-05	0.00369114
2	GO:1905037	autophagosome organization	19/1271	96/18670	2.14324e-05	0.00369114
2	GO:0048193	Golgi vesicle transport	47/1271	368/18670	2.31096e-05	0.00386725
2	GO:0016482	cytosolic transport	26/1271	158/18670	2.37025e-05	0.00386725
2	GO:0007031	peroxisome organization	17/1271	81/18670	2.59634e-05	0.00410136
2	GO:0098727	maintenance of cell number	26/1271	159/18670	2.6534e-05	0.00410136
2	GO:0042176	regulation of protein catabolic process	48/1271	381/18670	2.71219e-05	0.00410136
2	GO:0048024	regulation of mRNA splicing, via spliceosome	19/1271	98/18670	2.90328e-05	0.00428579
2	GO:0051028	mRNA transport	25/1271	152/18670	3.40498e-05	0.00490951
2	GO:0000380	alternative mRNA splicing, via spliceosome	16/1271	76/18670	4.27736e-05	0.00601508
2	GO:0000077	DNA damage checkpoint	24/1271	145/18670	4.36578e-05	0.00601508
2	GO:0032508	DNA duplex unwinding	20/1271	110/18670	4.76323e-05	0.00642001
2	GO:0006406	mRNA export from nucleus	20/1271	111/18670	5.44415e-05	0.00703202
2	GO:0071427	mRNA-containing ribonucleoprotein complex export from nucleus	20/1271	111/18670	5.44415e-05	0.00703202
2	GO:0031570	DNA integrity checkpoint	25/1271	157/18670	5.91148e-05	0.00740465
2	GO:1903313	positive regulation of mRNA metabolic process	16/1271	78/18670	5.97149e-05	0.00740465
2	GO:0051236	establishment of RNA localization	29/1271	196/18670	6.32242e-05	0.00768608
2	GO:0000075	cell cycle checkpoint	31/1271	216/18670	6.47896e-05	0.00772491
2	GO:0007270	neuron-neuron synaptic transmission	5/1271	8/18670	6.82858e-05	0.00798815
2	GO:0043161	proteasome-mediated ubiquitin-dependent protein catabolic process	50/1271	419/18670	7.67391e-05	0.00865718
2	GO:0018205	peptidyl-lysine modification	48/1271	397/18670	7.67976e-05	0.00865718
2	GO:0042752	regulation of circadian rhythm	20/1271	114/18670	8.03548e-05	0.00889642
2	GO:0010498	proteasomal protein catabolic process	55/1271	477/18670	8.72975e-05	0.00940055
2	GO:0006294	nucleotide-excision repair, preincision complex assembly	9/1271	29/18670	8.79406e-05	0.00940055
2	GO:0006403	RNA localization	32/1271	230/18670	9.10767e-05	0.00957077
2	GO:0031060	regulation of histone methylation	14/1271	65/18670	9.78232e-05	0.0101084
2	GO:0006405	RNA export from nucleus	22/1271	135/18670	0.000113288	0.0115146
2	GO:0050657	nucleic acid transport	28/1271	193/18670	0.000118747	0.0116862
2	GO:0050658	RNA transport	28/1271	193/18670	0.000118747	0.0116862
2	GO:0010506	regulation of autophagy	41/1271	328/18670	0.000121146	0.011736
2	GO:0000731	DNA synthesis involved in DNA repair	12/1271	51/18670	0.000124373	0.0118161
2	GO:2001252	positive regulation of chromosome organization	26/1271	174/18670	0.000125784	0.0118161
2	GO:0006289	nucleotide-excision repair	19/1271	109/18670	0.000131138	0.0119689
2	GO:0018023	peptidyl-lysine trimethylation	11/1271	44/18670	0.000132234	0.0119689
2	GO:0031331	positive regulation of cellular catabolic process	44/1271	362/18670	0.000133203	0.0119689
2	GO:1902275	regulation of chromatin organization	27/1271	185/18670	0.000140864	0.0124765
2	GO:0032392	DNA geometric change	20/1271	119/18670	0.000148283	0.0129486
2	GO:0032786	positive regulation of DNA-templated transcription, elongation	9/1271	31/18670	0.00015641	0.0133136
2	GO:0018022	peptidyl-lysine methylation	21/1271	129/18670	0.000163066	0.0133136
2	GO:0006625	protein targeting to peroxisome	14/1271	68/18670	0.000163199	0.0133136
2	GO:0072662	protein localization to peroxisome	14/1271	68/18670	0.000163199	0.0133136
2	GO:0072663	establishment of protein localization to peroxisome	14/1271	68/18670	0.000163199	0.0133136
2	GO:0000956	nuclear-transcribed mRNA catabolic process	29/1271	207/18670	0.000168747	0.0135874
2	GO:0007040	lysosome organization	13/1271	61/18670	0.000192599	0.0151154
2	GO:0080171	lytic vacuole organization	13/1271	61/18670	0.000192599	0.0151154
2	GO:0043574	peroxisomal transport	14/1271	70/18670	0.000225279	0.0174592
2	GO:0060765	regulation of androgen receptor signaling pathway	8/1271	26/18670	0.000232924	0.0175321
2	GO:0070911	global genome nucleotide-excision repair	8/1271	26/18670	0.000232924	0.0175321
2	GO:0042276	error-prone translesion synthesis	7/1271	20/18670	0.00023493	0.0175321
2	GO:0042594	response to starvation	27/1271	191/18670	0.000240319	0.0175321
2	GO:0034968	histone lysine methylation	19/1271	114/18670	0.00024036	0.0175321
2	GO:1903312	negative regulation of mRNA metabolic process	15/1271	79/18670	0.000249037	0.0179538
2	GO:0007041	lysosomal transport	18/1271	106/18670	0.000273459	0.0192852
2	GO:0018026	peptidyl-lysine monomethylation	5/1271	10/18670	0.000273725	0.0192852
2	GO:0006661	phosphatidylinositol biosynthetic process	19/1271	116/18670	0.000302539	0.0208775
2	GO:0061014	positive regulation of mRNA catabolic process	11/1271	48/18670	0.00030306	0.0208775
2	GO:0036369	transcription factor catabolic process	3/1271	3/18670	0.000314809	0.0212154
2	GO:0045204	MAPK export from nucleus	3/1271	3/18670	0.000314809	0.0212154
2	GO:0051568	histone H3-K4 methylation	12/1271	56/18670	0.000318989	0.0212659
2	GO:0019985	translesion synthesis	10/1271	41/18670	0.000330335	0.0216025
2	GO:0001510	RNA methylation	15/1271	81/18670	0.000331007	0.0216025
2	GO:0033120	positive regulation of RNA splicing	9/1271	34/18670	0.000338093	0.021816
2	GO:0016197	endosomal transport	30/1271	226/18670	0.000341315	0.021816
2	GO:0071426	ribonucleoprotein complex export from nucleus	20/1271	127/18670	0.000362933	0.0229611
2	GO:0000381	regulation of alternative mRNA splicing, via spliceosome	13/1271	65/18670	0.000373719	0.0234046
2	GO:0071166	ribonucleoprotein complex localization	20/1271	128/18670	0.000403162	0.0248371
2	GO:0016050	vesicle organization	39/1271	325/18670	0.000404605	0.0248371
2	GO:0050686	negative regulation of mRNA processing	8/1271	28/18670	0.000410124	0.0249291
2	GO:0080182	histone H3-K4 trimethylation	6/1271	16/18670	0.00043487	0.0261766
2	GO:0000717	nucleotide-excision repair, DNA duplex unwinding	7/1271	22/18670	0.0004582	0.0270556
2	GO:0006783	heme biosynthetic process	7/1271	22/18670	0.0004582	0.0270556
2	GO:0061013	regulation of mRNA catabolic process	27/1271	199/18670	0.000467379	0.0271602
2	GO:0034660	ncRNA metabolic process	52/1271	475/18670	0.000475841	0.0271602
2	GO:0015931	nucleobase-containing compound transport	31/1271	241/18670	0.000476266	0.0271602
2	GO:0009267	cellular response to starvation	22/1271	149/18670	0.000477494	0.0271602
2	GO:0000245	spliceosomal complex assembly	15/1271	84/18670	0.000496985	0.0280119
2	GO:0010390	histone monoubiquitination	8/1271	29/18670	0.000532861	0.0294977
2	GO:0033014	tetrapyrrole biosynthetic process	8/1271	29/18670	0.000532861	0.0294977
2	GO:1905269	positive regulation of chromatin organization	17/1271	103/18670	0.000562434	0.0307398
2	GO:0009411	response to UV	21/1271	141/18670	0.000565216	0.0307398
2	GO:0006470	protein dephosphorylation	38/1271	321/18670	0.000620306	0.0327328
2	GO:0046822	regulation of nucleocytoplasmic transport	17/1271	104/18670	0.000630513	0.0327328
2	GO:0006301	postreplication repair	11/1271	52/18670	0.000630628	0.0327328
2	GO:0008333	endosome to lysosome transport	11/1271	52/18670	0.000630628	0.0327328
2	GO:0035507	regulation of myosin-light-chain-phosphatase activity	4/1271	7/18670	0.000633278	0.0327328
2	GO:0046500	S-adenosylmethionine metabolic process	6/1271	17/18670	0.000633538	0.0327328
2	GO:0006296	nucleotide-excision repair, DNA incision, 5'-to lesion	9/1271	37/18670	0.000666531	0.0341528
2	GO:0031056	regulation of histone modification	21/1271	143/18670	0.00068295	0.0344624
2	GO:0061157	mRNA destabilization	8/1271	30/18670	0.000683689	0.0344624
2	GO:0006376	mRNA splice site selection	11/1271	53/18670	0.000747554	0.0373777
2	GO:0007050	cell cycle arrest	30/1271	237/18670	0.000760639	0.0377236
2	GO:0071044	histone mRNA catabolic process	5/1271	12/18670	0.00076664	0.0377236
2	GO:0031503	protein-containing complex localization	34/1271	281/18670	0.000796998	0.0389086
2	GO:1903322	positive regulation of protein modification by small protein conjugation or removal	20/1271	135/18670	0.000809834	0.0391683
2	GO:0007032	endosome organization	14/1271	79/18670	0.000818147	0.0391683
2	GO:0046825	regulation of protein export from nucleus	9/1271	38/18670	0.000821271	0.0391683
2	GO:0032968	positive regulation of transcription elongation from RNA polymerase II promoter	6/1271	18/18670	0.000895898	0.042233
2	GO:2001251	negative regulation of chromosome organization	21/1271	146/18670	0.000899155	0.042233
2	GO:0099111	microtubule-based transport	25/1271	187/18670	0.000924587	0.0428745
2	GO:0031398	positive regulation of protein ubiquitination	18/1271	117/18670	0.000926642	0.0428745
2	GO:0031062	positive regulation of histone methylation	9/1271	39/18670	0.001004	0.0457706
2	GO:0033683	nucleotide-excision repair, DNA incision	9/1271	39/18670	0.001004	0.0457706
2	GO:1903320	regulation of protein modification by small protein conjugation or removal	29/1271	231/18670	0.00105219	0.0476171
2	GO:0050779	RNA destabilization	8/1271	32/18670	0.00108793	0.0488781
3	GO:0000280	nuclear division	79/239	407/18670	4.62442e-72	8.42619e-69
3	GO:0048285	organelle fission	80/239	449/18670	6.90893e-70	6.2944e-67
3	GO:0007059	chromosome segregation	71/239	321/18670	1.11796e-68	6.79014e-66
3	GO:0140014	mitotic nuclear division	63/239	264/18670	6.88213e-63	3.13499e-60
3	GO:0098813	nuclear chromosome segregation	59/239	262/18670	3.84532e-57	1.40132e-54
3	GO:0000819	sister chromatid segregation	51/239	189/18670	1.1963e-53	3.63299e-51
3	GO:0000070	mitotic sister chromatid segregation	46/239	151/18670	4.3663e-51	1.13655e-48
3	GO:0006260	DNA replication	54/239	273/18670	6.54091e-49	1.48978e-46
3	GO:0006261	DNA-dependent DNA replication	38/239	151/18670	1.23273e-38	2.49574e-36
3	GO:0000075	cell cycle checkpoint	38/239	216/18670	2.56632e-32	4.67611e-30
3	GO:0071103	DNA conformation change	45/239	364/18670	2.73281e-31	4.52678e-29
3	GO:0051321	meiotic cell cycle	39/239	249/18670	3.87409e-31	5.88249e-29
3	GO:0006310	DNA recombination	41/239	292/18670	9.26345e-31	1.29838e-28
3	GO:0007088	regulation of mitotic nuclear division	33/239	164/18670	3.8047e-30	4.95183e-28
3	GO:0006302	double-strand break repair	38/239	248/18670	5.57171e-30	6.76816e-28
3	GO:1901990	regulation of mitotic cell cycle phase transition	47/239	444/18670	1.29435e-29	1.42563e-27
3	GO:0007051	spindle organization	33/239	170/18670	1.3301e-29	1.42563e-27
3	GO:1902850	microtubule cytoskeleton organization involved in mitosis	30/239	131/18670	2.83819e-29	2.87305e-27
3	GO:1901987	regulation of cell cycle phase transition	48/239	480/18670	4.06106e-29	3.89457e-27
3	GO:0000724	double-strand break repair via homologous recombination	30/239	134/18670	5.91328e-29	5.38731e-27
3	GO:0000725	recombinational repair	30/239	135/18670	7.51994e-29	6.52482e-27
3	GO:0051983	regulation of chromosome segregation	27/239	103/18670	3.63197e-28	3.0081e-26
3	GO:0051783	regulation of nuclear division	33/239	188/18670	4.25367e-28	3.22943e-26
3	GO:1903046	meiotic cell cycle process	33/239	188/18670	4.25367e-28	3.22943e-26
3	GO:0007093	mitotic cell cycle checkpoint	31/239	165/18670	2.17665e-27	1.58644e-25
3	GO:0044843	cell cycle G1/S phase transition	38/239	298/18670	5.92936e-27	4.15535e-25
3	GO:0000082	G1/S transition of mitotic cell cycle	37/239	279/18670	7.06372e-27	4.76698e-25
3	GO:0045787	positive regulation of cell cycle	42/239	389/18670	8.24316e-27	5.36425e-25
3	GO:0044786	cell cycle DNA replication	23/239	71/18670	1.54248e-26	9.69157e-25
3	GO:0044839	cell cycle G2/M phase transition	36/239	266/18670	1.76756e-26	1.07356e-24
3	GO:0007052	mitotic spindle organization	26/239	106/18670	2.49708e-26	1.46772e-24
3	GO:0090068	positive regulation of cell cycle process	37/239	298/18670	7.78747e-26	4.43425e-24
3	GO:0033260	nuclear DNA replication	21/239	60/18670	3.76965e-25	2.08142e-23
3	GO:0006270	DNA replication initiation	18/239	37/18670	6.35617e-25	3.40635e-23
3	GO:0140013	meiotic nuclear division	29/239	172/18670	2.92228e-24	1.52134e-22
3	GO:0000086	G2/M transition of mitotic cell cycle	33/239	247/18670	3.86191e-24	1.95467e-22
3	GO:0051304	chromosome separation	23/239	90/18670	7.41603e-24	3.65211e-22
3	GO:0010948	negative regulation of cell cycle process	36/239	361/18670	7.42082e-22	3.55829e-20
3	GO:0045930	negative regulation of mitotic cell cycle	35/239	338/18670	8.2972e-22	3.87651e-20
3	GO:0031570	DNA integrity checkpoint	26/239	157/18670	1.22529e-21	5.58152e-20
3	GO:0033045	regulation of sister chromatid segregation	20/239	80/18670	1.12099e-20	4.98184e-19
3	GO:1902749	regulation of cell cycle G2/M phase transition	28/239	213/18670	2.06706e-20	8.96761e-19
3	GO:0007091	metaphase/anaphase transition of mitotic cell cycle	17/239	54/18670	1.16218e-19	4.92469e-18
3	GO:0044784	metaphase/anaphase transition of cell cycle	17/239	56/18670	2.36131e-19	9.77852e-18
3	GO:0010965	regulation of mitotic sister chromatid separation	17/239	57/18670	3.32702e-19	1.34715e-17
3	GO:0008608	attachment of spindle microtubules to kinetochore	14/239	32/18670	8.31828e-19	3.29495e-17
3	GO:0051306	mitotic sister chromatid separation	17/239	60/18670	8.9176e-19	3.38984e-17
3	GO:1901988	negative regulation of cell cycle phase transition	29/239	267/18670	8.92991e-19	3.38984e-17
3	GO:0030071	regulation of mitotic metaphase/anaphase transition	16/239	51/18670	1.51248e-18	5.62428e-17
3	GO:1905818	regulation of chromosome separation	17/239	62/18670	1.66525e-18	6.06852e-17
3	GO:0032392	DNA geometric change	21/239	119/18670	2.81516e-18	1.00579e-16
3	GO:1902099	regulation of metaphase/anaphase transition of cell cycle	16/239	53/18670	3.05938e-18	1.07202e-16
3	GO:0010389	regulation of G2/M transition of mitotic cell cycle	25/239	196/18670	5.22899e-18	1.79769e-16
3	GO:0033047	regulation of mitotic sister chromatid segregation	17/239	68/18670	9.45653e-18	3.19089e-16
3	GO:0033044	regulation of chromosome organization	31/239	342/18670	1.0134e-17	3.3573e-16
3	GO:1901991	negative regulation of mitotic cell cycle phase transition	27/239	248/18670	1.42577e-17	4.6391e-16
3	GO:0045839	negative regulation of mitotic nuclear division	15/239	52/18670	7.69041e-17	2.45837e-15
3	GO:0006275	regulation of DNA replication	19/239	108/18670	1.27656e-16	3.94242e-15
3	GO:0051225	spindle assembly	19/239	108/18670	1.27656e-16	3.94242e-15
3	GO:0006323	DNA packaging	26/239	247/18670	1.34823e-16	4.09436e-15
3	GO:0045931	positive regulation of mitotic cell cycle	22/239	163/18670	1.65227e-16	4.93543e-15
3	GO:0032508	DNA duplex unwinding	19/239	110/18670	1.82713e-16	5.36973e-15
3	GO:0045841	negative regulation of mitotic metaphase/anaphase transition	13/239	36/18670	3.18139e-16	9.20132e-15
3	GO:0051310	metaphase plate congression	15/239	57/18670	3.57697e-16	1.01838e-14
3	GO:0051383	kinetochore organization	11/239	21/18670	3.78566e-16	1.06121e-14
3	GO:0000910	cytokinesis	22/239	171/18670	4.65963e-16	1.28641e-14
3	GO:1902100	negative regulation of metaphase/anaphase transition of cell cycle	13/239	37/18670	4.84949e-16	1.31885e-14
3	GO:0000281	mitotic cytokinesis	16/239	72/18670	6.84167e-16	1.83327e-14
3	GO:0051784	negative regulation of nuclear division	15/239	60/18670	8.33798e-16	2.18463e-14
3	GO:0061982	meiosis I cell cycle process	19/239	119/18670	8.39273e-16	2.18463e-14
3	GO:2000816	negative regulation of mitotic sister chromatid separation	13/239	39/18670	1.08095e-15	2.7741e-14
3	GO:0051303	establishment of chromosome localization	16/239	75/18670	1.37364e-15	3.47627e-14
3	GO:0065004	protein-DNA complex assembly	25/239	248/18670	1.48511e-15	3.7069e-14
3	GO:0045132	meiotic chromosome segregation	17/239	90/18670	1.53263e-15	3.7738e-14
3	GO:1905819	negative regulation of chromosome separation	13/239	40/18670	1.58341e-15	3.84684e-14
3	GO:0050000	chromosome localization	16/239	76/18670	1.72036e-15	4.12456e-14
3	GO:0007098	centrosome cycle	19/239	124/18670	1.84949e-15	4.37658e-14
3	GO:2001251	negative regulation of chromosome organization	20/239	146/18670	3.06798e-15	7.1669e-14
3	GO:0033048	negative regulation of mitotic sister chromatid segregation	13/239	42/18670	3.28282e-15	7.57169e-14
3	GO:0007094	mitotic spindle assembly checkpoint	12/239	34/18670	6.27842e-15	1.37831e-13
3	GO:0031577	spindle checkpoint	12/239	34/18670	6.27842e-15	1.37831e-13
3	GO:0071173	spindle assembly checkpoint	12/239	34/18670	6.27842e-15	1.37831e-13
3	GO:0071174	mitotic spindle checkpoint	12/239	34/18670	6.27842e-15	1.37831e-13
3	GO:0007080	mitotic metaphase plate congression	13/239	44/18670	6.52923e-15	1.39964e-13
3	GO:0033046	negative regulation of sister chromatid segregation	13/239	44/18670	6.52923e-15	1.39964e-13
3	GO:0031023	microtubule organizing center organization	19/239	133/18670	7.01409e-15	1.48609e-13
3	GO:0072331	signal transduction by p53 class mediator	25/239	267/18670	8.335e-15	1.74566e-13
3	GO:0051985	negative regulation of chromosome segregation	13/239	45/18670	9.07849e-15	1.87977e-13
3	GO:0061640	cytoskeleton-dependent cytokinesis	17/239	100/18670	9.74032e-15	1.99414e-13
3	GO:0071824	protein-DNA complex subunit organization	25/239	288/18670	4.77198e-14	9.66117e-13
3	GO:0007127	meiosis I	17/239	114/18670	9.29308e-14	1.86077e-12
3	GO:0000727	double-strand break repair via break-induced replication	8/239	11/18670	1.02407e-13	2.02822e-12
3	GO:0034502	protein localization to chromosome	15/239	83/18670	1.46973e-13	2.87957e-12
3	GO:0034508	centromere complex assembly	13/239	56/18670	2.07528e-13	3.98039e-12
3	GO:0090307	mitotic spindle assembly	13/239	56/18670	2.07528e-13	3.98039e-12
3	GO:0070507	regulation of microtubule cytoskeleton organization	20/239	186/18670	3.35875e-13	6.37499e-12
3	GO:0044774	mitotic DNA integrity checkpoint	16/239	106/18670	4.17061e-13	7.75438e-12
3	GO:1901989	positive regulation of cell cycle phase transition	16/239	106/18670	4.17061e-13	7.75438e-12
3	GO:0000077	DNA damage checkpoint	18/239	145/18670	4.42721e-13	8.14833e-12
3	GO:0051052	regulation of DNA metabolic process	26/239	351/18670	5.93169e-13	1.08082e-11
3	GO:1901992	positive regulation of mitotic cell cycle phase transition	15/239	91/18670	6.05062e-13	1.09157e-11
3	GO:0000083	regulation of transcription involved in G1/S transition of mitotic cell cycle	10/239	29/18670	1.58434e-12	2.83023e-11
3	GO:0070192	chromosome organization involved in meiotic cell cycle	13/239	65/18670	1.62871e-12	2.88124e-11
3	GO:0071459	protein localization to chromosome, centromeric region	9/239	21/18670	2.04195e-12	3.57755e-11
3	GO:0000723	telomere maintenance	18/239	162/18670	3.02932e-12	5.2569e-11
3	GO:0090329	regulation of DNA-dependent DNA replication	12/239	54/18670	3.13368e-12	5.38669e-11
3	GO:0000079	regulation of cyclin-dependent protein serine/threonine kinase activity	15/239	102/18670	3.39825e-12	5.78689e-11
3	GO:1902969	mitotic DNA replication	8/239	15/18670	3.82105e-12	6.44663e-11
3	GO:0051302	regulation of cell division	18/239	168/18670	5.64847e-12	9.4423e-11
3	GO:1904029	regulation of cyclin-dependent protein kinase activity	15/239	106/18670	6.03661e-12	9.9994e-11
3	GO:0032886	regulation of microtubule-based process	20/239	218/18670	6.57314e-12	1.07901e-10
3	GO:0032465	regulation of cytokinesis	14/239	89/18670	7.06458e-12	1.14932e-10
3	GO:0000076	DNA replication checkpoint	8/239	16/18670	7.55808e-12	1.21873e-10
3	GO:0010639	negative regulation of organelle organization	26/239	393/18670	7.76737e-12	1.22784e-10
3	GO:0072401	signal transduction involved in DNA integrity checkpoint	13/239	73/18670	7.81677e-12	1.22784e-10
3	GO:0072422	signal transduction involved in DNA damage checkpoint	13/239	73/18670	7.81677e-12	1.22784e-10
3	GO:0072395	signal transduction involved in cell cycle checkpoint	13/239	74/18670	9.37605e-12	1.46018e-10
3	GO:0032200	telomere organization	18/239	175/18670	1.13144e-11	1.74712e-10
3	GO:0030261	chromosome condensation	11/239	47/18670	1.39506e-11	2.13609e-10
3	GO:0034501	protein localization to kinetochore	8/239	17/18670	1.41194e-11	2.14392e-10
3	GO:0042770	signal transduction in response to DNA damage	16/239	133/18670	1.49161e-11	2.24618e-10
3	GO:0031055	chromatin remodeling at centromere	11/239	48/18670	1.78956e-11	2.67275e-10
3	GO:0007062	sister chromatid cohesion	12/239	63/18670	2.20244e-11	3.26266e-10
3	GO:0006336	DNA replication-independent nucleosome assembly	11/239	54/18670	7.08648e-11	1.04132e-09
3	GO:0034724	DNA replication-independent nucleosome organization	11/239	55/18670	8.75902e-11	1.27679e-09
3	GO:0034080	CENP-A containing nucleosome assembly	10/239	44/18670	1.65899e-10	2.38019e-09
3	GO:0061641	CENP-A containing chromatin organization	10/239	44/18670	1.65899e-10	2.38019e-09
3	GO:0051382	kinetochore assembly	7/239	16/18670	5.35123e-10	7.61119e-09
3	GO:0000018	regulation of DNA recombination	13/239	101/18670	5.38851e-10	7.61119e-09
3	GO:0007076	mitotic chromosome condensation	7/239	17/18670	8.99825e-10	1.26121e-08
3	GO:0032201	telomere maintenance via semi-conservative replication	8/239	27/18670	1.15454e-09	1.60588e-08
3	GO:2001020	regulation of response to DNA damage stimulus	17/239	214/18670	2.44185e-09	3.37068e-08
3	GO:1902751	positive regulation of cell cycle G2/M phase transition	8/239	30/18670	2.94461e-09	4.03413e-08
3	GO:0051988	regulation of attachment of spindle microtubules to kinetochore	6/239	12/18670	3.5814e-09	4.86992e-08
3	GO:2000779	regulation of double-strand break repair	11/239	77/18670	3.81936e-09	5.15501e-08
3	GO:0044773	mitotic DNA damage checkpoint	12/239	97/18670	4.00986e-09	5.37235e-08
3	GO:0043486	histone exchange	10/239	60/18670	4.21411e-09	5.60478e-08
3	GO:0010569	regulation of double-strand break repair via homologous recombination	9/239	45/18670	4.71232e-09	6.22199e-08
3	GO:0006334	nucleosome assembly	14/239	145/18670	5.35232e-09	7.01618e-08
3	GO:0006282	regulation of DNA repair	13/239	122/18670	5.7204e-09	7.44512e-08
3	GO:0031145	anaphase-promoting complex-dependent catabolic process	11/239	81/18670	6.62573e-09	8.56226e-08
3	GO:0006267	pre-replicative complex assembly involved in nuclear cell cycle DNA replication	5/239	7/18670	6.78129e-09	8.58071e-08
3	GO:0036388	pre-replicative complex assembly	5/239	7/18670	6.78129e-09	8.58071e-08
3	GO:1902299	pre-replicative complex assembly involved in cell cycle DNA replication	5/239	7/18670	6.78129e-09	8.58071e-08
3	GO:1902750	negative regulation of cell cycle G2/M phase transition	12/239	105/18670	1.00315e-08	1.26059e-07
3	GO:0051656	establishment of organelle localization	22/239	401/18670	1.10605e-08	1.38037e-07
3	GO:0007050	cell cycle arrest	17/239	237/18670	1.13872e-08	1.4046e-07
3	GO:1901796	regulation of signal transduction by p53 class mediator	15/239	180/18670	1.14088e-08	1.4046e-07
3	GO:0030330	DNA damage response, signal transduction by p53 class mediator	12/239	107/18670	1.24571e-08	1.52337e-07
3	GO:0045740	positive regulation of DNA replication	8/239	36/18670	1.42484e-08	1.73081e-07
3	GO:0007131	reciprocal meiotic recombination	9/239	53/18670	2.15593e-08	2.60154e-07
3	GO:0016572	histone phosphorylation	8/239	38/18670	2.25242e-08	2.70009e-07
3	GO:0051054	positive regulation of DNA metabolic process	15/239	191/18670	2.54079e-08	3.02588e-07
3	GO:0035825	homologous recombination	9/239	54/18670	2.5585e-08	3.02718e-07
3	GO:0032506	cytokinetic process	8/239	39/18670	2.8026e-08	3.2946e-07
3	GO:0032467	positive regulation of cytokinesis	8/239	40/18670	3.46481e-08	4.04696e-07
3	GO:0006977	DNA damage response, signal transduction by p53 class mediator resulting in cell cycle arrest	9/239	56/18670	3.5647e-08	4.13711e-07
3	GO:0010971	positive regulation of G2/M transition of mitotic cell cycle	7/239	27/18670	3.68386e-08	4.24834e-07
3	GO:0000022	mitotic spindle elongation	5/239	9/18670	3.98426e-08	4.56587e-07
3	GO:0072431	signal transduction involved in mitotic G1 DNA damage checkpoint	9/239	57/18670	4.18628e-08	4.73779e-07
3	GO:1902400	intracellular signal transduction involved in G1 DNA damage checkpoint	9/239	57/18670	4.18628e-08	4.73779e-07
3	GO:0045005	DNA-dependent DNA replication maintenance of fidelity	8/239	41/18670	4.25755e-08	4.7887e-07
3	GO:0006271	DNA strand elongation involved in DNA replication	6/239	17/18670	4.54605e-08	5.08183e-07
3	GO:0046605	regulation of centrosome cycle	9/239	58/18670	4.9004e-08	5.44454e-07
3	GO:0031497	chromatin assembly	15/239	202/18670	5.36215e-08	5.92146e-07
3	GO:0010212	response to ionizing radiation	13/239	147/18670	5.46594e-08	5.9997e-07
3	GO:0072413	signal transduction involved in mitotic cell cycle checkpoint	9/239	59/18670	5.71855e-08	6.16556e-07
3	GO:1902402	signal transduction involved in mitotic DNA damage checkpoint	9/239	59/18670	5.71855e-08	6.16556e-07
3	GO:1902403	signal transduction involved in mitotic DNA integrity checkpoint	9/239	59/18670	5.71855e-08	6.16556e-07
3	GO:0051231	spindle elongation	5/239	10/18670	7.88535e-08	8.44643e-07
3	GO:0009314	response to radiation	22/239	448/18670	7.92677e-08	8.44643e-07
3	GO:0044818	mitotic G2/M transition checkpoint	7/239	30/18670	8.17336e-08	8.65856e-07
3	GO:0071158	positive regulation of cell cycle arrest	10/239	82/18670	9.3491e-08	9.84685e-07
3	GO:0031571	mitotic G1 DNA damage checkpoint	9/239	63/18670	1.03027e-07	1.07272e-06
3	GO:0044819	mitotic G1/S transition checkpoint	9/239	63/18670	1.03027e-07	1.07272e-06
3	GO:0007143	female meiotic nuclear division	7/239	31/18670	1.04428e-07	1.07502e-06
3	GO:0031572	G2 DNA damage checkpoint	7/239	31/18670	1.04428e-07	1.07502e-06
3	GO:0034728	nucleosome organization	14/239	184/18670	1.11297e-07	1.13294e-06
3	GO:2000045	regulation of G1/S transition of mitotic cell cycle	14/239	184/18670	1.11297e-07	1.13294e-06
3	GO:0044783	G1 DNA damage checkpoint	9/239	64/18670	1.18561e-07	1.20017e-06
3	GO:0031297	replication fork processing	7/239	32/18670	1.32218e-07	1.33102e-06
3	GO:0071156	regulation of cell cycle arrest	11/239	108/18670	1.39217e-07	1.39378e-06
3	GO:0043044	ATP-dependent chromatin remodeling	10/239	88/18670	1.84463e-07	1.83667e-06
3	GO:0071897	DNA biosynthetic process	14/239	196/18670	2.42948e-07	2.40586e-06
3	GO:0006333	chromatin assembly or disassembly	15/239	228/18670	2.61369e-07	2.57428e-06
3	GO:0036297	interstrand cross-link repair	8/239	53/18670	3.46007e-07	3.38957e-06
3	GO:1902806	regulation of cell cycle G1/S phase transition	14/239	202/18670	3.51293e-07	3.42295e-06
3	GO:0000912	assembly of actomyosin apparatus involved in cytokinesis	4/239	6/18670	3.85033e-07	3.69248e-06
3	GO:0000915	actomyosin contractile ring assembly	4/239	6/18670	3.85033e-07	3.69248e-06
3	GO:0010032	meiotic chromosome condensation	4/239	6/18670	3.85033e-07	3.69248e-06
3	GO:0051315	attachment of mitotic spindle microtubules to kinetochore	5/239	13/18670	3.90245e-07	3.72286e-06
3	GO:0022616	DNA strand elongation	6/239	24/18670	4.58632e-07	4.35248e-06
3	GO:0019886	antigen processing and presentation of exogenous peptide antigen via MHC class II	10/239	98/18670	5.1188e-07	4.83264e-06
3	GO:0000729	DNA double-strand break processing	6/239	25/18670	5.97027e-07	5.58455e-06
3	GO:0006268	DNA unwinding involved in DNA replication	5/239	14/18670	6.00718e-07	5.58455e-06
3	GO:0007100	mitotic centrosome separation	5/239	14/18670	6.00718e-07	5.58455e-06
3	GO:0002495	antigen processing and presentation of peptide antigen via MHC class II	10/239	101/18670	6.79051e-07	6.28073e-06
3	GO:0002504	antigen processing and presentation of peptide or polysaccharide antigen via MHC class II	10/239	102/18670	7.44503e-07	6.85132e-06
3	GO:0070317	negative regulation of G0 to G1 transition	7/239	41/18670	8.00656e-07	7.33106e-06
3	GO:0044837	actomyosin contractile ring organization	4/239	7/18670	8.89368e-07	8.04329e-06
3	GO:0051256	mitotic spindle midzone assembly	4/239	7/18670	8.89368e-07	8.04329e-06
3	GO:0051299	centrosome separation	5/239	15/18670	8.91685e-07	8.04329e-06
3	GO:0070316	regulation of G0 to G1 transition	7/239	45/18670	1.54726e-06	1.38504e-05
3	GO:0006890	retrograde vesicle-mediated transport, Golgi to endoplasmic reticulum	9/239	86/18670	1.55067e-06	1.38504e-05
3	GO:0031109	microtubule polymerization or depolymerization	10/239	112/18670	1.76916e-06	1.57249e-05
3	GO:0071163	DNA replication preinitiation complex assembly	3/239	3/18670	2.07186e-06	1.83259e-05
3	GO:0045023	G0 to G1 transition	7/239	47/18670	2.09819e-06	1.84692e-05
3	GO:0051298	centrosome duplication	8/239	67/18670	2.18258e-06	1.91197e-05
3	GO:0051653	spindle localization	7/239	48/18670	2.42985e-06	2.11839e-05
3	GO:0051782	negative regulation of cell division	5/239	18/18670	2.46542e-06	2.13917e-05
3	GO:0051445	regulation of meiotic cell cycle	7/239	49/18670	2.80416e-06	2.42155e-05
3	GO:0010972	negative regulation of G2/M transition of mitotic cell cycle	9/239	93/18670	3.00114e-06	2.57943e-05
3	GO:0046602	regulation of mitotic centrosome separation	4/239	9/18670	3.13764e-06	2.68409e-05
3	GO:0040001	establishment of mitotic spindle localization	6/239	33/18670	3.42708e-06	2.91799e-05
3	GO:0060249	anatomical structure homeostasis	19/239	439/18670	4.07186e-06	3.45086e-05
3	GO:0006301	postreplication repair	7/239	52/18670	4.22713e-06	3.56587e-05
3	GO:0007018	microtubule-based movement	15/239	285/18670	4.28984e-06	3.60209e-05
3	GO:0045840	positive regulation of mitotic nuclear division	7/239	53/18670	4.81774e-06	4.0268e-05
3	GO:0033314	mitotic DNA replication checkpoint	4/239	10/18670	5.17683e-06	4.28761e-05
3	GO:0051255	spindle midzone assembly	4/239	10/18670	5.17683e-06	4.28761e-05
3	GO:0006338	chromatin remodeling	13/239	220/18670	5.45414e-06	4.49684e-05
3	GO:0007099	centriole replication	6/239	37/18670	6.89202e-06	5.65675e-05
3	GO:1904666	regulation of ubiquitin protein ligase activity	5/239	22/18670	7.26698e-06	5.93776e-05
3	GO:1902292	cell cycle DNA replication initiation	3/239	4/18670	8.20885e-06	6.61832e-05
3	GO:1902315	nuclear cell cycle DNA replication initiation	3/239	4/18670	8.20885e-06	6.61832e-05
3	GO:1902975	mitotic DNA replication initiation	3/239	4/18670	8.20885e-06	6.61832e-05
3	GO:0007064	mitotic sister chromatid cohesion	5/239	23/18670	9.18901e-06	7.37486e-05
3	GO:2001021	negative regulation of response to DNA damage stimulus	8/239	81/18670	9.22816e-06	7.37486e-05
3	GO:0007292	female gamete generation	10/239	136/18670	1.01684e-05	8.09079e-05
3	GO:0008156	negative regulation of DNA replication	6/239	40/18670	1.10199e-05	8.69243e-05
3	GO:0098534	centriole assembly	6/239	40/18670	1.10199e-05	8.69243e-05
3	GO:0007077	mitotic nuclear envelope disassembly	4/239	12/18670	1.19586e-05	9.31187e-05
3	GO:0070601	centromeric sister chromatid cohesion	4/239	12/18670	1.19586e-05	9.31187e-05
3	GO:2000105	positive regulation of DNA-dependent DNA replication	4/239	12/18670	1.19586e-05	9.31187e-05
3	GO:0090224	regulation of spindle organization	6/239	41/18670	1.27718e-05	9.90281e-05
3	GO:0009411	response to UV	10/239	141/18670	1.39705e-05	0.000107863
3	GO:0051307	meiotic chromosome separation	5/239	25/18670	1.42088e-05	0.000108781
3	GO:2000104	negative regulation of DNA-dependent DNA replication	5/239	25/18670	1.42088e-05	0.000108781
3	GO:0051781	positive regulation of cell division	8/239	87/18670	1.56963e-05	0.000119667
3	GO:0051293	establishment of spindle localization	6/239	43/18670	1.69506e-05	0.000128691
3	GO:0001556	oocyte maturation	5/239	26/18670	1.74091e-05	0.000131623
3	GO:0045910	negative regulation of DNA recombination	6/239	44/18670	1.94184e-05	0.000146208
3	GO:0051754	meiotic sister chromatid cohesion, centromeric	3/239	5/18670	2.03277e-05	0.000152424
3	GO:0051785	positive regulation of nuclear division	7/239	66/18670	2.11366e-05	0.00015784
3	GO:0072425	signal transduction involved in G2 DNA damage checkpoint	4/239	14/18670	2.36998e-05	0.000174127
3	GO:0090231	regulation of spindle checkpoint	4/239	14/18670	2.36998e-05	0.000174127
3	GO:0090266	regulation of mitotic cell cycle spindle assembly checkpoint	4/239	14/18670	2.36998e-05	0.000174127
3	GO:1903504	regulation of mitotic spindle checkpoint	4/239	14/18670	2.36998e-05	0.000174127
3	GO:0051984	positive regulation of chromosome segregation	5/239	28/18670	2.54728e-05	0.000186402
3	GO:0051053	negative regulation of DNA metabolic process	9/239	123/18670	2.94568e-05	0.000214694
3	GO:0000132	establishment of mitotic spindle orientation	5/239	29/18670	3.046e-05	0.000221121
3	GO:0001325	formation of extrachromosomal circular DNA	4/239	15/18670	3.19937e-05	0.000229511
3	GO:0090656	t-circle formation	4/239	15/18670	3.19937e-05	0.000229511
3	GO:0090737	telomere maintenance via telomere trimming	4/239	15/18670	3.19937e-05	0.000229511
3	GO:2000134	negative regulation of G1/S transition of mitotic cell cycle	9/239	125/18670	3.3478e-05	0.000239218
3	GO:0016321	female meiosis chromosome segregation	3/239	6/18670	4.02703e-05	0.000284406
3	GO:0030174	regulation of DNA-dependent DNA replication initiation	3/239	6/18670	4.02703e-05	0.000284406
3	GO:0090306	spindle assembly involved in meiosis	3/239	6/18670	4.02703e-05	0.000284406
3	GO:2000241	regulation of reproductive process	10/239	160/18670	4.16473e-05	0.000292995
3	GO:0030397	membrane disassembly	4/239	16/18670	4.22304e-05	0.000294821
3	GO:0051081	nuclear envelope disassembly	4/239	16/18670	4.22304e-05	0.000294821
3	GO:0010165	response to X-ray	5/239	31/18670	4.26812e-05	0.000295702
3	GO:0045737	positive regulation of cyclin-dependent protein serine/threonine kinase activity	5/239	31/18670	4.26812e-05	0.000295702
3	GO:1902807	negative regulation of cell cycle G1/S phase transition	9/239	131/18670	4.84409e-05	0.000334335
3	GO:1901976	regulation of cell cycle checkpoint	5/239	32/18670	5.00603e-05	0.000342914
3	GO:2000780	negative regulation of double-strand break repair	5/239	32/18670	5.00603e-05	0.000342914
3	GO:0045738	negative regulation of DNA repair	5/239	34/18670	6.77446e-05	0.000462314
3	GO:0022412	cellular process involved in reproduction in multicellular organism	15/239	361/18670	6.82511e-05	0.000464032
3	GO:0044380	protein localization to cytoskeleton	6/239	55/18670	7.09149e-05	0.000480351
3	GO:0051294	establishment of spindle orientation	5/239	35/18670	7.82161e-05	0.000525896
3	GO:1904031	positive regulation of cyclin-dependent protein kinase activity	5/239	35/18670	7.82161e-05	0.000525896
3	GO:0045143	homologous chromosome segregation	6/239	57/18670	8.6897e-05	0.00058028
3	GO:0007096	regulation of exit from mitosis	4/239	19/18670	8.72599e-05	0.00058028
3	GO:2000042	negative regulation of double-strand break repair via homologous recombination	4/239	19/18670	8.72599e-05	0.00058028
3	GO:0002478	antigen processing and presentation of exogenous peptide antigen	10/239	175/18670	8.85629e-05	0.000586803
3	GO:0060236	regulation of mitotic spindle organization	5/239	37/18670	0.000102859	0.000679055
3	GO:0007144	female meiosis I	3/239	8/18670	0.000110633	0.000717384
3	GO:0044771	meiotic cell cycle phase transition	3/239	8/18670	0.000110633	0.000717384
3	GO:0045144	meiotic sister chromatid segregation	3/239	8/18670	0.000110633	0.000717384
3	GO:0051177	meiotic sister chromatid cohesion	3/239	8/18670	0.000110633	0.000717384
3	GO:1901993	regulation of meiotic cell cycle phase transition	3/239	8/18670	0.000110633	0.000717384
3	GO:0019884	antigen processing and presentation of exogenous antigen	10/239	182/18670	0.000122541	0.000791783
3	GO:0045911	positive regulation of DNA recombination	5/239	39/18670	0.000133062	0.000856723
3	GO:0007057	spindle assembly involved in female meiosis I	2/239	2/18670	0.000163196	0.0010361
3	GO:1902298	cell cycle DNA replication maintenance of fidelity	2/239	2/18670	0.000163196	0.0010361
3	GO:1990426	mitotic recombination-dependent replication fork processing	2/239	2/18670	0.000163196	0.0010361
3	GO:1990505	mitotic DNA replication maintenance of fidelity	2/239	2/18670	0.000163196	0.0010361
3	GO:0048478	replication fork protection	3/239	9/18670	0.000164381	0.0010364
3	GO:1905168	positive regulation of double-strand break repair via homologous recombination	3/239	9/18670	0.000164381	0.0010364
3	GO:0048002	antigen processing and presentation of peptide antigen	10/239	189/18670	0.000166942	0.00104892
3	GO:0019985	translesion synthesis	5/239	41/18670	0.000169625	0.00106211
3	GO:0045739	positive regulation of DNA repair	6/239	65/18670	0.000181648	0.0011335
3	GO:0006284	base-excision repair	5/239	42/18670	0.000190555	0.00118502
3	GO:0000726	non-recombinational repair	7/239	94/18670	0.00020517	0.00127157
3	GO:0030866	cortical actin cytoskeleton organization	5/239	43/18670	0.000213398	0.00131808
3	GO:0007135	meiosis II	3/239	10/18670	0.000232611	0.00142708
3	GO:0061983	meiosis II cell cycle process	3/239	10/18670	0.000232611	0.00142708
3	GO:0007019	microtubule depolymerization	5/239	44/18670	0.000238267	0.00145687
3	GO:0007129	synapsis	5/239	46/18670	0.000294554	0.00178903
3	GO:0048599	oocyte development	5/239	46/18670	0.000294554	0.00178903
3	GO:0035404	histone-serine phosphorylation	3/239	11/18670	0.00031682	0.00191152
3	GO:0045835	negative regulation of meiotic nuclear division	3/239	11/18670	0.00031682	0.00191152
3	GO:0043161	proteasome-mediated ubiquitin-dependent protein catabolic process	15/239	419/18670	0.000345478	0.00207755
3	GO:0030865	cortical cytoskeleton organization	5/239	48/18670	0.000360386	0.00216007
3	GO:2001252	positive regulation of chromosome organization	9/239	174/18670	0.000416402	0.00248353
3	GO:0072697	protein localization to cell cortex	3/239	12/18670	0.000418441	0.00248353
3	GO:1904668	positive regulation of ubiquitin protein ligase activity	3/239	12/18670	0.000418441	0.00248353
3	GO:0071168	protein localization to chromatin	4/239	28/18670	0.000421097	0.00249118
3	GO:0072698	protein localization to microtubule cytoskeleton	5/239	50/18670	0.000436772	0.00257555
3	GO:0000731	DNA synthesis involved in DNA repair	5/239	51/18670	0.00047925	0.00276416
3	GO:0009994	oocyte differentiation	5/239	51/18670	0.00047925	0.00276416
3	GO:0007056	spindle assembly involved in female meiosis	2/239	3/18670	0.000485444	0.00276416
3	GO:0008315	G2/MI transition of meiotic cell cycle	2/239	3/18670	0.000485444	0.00276416
3	GO:0032954	regulation of cytokinetic process	2/239	3/18670	0.000485444	0.00276416
3	GO:0034421	post-translational protein acetylation	2/239	3/18670	0.000485444	0.00276416
3	GO:0071930	negative regulation of transcription involved in G1/S transition of mitotic cell cycle	2/239	3/18670	0.000485444	0.00276416
3	GO:0110030	regulation of G2/MI transition of meiotic cell cycle	2/239	3/18670	0.000485444	0.00276416
3	GO:0110032	positive regulation of G2/MI transition of meiotic cell cycle	2/239	3/18670	0.000485444	0.00276416
3	GO:1902990	mitotic telomere maintenance via semi-conservative replication	2/239	3/18670	0.000485444	0.00276416
3	GO:1905463	negative regulation of DNA duplex unwinding	2/239	3/18670	0.000485444	0.00276416
3	GO:0006289	nucleotide-excision repair	7/239	109/18670	0.000508031	0.00288376
3	GO:0051438	regulation of ubiquitin-protein transferase activity	5/239	52/18670	0.000524763	0.00296948
3	GO:0000212	meiotic spindle organization	3/239	13/18670	0.000538843	0.00303033
3	GO:0001833	inner cell mass cell proliferation	3/239	13/18670	0.000538843	0.00303033
3	GO:0010458	exit from mitosis	4/239	31/18670	0.000627953	0.00349907
3	GO:0040020	regulation of meiotic nuclear division	4/239	31/18670	0.000627953	0.00349907
3	GO:2000781	positive regulation of double-strand break repair	4/239	31/18670	0.000627953	0.00349907
3	GO:0010833	telomere maintenance via telomere lengthening	6/239	82/18670	0.000642903	0.00357145
3	GO:0046606	negative regulation of centrosome cycle	3/239	14/18670	0.000679336	0.00376238
3	GO:0019882	antigen processing and presentation	10/239	226/18670	0.00068945	0.00380682
3	GO:0071478	cellular response to radiation	9/239	191/18670	0.000814696	0.00448478
3	GO:0048477	oogenesis	6/239	87/18670	0.000879337	0.00482604
3	GO:0000706	meiotic DNA double-strand break processing	2/239	4/18670	0.00096268	0.00517435
3	GO:0007079	mitotic chromosome movement towards spindle pole	2/239	4/18670	0.00096268	0.00517435
3	GO:0007089	traversing start control point of mitotic cell cycle	2/239	4/18670	0.00096268	0.00517435
3	GO:0043137	DNA replication, removal of RNA primer	2/239	4/18670	0.00096268	0.00517435
3	GO:0072757	cellular response to camptothecin	2/239	4/18670	0.00096268	0.00517435
3	GO:1905340	regulation of protein localization to kinetochore	2/239	4/18670	0.00096268	0.00517435
3	GO:1905342	positive regulation of protein localization to kinetochore	2/239	4/18670	0.00096268	0.00517435
3	GO:0051447	negative regulation of meiotic cell cycle	3/239	16/18670	0.00102554	0.00549602
3	GO:0001701	in utero embryonic development	13/239	373/18670	0.00108656	0.00580592
3	GO:0018107	peptidyl-threonine phosphorylation	7/239	126/18670	0.00119897	0.00638786
3	GO:0006266	DNA ligation	3/239	17/18670	0.00123359	0.00651515
3	GO:0006978	DNA damage response, signal transduction by p53 class mediator resulting in transcription of p21 class mediator	3/239	17/18670	0.00123359	0.00651515
3	GO:0008340	determination of adult lifespan	3/239	17/18670	0.00123359	0.00651515
3	GO:0031396	regulation of protein ubiquitination	9/239	204/18670	0.00129361	0.00680837
3	GO:0010498	proteasomal protein catabolic process	15/239	477/18670	0.00129658	0.00680837
3	GO:0016445	somatic diversification of immunoglobulins	5/239	64/18670	0.00135968	0.00711918
3	GO:0097711	ciliary basal body-plasma membrane docking	6/239	95/18670	0.00139064	0.00726041
3	GO:0000712	resolution of meiotic recombination intermediates	3/239	18/18670	0.00146639	0.00757623
3	GO:0016446	somatic hypermutation of immunoglobulin genes	3/239	18/18670	0.00146639	0.00757623
3	GO:0042772	DNA damage response, signal transduction resulting in transcription	3/239	18/18670	0.00146639	0.00757623
3	GO:0097327	response to antineoplastic agent	6/239	96/18670	0.00146776	0.00757623
3	GO:2001022	positive regulation of response to DNA damage stimulus	6/239	97/18670	0.0015481	0.00796835
3	GO:0006269	DNA replication, synthesis of RNA primer	2/239	5/18670	0.00159091	0.00798571
3	GO:0031536	positive regulation of exit from mitosis	2/239	5/18670	0.00159091	0.00798571
3	GO:0042148	strand invasion	2/239	5/18670	0.00159091	0.00798571
3	GO:0097742	de novo centriole assembly	2/239	5/18670	0.00159091	0.00798571
3	GO:0098535	de novo centriole assembly involved in multi-ciliated epithelial cell differentiation	2/239	5/18670	0.00159091	0.00798571
3	GO:1901563	response to camptothecin	2/239	5/18670	0.00159091	0.00798571
3	GO:1901995	positive regulation of meiotic cell cycle phase transition	2/239	5/18670	0.00159091	0.00798571
3	GO:1905448	positive regulation of mitochondrial ATP synthesis coupled electron transport	2/239	5/18670	0.00159091	0.00798571
3	GO:1905462	regulation of DNA duplex unwinding	2/239	5/18670	0.00159091	0.00798571
3	GO:0001824	blastocyst development	6/239	98/18670	0.00163174	0.00816813
3	GO:2000573	positive regulation of DNA biosynthetic process	5/239	67/18670	0.00166971	0.00833531
3	GO:0018210	peptidyl-threonine modification	7/239	134/18670	0.00171053	0.00851573
3	GO:0001832	blastocyst growth	3/239	19/18670	0.00172497	0.00854099
3	GO:0002566	somatic diversification of immune receptors via somatic mutation	3/239	19/18670	0.00172497	0.00854099
3	GO:0030010	establishment of cell polarity	7/239	135/18670	0.00178483	0.0088134
3	GO:0007095	mitotic G2 DNA damage checkpoint	3/239	20/18670	0.00201033	0.00987338
3	GO:0042276	error-prone translesion synthesis	3/239	20/18670	0.00201033	0.00987338
3	GO:0010824	regulation of centrosome duplication	4/239	43/18670	0.00218462	0.0107006
3	GO:0008630	intrinsic apoptotic signaling pathway in response to DNA damage	6/239	104/18670	0.00220792	0.0107857
3	GO:0010216	maintenance of DNA methylation	2/239	6/18670	0.00236624	0.0114062
3	GO:0010792	DNA double-strand break processing involved in repair via single-strand annealing	2/239	6/18670	0.00236624	0.0114062
3	GO:2000348	regulation of CD40 signaling pathway	2/239	6/18670	0.00236624	0.0114062
3	GO:2000371	regulation of DNA topoisomerase (ATP-hydrolyzing) activity	2/239	6/18670	0.00236624	0.0114062
3	GO:2000373	positive regulation of DNA topoisomerase (ATP-hydrolyzing) activity	2/239	6/18670	0.00236624	0.0114062
3	GO:0009416	response to light stimulus	11/239	314/18670	0.00248739	0.0119585
3	GO:0006312	mitotic recombination	3/239	22/18670	0.00266499	0.0126999
3	GO:0007063	regulation of sister chromatid cohesion	3/239	22/18670	0.00266499	0.0126999
3	GO:0046599	regulation of centriole replication	3/239	22/18670	0.00266499	0.0126999
3	GO:2000278	regulation of DNA biosynthetic process	6/239	108/18670	0.00266946	0.0126999
3	GO:0002200	somatic diversification of immune receptors	5/239	75/18670	0.00274775	0.0130383
3	GO:1903320	regulation of protein modification by small protein conjugation or removal	9/239	231/18670	0.00300964	0.0142439
3	GO:1902410	mitotic cytokinetic process	3/239	23/18670	0.00303601	0.0143314
3	GO:0061351	neural precursor cell proliferation	7/239	150/18670	0.00322934	0.0148518
3	GO:0051098	regulation of binding	12/239	373/18670	0.00323034	0.0148518
3	GO:2000243	positive regulation of reproductive process	5/239	78/18670	0.00325878	0.0148518
3	GO:0007140	male meiotic nuclear division	4/239	48/18670	0.00327721	0.0148518
3	GO:0051972	regulation of telomerase activity	4/239	48/18670	0.00327721	0.0148518
3	GO:0032466	negative regulation of cytokinesis	2/239	7/18670	0.00328481	0.0148518
3	GO:0033313	meiotic cell cycle checkpoint	2/239	7/18670	0.00328481	0.0148518
3	GO:0035405	histone-threonine phosphorylation	2/239	7/18670	0.00328481	0.0148518
3	GO:0043570	maintenance of DNA repeat elements	2/239	7/18670	0.00328481	0.0148518
3	GO:0044806	G-quadruplex DNA unwinding	2/239	7/18670	0.00328481	0.0148518
3	GO:0045002	double-strand break repair via single-strand annealing	2/239	7/18670	0.00328481	0.0148518
3	GO:0045003	double-strand break repair via synthesis-dependent strand annealing	2/239	7/18670	0.00328481	0.0148518
3	GO:0051305	chromosome movement towards spindle pole	2/239	7/18670	0.00328481	0.0148518
3	GO:0090232	positive regulation of spindle checkpoint	2/239	7/18670	0.00328481	0.0148518
3	GO:0090267	positive regulation of mitotic cell cycle spindle assembly checkpoint	2/239	7/18670	0.00328481	0.0148518
3	GO:1900262	regulation of DNA-directed DNA polymerase activity	2/239	7/18670	0.00328481	0.0148518
3	GO:1900264	positive regulation of DNA-directed DNA polymerase activity	2/239	7/18670	0.00328481	0.0148518
3	GO:0034629	cellular protein-containing complex localization	3/239	24/18670	0.00343723	0.0154918
3	GO:0031110	regulation of microtubule polymerization or depolymerization	5/239	79/18670	0.00344337	0.0154918
3	GO:1900087	positive regulation of G1/S transition of mitotic cell cycle	4/239	50/18670	0.00380247	0.0170354
3	GO:0007569	cell aging	6/239	116/18670	0.00380516	0.0170354
3	GO:0031398	positive regulation of protein ubiquitination	6/239	117/18670	0.00396891	0.0177249
3	GO:0034644	cellular response to UV	5/239	82/18670	0.00404218	0.018008
3	GO:0048146	positive regulation of fibroblast proliferation	4/239	51/18670	0.0040853	0.0181557
3	GO:0000733	DNA strand renaturation	2/239	8/18670	0.00434287	0.019022
3	GO:0023035	CD40 signaling pathway	2/239	8/18670	0.00434287	0.019022
3	GO:0085020	protein K6-linked ubiquitination	2/239	8/18670	0.00434287	0.019022
3	GO:1903251	multi-ciliated epithelial cell differentiation	2/239	8/18670	0.00434287	0.019022
3	GO:1904776	regulation of protein localization to cell cortex	2/239	8/18670	0.00434287	0.019022
3	GO:1905446	regulation of mitochondrial ATP synthesis coupled electron transport	2/239	8/18670	0.00434287	0.019022
3	GO:0006998	nuclear envelope organization	4/239	52/18670	0.00438201	0.0191016
3	GO:0016447	somatic recombination of immunoglobulin gene segments	4/239	52/18670	0.00438201	0.0191016
3	GO:0006303	double-strand break repair via nonhomologous end joining	5/239	86/18670	0.00495175	0.0215337
3	GO:0051101	regulation of DNA binding	6/239	124/18670	0.00526511	0.0228419
3	GO:0018105	peptidyl-serine phosphorylation	10/239	299/18670	0.00532643	0.023053
3	GO:0010911	regulation of isomerase activity	2/239	9/18670	0.00553672	0.0235163
3	GO:0010912	positive regulation of isomerase activity	2/239	9/18670	0.00553672	0.0235163
3	GO:0045842	positive regulation of mitotic metaphase/anaphase transition	2/239	9/18670	0.00553672	0.0235163
3	GO:0061820	telomeric D-loop disassembly	2/239	9/18670	0.00553672	0.0235163
3	GO:1901857	positive regulation of cellular respiration	2/239	9/18670	0.00553672	0.0235163
3	GO:1901970	positive regulation of mitotic sister chromatid separation	2/239	9/18670	0.00553672	0.0235163
3	GO:1901978	positive regulation of cell cycle checkpoint	2/239	9/18670	0.00553672	0.0235163
3	GO:1904667	negative regulation of ubiquitin protein ligase activity	2/239	9/18670	0.00553672	0.0235163
3	GO:0007163	establishment or maintenance of cell polarity	8/239	210/18670	0.00577084	0.0244537
3	GO:0051642	centrosome localization	3/239	29/18670	0.00592067	0.0250304
3	GO:0061842	microtubule organizing center localization	3/239	30/18670	0.00651715	0.0274883
3	GO:0006997	nucleus organization	6/239	130/18670	0.00660265	0.0277846
3	GO:0007281	germ cell development	9/239	262/18670	0.00679408	0.0285243
3	GO:0032875	regulation of DNA endoreduplication	2/239	10/18670	0.00686275	0.0285494
3	GO:0048304	positive regulation of isotype switching to IgG isotypes	2/239	10/18670	0.00686275	0.0285494
3	GO:1902101	positive regulation of metaphase/anaphase transition of cell cycle	2/239	10/18670	0.00686275	0.0285494
3	GO:1903862	positive regulation of oxidative phosphorylation	2/239	10/18670	0.00686275	0.0285494
3	GO:0071539	protein localization to centrosome	3/239	31/18670	0.00714813	0.0296689
3	GO:1902808	positive regulation of cell cycle G1/S phase transition	4/239	60/18670	0.00729135	0.0301946
3	GO:0032355	response to estradiol	6/239	134/18670	0.00762146	0.03149
3	GO:1905508	protein localization to microtubule organizing center	3/239	32/18670	0.00781409	0.0322129
3	GO:1903322	positive regulation of protein modification by small protein conjugation or removal	6/239	135/18670	0.00789294	0.0324645
3	GO:0002562	somatic diversification of immune receptors via germline recombination within a single locus	4/239	62/18670	0.00817782	0.0333081
3	GO:0016444	somatic cell DNA recombination	4/239	62/18670	0.00817782	0.0333081
3	GO:1904356	regulation of telomere maintenance via telomere lengthening	4/239	62/18670	0.00817782	0.0333081
3	GO:0016569	covalent chromatin modification	13/239	474/18670	0.00830174	0.0333081
3	GO:0042023	DNA endoreduplication	2/239	11/18670	0.0083174	0.0333081
3	GO:0046607	positive regulation of centrosome cycle	2/239	11/18670	0.0083174	0.0333081
3	GO:0051573	negative regulation of histone H3-K9 methylation	2/239	11/18670	0.0083174	0.0333081
3	GO:0055015	ventricular cardiac muscle cell development	2/239	11/18670	0.0083174	0.0333081
3	GO:0072711	cellular response to hydroxyurea	2/239	11/18670	0.0083174	0.0333081
3	GO:0090657	telomeric loop disassembly	2/239	11/18670	0.0083174	0.0333081
3	GO:1905820	positive regulation of chromosome separation	2/239	11/18670	0.0083174	0.0333081
3	GO:2000615	regulation of histone H3-K9 acetylation	2/239	11/18670	0.0083174	0.0333081
3	GO:0051443	positive regulation of ubiquitin-protein transferase activity	3/239	33/18670	0.00851545	0.0340264
3	GO:0007568	aging	10/239	321/18670	0.00860222	0.0342979
3	GO:0018209	peptidyl-serine modification	10/239	322/18670	0.00878127	0.0349354
3	GO:0060968	regulation of gene silencing	6/239	139/18670	0.00904874	0.035921
3	GO:0010826	negative regulation of centrosome duplication	2/239	12/18670	0.00989719	0.0387822
3	GO:0048302	regulation of isotype switching to IgG isotypes	2/239	12/18670	0.00989719	0.0387822
3	GO:0051095	regulation of helicase activity	2/239	12/18670	0.00989719	0.0387822
3	GO:0060707	trophoblast giant cell differentiation	2/239	12/18670	0.00989719	0.0387822
3	GO:0072520	seminiferous tubule development	2/239	12/18670	0.00989719	0.0387822
3	GO:0072710	response to hydroxyurea	2/239	12/18670	0.00989719	0.0387822
3	GO:1902275	regulation of chromatin organization	7/239	185/18670	0.00992041	0.0387898
3	GO:0010259	multicellular organism aging	3/239	35/18670	0.0100259	0.0390348
3	GO:0071312	cellular response to alkaloid	3/239	35/18670	0.0100259	0.0390348
3	GO:0051973	positive regulation of telomerase activity	3/239	36/18670	0.0108357	0.0420081
3	GO:0071392	cellular response to estradiol stimulus	3/239	36/18670	0.0108357	0.0420081
3	GO:0000722	telomere maintenance via recombination	2/239	13/18670	0.0115987	0.0445866
3	GO:0035563	positive regulation of chromatin binding	2/239	13/18670	0.0115987	0.0445866
3	GO:0043970	histone H3-K9 acetylation	2/239	13/18670	0.0115987	0.0445866
3	GO:0048291	isotype switching to IgG isotypes	2/239	13/18670	0.0115987	0.0445866
3	GO:0007004	telomere maintenance via telomerase	4/239	70/18670	0.0124213	0.0451166
3	GO:0006298	mismatch repair	3/239	38/18670	0.0125659	0.0451166
3	GO:0000741	karyogamy	1/239	1/18670	0.0128013	0.0451166
3	GO:0000921	septin ring assembly	1/239	1/18670	0.0128013	0.0451166
3	GO:0007344	pronuclear fusion	1/239	1/18670	0.0128013	0.0451166
3	GO:0007634	optokinetic behavior	1/239	1/18670	0.0128013	0.0451166
3	GO:0008591	regulation of Wnt signaling pathway, calcium modulating pathway	1/239	1/18670	0.0128013	0.0451166
3	GO:0021685	cerebellar granular layer structural organization	1/239	1/18670	0.0128013	0.0451166
3	GO:0032203	telomere formation via telomerase	1/239	1/18670	0.0128013	0.0451166
3	GO:0032298	positive regulation of DNA-dependent DNA replication initiation	1/239	1/18670	0.0128013	0.0451166
3	GO:0033316	meiotic spindle assembly checkpoint	1/239	1/18670	0.0128013	0.0451166
3	GO:0034337	RNA folding	1/239	1/18670	0.0128013	0.0451166
3	GO:0044779	meiotic spindle checkpoint	1/239	1/18670	0.0128013	0.0451166
3	GO:0045769	negative regulation of asymmetric cell division	1/239	1/18670	0.0128013	0.0451166
3	GO:0045813	positive regulation of Wnt signaling pathway, calcium modulating pathway	1/239	1/18670	0.0128013	0.0451166
3	GO:0046680	response to DDT	1/239	1/18670	0.0128013	0.0451166
3	GO:0070510	regulation of histone H4-K20 methylation	1/239	1/18670	0.0128013	0.0451166
3	GO:0070512	positive regulation of histone H4-K20 methylation	1/239	1/18670	0.0128013	0.0451166
3	GO:0071932	replication fork reversal	1/239	1/18670	0.0128013	0.0451166
3	GO:0090233	negative regulation of spindle checkpoint	1/239	1/18670	0.0128013	0.0451166
3	GO:0098725	symmetric cell division	1/239	1/18670	0.0128013	0.0451166
3	GO:0099606	microtubule plus-end directed mitotic chromosome migration	1/239	1/18670	0.0128013	0.0451166
3	GO:0099607	lateral attachment of mitotic spindle microtubules to kinetochore	1/239	1/18670	0.0128013	0.0451166
3	GO:1901296	negative regulation of canonical Wnt signaling pathway involved in cardiac muscle cell fate commitment	1/239	1/18670	0.0128013	0.0451166
3	GO:1902204	positive regulation of hepatocyte growth factor receptor signaling pathway	1/239	1/18670	0.0128013	0.0451166
3	GO:1902296	DNA strand elongation involved in cell cycle DNA replication	1/239	1/18670	0.0128013	0.0451166
3	GO:1902319	DNA strand elongation involved in nuclear cell cycle DNA replication	1/239	1/18670	0.0128013	0.0451166
3	GO:1902426	deactivation of mitotic spindle assembly checkpoint	1/239	1/18670	0.0128013	0.0451166
3	GO:1902977	mitotic DNA replication preinitiation complex assembly	1/239	1/18670	0.0128013	0.0451166
3	GO:1902983	DNA strand elongation involved in mitotic DNA replication	1/239	1/18670	0.0128013	0.0451166
3	GO:1903096	protein localization to meiotic spindle midzone	1/239	1/18670	0.0128013	0.0451166
3	GO:1903126	negative regulation of centriole-centriole cohesion	1/239	1/18670	0.0128013	0.0451166
3	GO:1904701	Wnt-Frizzled-LRP5/6 complex assembly	1/239	1/18670	0.0128013	0.0451166
3	GO:1904711	regulation of Wnt-Frizzled-LRP5/6 complex assembly	1/239	1/18670	0.0128013	0.0451166
3	GO:1904723	negative regulation of Wnt-Frizzled-LRP5/6 complex assembly	1/239	1/18670	0.0128013	0.0451166
3	GO:1904777	negative regulation of protein localization to cell cortex	1/239	1/18670	0.0128013	0.0451166
3	GO:1905067	negative regulation of canonical Wnt signaling pathway involved in heart development	1/239	1/18670	0.0128013	0.0451166
3	GO:1905341	negative regulation of protein localization to kinetochore	1/239	1/18670	0.0128013	0.0451166
3	GO:1905359	protein localization to meiotic spindle	1/239	1/18670	0.0128013	0.0451166
3	GO:1905607	negative regulation of presynapse assembly	1/239	1/18670	0.0128013	0.0451166
3	GO:2000431	regulation of cytokinesis, actomyosin contractile ring assembly	1/239	1/18670	0.0128013	0.0451166
3	GO:2000751	histone H3-T3 phosphorylation involved in chromosome passenger complex localization to kinetochore	1/239	1/18670	0.0128013	0.0451166
3	GO:2000775	histone H3-S10 phosphorylation involved in chromosome condensation	1/239	1/18670	0.0128013	0.0451166
3	GO:0071479	cellular response to ionizing radiation	4/239	71/18670	0.0130339	0.0458478
3	GO:0051261	protein depolymerization	5/239	109/18670	0.0131313	0.0461013
3	GO:0010457	centriole-centriole cohesion	2/239	14/18670	0.0134186	0.0470194
3	GO:0042769	DNA damage response, detection of DNA damage	3/239	39/18670	0.0134868	0.0471676
3	GO:0031100	animal organ regeneration	4/239	73/18670	0.0143162	0.0499723
4	GO:0003012	muscle system process	83/282	472/18670	1.97968e-65	5.68064e-62
4	GO:0006936	muscle contraction	72/282	363/18670	2.85214e-60	4.09206e-57
4	GO:0055001	muscle cell development	52/282	186/18670	1.35424e-51	1.29532e-48
4	GO:0055002	striated muscle cell development	50/282	173/18670	2.07647e-50	1.4896e-47
4	GO:0030239	myofibril assembly	35/282	73/18670	1.07078e-44	6.14513e-42
4	GO:0051146	striated muscle cell differentiation	55/282	293/18670	2.53709e-44	1.21335e-41
4	GO:0042692	muscle cell differentiation	59/282	385/18670	2.75776e-42	1.13047e-39
4	GO:0007517	muscle organ development	60/282	410/18670	8.14545e-42	2.92164e-39
4	GO:0030049	muscle filament sliding	26/282	39/18670	9.60472e-39	2.75605e-36
4	GO:0033275	actin-myosin filament sliding	26/282	39/18670	9.60472e-39	2.75605e-36
4	GO:0010927	cellular component assembly involved in morphogenesis	35/282	115/18670	2.96583e-36	7.73671e-34
4	GO:0006941	striated muscle contraction	40/282	177/18670	1.2367e-35	2.93669e-33
4	GO:0045214	sarcomere organization	27/282	53/18670	1.33045e-35	2.93669e-33
4	GO:0070252	actin-mediated cell contraction	35/282	121/18670	2.24232e-35	4.59591e-33
4	GO:0060537	muscle tissue development	54/282	408/18670	3.07995e-35	5.8919e-33
4	GO:0014706	striated muscle tissue development	53/282	390/18670	3.56175e-35	6.38773e-33
4	GO:0030048	actin filament-based movement	35/282	143/18670	1.46638e-32	2.47514e-30
4	GO:0031032	actomyosin structure organization	38/282	199/18670	6.08406e-31	9.69891e-29
4	GO:0060047	heart contraction	43/282	282/18670	1.12848e-30	1.70429e-28
4	GO:0003015	heart process	43/282	292/18670	5.02055e-30	7.20316e-28
4	GO:0048747	muscle fiber development	25/282	67/18670	9.74296e-29	1.33129e-26
4	GO:0008016	regulation of heart contraction	34/282	251/18670	1.1811e-22	1.54052e-20
4	GO:0090257	regulation of muscle system process	34/282	259/18670	3.33316e-22	4.15844e-20
4	GO:0003009	skeletal muscle contraction	18/282	43/18670	4.21069e-22	5.03436e-20
4	GO:1903522	regulation of blood circulation	35/282	297/18670	2.94344e-21	3.30707e-19
4	GO:0060538	skeletal muscle organ development	28/282	169/18670	2.9965e-21	3.30707e-19
4	GO:0060048	cardiac muscle contraction	26/282	140/18670	4.03448e-21	4.28771e-19
4	GO:0007519	skeletal muscle tissue development	27/282	160/18670	9.57417e-21	9.81173e-19
4	GO:0048738	cardiac muscle tissue development	31/282	233/18670	1.69413e-20	1.6763e-18
4	GO:0050879	multicellular organismal movement	18/282	56/18670	1.23297e-19	1.14129e-17
4	GO:0050881	musculoskeletal movement	18/282	56/18670	1.23297e-19	1.14129e-17
4	GO:0055013	cardiac muscle cell development	21/282	89/18670	1.41889e-19	1.27233e-17
4	GO:0055006	cardiac cell development	21/282	95/18670	6.1399e-19	5.33887e-17
4	GO:0060415	muscle tissue morphogenesis	19/282	82/18670	1.15658e-17	9.76109e-16
4	GO:0055003	cardiac myofibril assembly	13/282	26/18670	1.40996e-17	1.15596e-15
4	GO:0070296	sarcoplasmic reticulum calcium ion transport	15/282	43/18670	3.47303e-17	2.76827e-15
4	GO:0043500	muscle adaptation	22/282	130/18670	3.87066e-17	3.00183e-15
4	GO:0048644	muscle organ morphogenesis	19/282	88/18670	4.82173e-17	3.63532e-15
4	GO:0043501	skeletal muscle adaptation	13/282	28/18670	4.94089e-17	3.63532e-15
4	GO:0006937	regulation of muscle contraction	24/282	171/18670	1.19059e-16	8.54094e-15
4	GO:0014888	striated muscle adaptation	16/282	57/18670	1.59321e-16	1.11504e-14
4	GO:0030240	skeletal muscle thin filament assembly	10/282	14/18670	5.00338e-16	3.41835e-14
4	GO:0055007	cardiac muscle cell differentiation	21/282	132/18670	7.57465e-16	5.05471e-14
4	GO:1901019	regulation of calcium ion transmembrane transporter activity	18/282	89/18670	1.1273e-15	7.3517e-14
4	GO:1903169	regulation of calcium ion transmembrane transport	22/282	152/18670	1.19554e-15	7.62352e-14
4	GO:0014866	skeletal myofibril assembly	10/282	16/18670	3.89735e-15	2.43116e-13
4	GO:0055008	cardiac muscle tissue morphogenesis	16/282	69/18670	4.47629e-15	2.7329e-13
4	GO:0006942	regulation of striated muscle contraction	18/282	97/18670	5.60494e-15	3.35067e-13
4	GO:1904062	regulation of cation transmembrane transport	30/282	342/18670	8.35607e-15	4.89337e-13
4	GO:0010959	regulation of metal ion transport	31/282	394/18670	5.67852e-14	3.25887e-12
4	GO:0061337	cardiac conduction	20/282	146/18670	7.20691e-14	4.05491e-12
4	GO:0034765	regulation of ion transmembrane transport	34/282	483/18670	8.1168e-14	4.47903e-12
4	GO:0035051	cardiocyte differentiation	21/282	167/18670	9.53193e-14	5.16068e-12
4	GO:0051924	regulation of calcium ion transport	25/282	254/18670	1.19393e-13	6.34437e-12
4	GO:0032412	regulation of ion transmembrane transporter activity	25/282	260/18670	2.0329e-13	1.06061e-11
4	GO:0022898	regulation of transmembrane transporter activity	25/282	268/18670	4.04041e-13	2.07033e-11
4	GO:0070588	calcium ion transmembrane transport	27/282	319/18670	4.64996e-13	2.34087e-11
4	GO:0007015	actin filament organization	30/282	400/18670	5.15024e-13	2.54801e-11
4	GO:0006816	calcium ion transport	31/282	434/18670	7.48803e-13	3.64181e-11
4	GO:0032409	regulation of transporter activity	25/282	283/18670	1.37269e-12	6.56482e-11
4	GO:0048739	cardiac muscle fiber development	9/282	18/18670	1.55525e-12	7.316e-11
4	GO:0070838	divalent metal ion transport	32/282	479/18670	1.88761e-12	8.73622e-11
4	GO:0002027	regulation of heart rate	16/282	101/18670	2.42812e-12	1.10594e-10
4	GO:0072511	divalent inorganic cation transport	32/282	486/18670	2.77862e-12	1.24581e-10
4	GO:0003010	voluntary skeletal muscle contraction	6/282	6/18670	1.12648e-11	4.8976e-10
4	GO:0014721	twitch skeletal muscle contraction	6/282	6/18670	1.12648e-11	4.8976e-10
4	GO:0048741	skeletal muscle fiber development	10/282	32/18670	2.53672e-11	1.08643e-09
4	GO:0035637	multicellular organismal signaling	20/282	204/18670	3.9559e-11	1.66932e-09
4	GO:0030241	skeletal muscle myosin thick filament assembly	7/282	11/18670	5.21922e-11	2.13949e-09
4	GO:0071688	striated muscle myosin thick filament assembly	7/282	11/18670	5.21922e-11	2.13949e-09
4	GO:0003007	heart morphogenesis	22/282	259/18670	6.88807e-11	2.7642e-09
4	GO:0014904	myotube cell development	10/282	35/18670	6.93586e-11	2.7642e-09
4	GO:0043502	regulation of muscle adaptation	15/282	107/18670	7.28228e-11	2.86251e-09
4	GO:0014808	release of sequestered calcium ion into cytosol by sarcoplasmic reticulum	10/282	36/18670	9.47644e-11	3.67465e-09
4	GO:0031034	myosin filament assembly	7/282	12/18670	1.23647e-10	4.7307e-09
4	GO:1903514	release of sequestered calcium ion into cytosol by endoplasmic reticulum	10/282	37/18670	1.28144e-10	4.83825e-09
4	GO:0014902	myotube differentiation	15/282	112/18670	1.41697e-10	5.28046e-09
4	GO:0031033	myosin filament organization	7/282	13/18670	2.64451e-10	9.72866e-09
4	GO:0014819	regulation of skeletal muscle contraction	7/282	14/18670	5.2209e-10	1.89636e-08
4	GO:0010880	regulation of release of sequestered calcium ion into cytosol by sarcoplasmic reticulum	9/282	32/18670	7.45463e-10	2.67386e-08
4	GO:0014874	response to stimulus involved in regulation of muscle adaptation	7/282	15/18670	9.66311e-10	3.42322e-08
4	GO:0050848	regulation of calcium-mediated signaling	13/282	98/18670	2.76339e-09	9.67011e-08
4	GO:1901894	regulation of ATPase-coupled calcium transmembrane transporter activity	6/282	11/18670	4.88292e-09	1.68812e-07
4	GO:0010830	regulation of myotube differentiation	10/282	62/18670	2.83622e-08	9.68864e-07
4	GO:0048743	positive regulation of skeletal muscle fiber development	5/282	8/18670	4.09499e-08	1.38031e-06
4	GO:0051279	regulation of release of sequestered calcium ion into cytosol	11/282	82/18670	4.16205e-08	1.38031e-06
4	GO:0043270	positive regulation of ion transport	19/282	275/18670	4.185e-08	1.38031e-06
4	GO:0014850	response to muscle activity	7/282	24/18670	4.62543e-08	1.50824e-06
4	GO:0042391	regulation of membrane potential	24/282	434/18670	5.00375e-08	1.57253e-06
4	GO:0031444	slow-twitch skeletal muscle fiber contraction	4/282	4/18670	5.09659e-08	1.57253e-06
4	GO:0035995	detection of muscle stretch	4/282	4/18670	5.09659e-08	1.57253e-06
4	GO:0043503	skeletal muscle fiber adaptation	4/282	4/18670	5.09659e-08	1.57253e-06
4	GO:1902080	regulation of calcium ion import into sarcoplasmic reticulum	4/282	4/18670	5.09659e-08	1.57253e-06
4	GO:0010831	positive regulation of myotube differentiation	8/282	38/18670	8.09963e-08	2.44649e-06
4	GO:1901021	positive regulation of calcium ion transmembrane transporter activity	8/282	38/18670	8.09963e-08	2.44649e-06
4	GO:0060314	regulation of ryanodine-sensitive calcium-release channel activity	7/282	26/18670	8.56644e-08	2.56054e-06
4	GO:0045661	regulation of myoblast differentiation	9/282	53/18670	8.92404e-08	2.63993e-06
4	GO:0002026	regulation of the force of heart contraction	7/282	27/18670	1.14161e-07	3.34266e-06
4	GO:0051155	positive regulation of striated muscle cell differentiation	10/282	72/18670	1.23847e-07	3.58966e-06
4	GO:1903779	regulation of cardiac conduction	10/282	73/18670	1.41612e-07	4.06352e-06
4	GO:0043403	skeletal muscle tissue regeneration	8/282	41/18670	1.52159e-07	4.32294e-06
4	GO:0035994	response to muscle stretch	6/282	18/18670	1.79473e-07	5.00765e-06
4	GO:0071313	cellular response to caffeine	5/282	10/18670	1.7975e-07	5.00765e-06
4	GO:0051153	regulation of striated muscle cell differentiation	12/282	117/18670	2.08994e-07	5.73443e-06
4	GO:0097553	calcium ion transmembrane import into cytosol	13/282	140/18670	2.09835e-07	5.73443e-06
4	GO:0019722	calcium-mediated signaling	16/282	218/18670	2.21215e-07	5.9884e-06
4	GO:1904064	positive regulation of cation transmembrane transport	13/282	144/18670	2.91568e-07	7.81913e-06
4	GO:0048742	regulation of skeletal muscle fiber development	5/282	11/18670	3.25472e-07	8.64754e-06
4	GO:0051209	release of sequestered calcium ion into cytosol	12/282	124/18670	3.95399e-07	1.04091e-05
4	GO:0010522	regulation of calcium ion transport into cytosol	11/282	102/18670	4.05485e-07	1.05775e-05
4	GO:0055117	regulation of cardiac muscle contraction	10/282	82/18670	4.3267e-07	1.1185e-05
4	GO:0051283	negative regulation of sequestering of calcium ion	12/282	126/18670	4.70658e-07	1.20584e-05
4	GO:0032970	regulation of actin filament-based process	21/282	388/18670	5.02887e-07	1.27701e-05
4	GO:0051282	regulation of sequestering of calcium ion	12/282	128/18670	5.58389e-07	1.40551e-05
4	GO:2001257	regulation of cation channel activity	14/282	180/18670	6.36058e-07	1.58709e-05
4	GO:0045663	positive regulation of myoblast differentiation	6/282	22/18670	6.85567e-07	1.69588e-05
4	GO:0051208	sequestering of calcium ion	12/282	131/18670	7.1728e-07	1.75916e-05
4	GO:0034767	positive regulation of ion transmembrane transport	13/282	156/18670	7.34263e-07	1.78555e-05
4	GO:1990036	calcium ion import into sarcoplasmic reticulum	4/282	6/18670	7.46384e-07	1.79977e-05
4	GO:0014897	striated muscle hypertrophy	11/282	109/18670	7.95512e-07	1.88653e-05
4	GO:0051149	positive regulation of muscle cell differentiation	11/282	109/18670	7.95512e-07	1.88653e-05
4	GO:0035914	skeletal muscle cell differentiation	9/282	68/18670	8.14227e-07	1.91509e-05
4	GO:0060402	calcium ion transport into cytosol	13/282	158/18670	8.4922e-07	1.98115e-05
4	GO:0071415	cellular response to purine-containing compound	5/282	13/18670	8.84431e-07	2.0425e-05
4	GO:0048641	regulation of skeletal muscle tissue development	8/282	51/18670	8.89752e-07	2.0425e-05
4	GO:0014896	muscle hypertrophy	11/282	111/18670	9.5532e-07	2.17561e-05
4	GO:1904427	positive regulation of calcium ion transmembrane transport	9/282	71/18670	1.18279e-06	2.67244e-05
4	GO:0010881	regulation of cardiac muscle contraction by regulation of the release of sequestered calcium ion	6/282	24/18670	1.20567e-06	2.70285e-05
4	GO:0086003	cardiac muscle cell contraction	9/282	74/18670	1.68733e-06	3.75329e-05
4	GO:0051694	pointed-end actin filament capping	4/282	7/18670	1.72083e-06	3.79837e-05
4	GO:0048643	positive regulation of skeletal muscle tissue development	6/282	27/18670	2.55244e-06	5.59096e-05
4	GO:0042246	tissue regeneration	9/282	78/18670	2.64123e-06	5.72019e-05
4	GO:0051928	positive regulation of calcium ion transport	11/282	123/18670	2.65131e-06	5.72019e-05
4	GO:0060401	cytosolic calcium ion transport	13/282	176/18670	2.85995e-06	6.12428e-05
4	GO:1903170	negative regulation of calcium ion transmembrane transport	7/282	43/18670	3.36909e-06	6.89071e-05
4	GO:0033292	T-tubule organization	4/282	8/18670	3.40071e-06	6.89071e-05
4	GO:0014724	regulation of twitch skeletal muscle contraction	3/282	3/18670	3.40997e-06	6.89071e-05
4	GO:0014873	response to muscle activity involved in regulation of muscle adaptation	3/282	3/18670	3.40997e-06	6.89071e-05
4	GO:0014878	response to electrical stimulus involved in regulation of muscle adaptation	3/282	3/18670	3.40997e-06	6.89071e-05
4	GO:0048769	sarcomerogenesis	3/282	3/18670	3.40997e-06	6.89071e-05
4	GO:1901876	regulation of calcium ion binding	3/282	3/18670	3.40997e-06	6.89071e-05
4	GO:1901877	negative regulation of calcium ion binding	3/282	3/18670	3.40997e-06	6.89071e-05
4	GO:0051147	regulation of muscle cell differentiation	13/282	181/18670	3.89921e-06	7.82424e-05
4	GO:0032414	positive regulation of ion transmembrane transporter activity	10/282	104/18670	3.94333e-06	7.84555e-05
4	GO:0010882	regulation of cardiac muscle contraction by calcium ion signaling	6/282	29/18670	3.99333e-06	7.84555e-05
4	GO:0014733	regulation of skeletal muscle adaptation	5/282	17/18670	4.04653e-06	7.84555e-05
4	GO:0031000	response to caffeine	5/282	17/18670	4.04653e-06	7.84555e-05
4	GO:0036270	response to diuretic	5/282	17/18670	4.04653e-06	7.84555e-05
4	GO:1901861	regulation of muscle tissue development	12/282	155/18670	4.25443e-06	8.19328e-05
4	GO:1901879	regulation of protein depolymerization	9/282	83/18670	4.45735e-06	8.52683e-05
4	GO:0003300	cardiac muscle hypertrophy	10/282	106/18670	4.6866e-06	8.90602e-05
4	GO:0045445	myoblast differentiation	9/282	84/18670	4.92698e-06	9.3012e-05
4	GO:0014823	response to activity	8/282	65/18670	5.87475e-06	0.000110179
4	GO:1903115	regulation of actin filament-based movement	7/282	47/18670	6.24488e-06	0.000116361
4	GO:0051651	maintenance of location in cell	14/282	219/18670	6.44402e-06	0.000119296
4	GO:0051926	negative regulation of calcium ion transport	8/282	66/18670	6.59845e-06	0.000121372
4	GO:0042693	muscle cell fate commitment	5/282	19/18670	7.41775e-06	0.000135573
4	GO:1902903	regulation of supramolecular fiber organization	18/282	353/18670	7.63551e-06	0.00013867
4	GO:0032411	positive regulation of transporter activity	10/282	112/18670	7.69076e-06	0.000138795
4	GO:1904063	negative regulation of cation transmembrane transport	9/282	91/18670	9.56703e-06	0.000171577
4	GO:0030834	regulation of actin filament depolymerization	7/282	51/18670	1.09185e-05	0.000194599
4	GO:2000649	regulation of sodium ion transmembrane transporter activity	7/282	52/18670	1.24555e-05	0.000220623
4	GO:0046716	muscle cell cellular homeostasis	5/282	21/18670	1.26634e-05	0.000222929
4	GO:0034764	positive regulation of transmembrane transport	13/282	204/18670	1.42744e-05	0.000249756
4	GO:1901020	negative regulation of calcium ion transmembrane transporter activity	6/282	36/18670	1.49837e-05	0.000260578
4	GO:0014883	transition between fast and slow fiber	4/282	11/18670	1.5467e-05	0.000267362
4	GO:0086001	cardiac muscle cell action potential	8/282	74/18670	1.56005e-05	0.000268056
4	GO:0030042	actin filament depolymerization	7/282	54/18670	1.60692e-05	0.000274465
4	GO:0016202	regulation of striated muscle tissue development	11/282	152/18670	2.0244e-05	0.000343725
4	GO:0086012	membrane depolarization during cardiac muscle cell action potential	5/282	23/18670	2.04281e-05	0.000344139
4	GO:0086065	cell communication involved in cardiac conduction	7/282	56/18670	2.05082e-05	0.000344139
4	GO:0072503	cellular divalent inorganic cation homeostasis	21/282	493/18670	2.0921e-05	0.000349025
4	GO:0032413	negative regulation of ion transmembrane transporter activity	8/282	78/18670	2.30383e-05	0.000382126
4	GO:0006874	cellular calcium ion homeostasis	20/282	458/18670	2.32063e-05	0.0003827
4	GO:0048634	regulation of muscle organ development	11/282	156/18670	2.57944e-05	0.000422951
4	GO:0034766	negative regulation of ion transmembrane transport	9/282	103/18670	2.61667e-05	0.000426617
4	GO:0070509	calcium ion import	8/282	80/18670	2.77506e-05	0.000449885
4	GO:0007204	positive regulation of cytosolic calcium ion concentration	16/282	319/18670	3.00259e-05	0.000484037
4	GO:0090279	regulation of calcium ion import	6/282	41/18670	3.24674e-05	0.000520471
4	GO:0055074	calcium ion homeostasis	20/282	471/18670	3.44735e-05	0.000549561
4	GO:1902305	regulation of sodium ion transmembrane transport	7/282	62/18670	4.02595e-05	0.000638252
4	GO:0051261	protein depolymerization	9/282	109/18670	4.10853e-05	0.000647765
4	GO:0019932	second-messenger-mediated signaling	19/282	439/18670	4.1975e-05	0.000658175
4	GO:0086004	regulation of cardiac muscle cell contraction	6/282	43/18670	4.29213e-05	0.000669357
4	GO:0050982	detection of mechanical stimulus	6/282	44/18670	4.90739e-05	0.000761169
4	GO:0043244	regulation of protein-containing complex disassembly	9/282	113/18670	5.45913e-05	0.000842195
4	GO:1901863	positive regulation of muscle tissue development	8/282	88/18670	5.54542e-05	0.000850932
4	GO:0032410	negative regulation of transporter activity	8/282	89/18670	6.01444e-05	0.000917994
4	GO:1902904	negative regulation of supramolecular fiber organization	10/282	142/18670	6.07149e-05	0.000921798
4	GO:1902905	positive regulation of supramolecular fiber organization	12/282	204/18670	6.65087e-05	0.00100445
4	GO:0032956	regulation of actin cytoskeleton organization	16/282	343/18670	7.1286e-05	0.00107096
4	GO:0055010	ventricular cardiac muscle tissue morphogenesis	6/282	48/18670	8.11052e-05	0.00121213
4	GO:0009612	response to mechanical stimulus	12/282	210/18670	8.77818e-05	0.00130512
4	GO:0003254	regulation of membrane depolarization	6/282	49/18670	9.12623e-05	0.00134987
4	GO:0090075	relaxation of muscle	5/282	31/18670	9.34423e-05	0.00137503
4	GO:0051235	maintenance of location	15/282	315/18670	9.52747e-05	0.00139484
4	GO:2001259	positive regulation of cation channel activity	7/282	72/18670	0.00010606	0.00154486
4	GO:0051480	regulation of cytosolic calcium ion concentration	16/282	357/18670	0.000113581	0.00163692
4	GO:0014732	skeletal muscle atrophy	3/282	7/18670	0.000114092	0.00163692
4	GO:0086036	regulation of cardiac muscle cell membrane potential	3/282	7/18670	0.000114092	0.00163692
4	GO:0043242	negative regulation of protein-containing complex disassembly	7/282	75/18670	0.000137509	0.00196308
4	GO:0043271	negative regulation of ion transport	10/282	157/18670	0.000140354	0.00199378
4	GO:0034763	negative regulation of transmembrane transport	9/282	128/18670	0.000143216	0.00202441
4	GO:0070884	regulation of calcineurin-NFAT signaling cascade	5/282	34/18670	0.000147468	0.00206417
4	GO:0106056	regulation of calcineurin-mediated signaling	5/282	34/18670	0.000147468	0.00206417
4	GO:1901741	positive regulation of myoblast fusion	4/282	19/18670	0.000165134	0.00230023
4	GO:0071312	cellular response to alkaloid	5/282	35/18670	0.000169938	0.00235571
4	GO:0051495	positive regulation of cytoskeleton organization	12/282	226/18670	0.000175225	0.00240816
4	GO:0003229	ventricular cardiac muscle tissue development	6/282	55/18670	0.0001754	0.00240816
4	GO:0110053	regulation of actin filament organization	13/282	261/18670	0.000178771	0.00243174
4	GO:0014891	striated muscle atrophy	3/282	8/18670	0.000180507	0.00243174
4	GO:0043416	regulation of skeletal muscle tissue regeneration	3/282	8/18670	0.000180507	0.00243174
4	GO:0060316	positive regulation of ryanodine-sensitive calcium-release channel activity	3/282	8/18670	0.000180507	0.00243174
4	GO:0001508	action potential	9/282	133/18670	0.000191496	0.00256772
4	GO:0086002	cardiac muscle cell action potential involved in contraction	6/282	56/18670	0.000193987	0.00258903
4	GO:0043462	regulation of ATPase activity	7/282	80/18670	0.000206425	0.00274228
4	GO:0031099	regeneration	11/282	198/18670	0.000219985	0.00290894
4	GO:0086010	membrane depolarization during action potential	5/282	37/18670	0.000222629	0.00293041
4	GO:0031443	fast-twitch skeletal muscle fiber contraction	2/282	2/18670	0.000227347	0.00293859
4	GO:0031449	regulation of slow-twitch skeletal muscle fiber contraction	2/282	2/18670	0.000227347	0.00293859
4	GO:1902081	negative regulation of calcium ion import into sarcoplasmic reticulum	2/282	2/18670	0.000227347	0.00293859
4	GO:1902082	positive regulation of calcium ion import into sarcoplasmic reticulum	2/282	2/18670	0.000227347	0.00293859
4	GO:1901739	regulation of myoblast fusion	4/282	21/18670	0.000248989	0.00320389
4	GO:0051693	actin filament capping	5/282	38/18670	0.000253224	0.00322942
4	GO:0086091	regulation of heart rate by cardiac conduction	5/282	38/18670	0.000253224	0.00322942
4	GO:0090281	negative regulation of calcium ion import	3/282	9/18670	0.000267737	0.0033994
4	GO:0002028	regulation of sodium ion transport	7/282	85/18670	0.00030085	0.003803
4	GO:0006813	potassium ion transport	12/282	240/18670	0.000304533	0.00383268
4	GO:0051281	positive regulation of release of sequestered calcium ion into cytosol	5/282	40/18670	0.000323886	0.00405844
4	GO:0045844	positive regulation of striated muscle tissue development	7/282	87/18670	0.000347168	0.00431251
4	GO:0048636	positive regulation of muscle organ development	7/282	87/18670	0.000347168	0.00431251
4	GO:0007520	myoblast fusion	5/282	41/18670	0.000364361	0.00448723
4	GO:0030835	negative regulation of actin filament depolymerization	5/282	41/18670	0.000364361	0.00448723
4	GO:0014877	response to muscle inactivity involved in regulation of muscle adaptation	3/282	10/18670	0.000378212	0.0045986
4	GO:0014894	response to denervation involved in regulation of muscle adaptation	3/282	10/18670	0.000378212	0.0045986
4	GO:0060371	regulation of atrial cardiac muscle cell membrane depolarization	3/282	10/18670	0.000378212	0.0045986
4	GO:0051494	negative regulation of cytoskeleton organization	9/282	148/18670	0.000423794	0.00513107
4	GO:0033173	calcineurin-NFAT signaling cascade	5/282	43/18670	0.000456653	0.00548577
4	GO:0051899	membrane depolarization	7/282	91/18670	0.000456913	0.00548577
4	GO:1901880	negative regulation of protein depolymerization	6/282	66/18670	0.000478639	0.00572268
4	GO:0071805	potassium ion transmembrane transport	11/282	217/18670	0.000480748	0.00572404
4	GO:0014870	response to muscle inactivity	3/282	11/18670	0.000514241	0.00607244
4	GO:1901077	regulation of relaxation of muscle	3/282	11/18670	0.000514241	0.00607244
4	GO:0097720	calcineurin-mediated signaling	5/282	46/18670	0.000626755	0.00737073
4	GO:0071691	cardiac muscle thin filament assembly	2/282	3/18670	0.000675222	0.00783523
4	GO:0090258	negative regulation of mitochondrial fission	2/282	3/18670	0.000675222	0.00783523
4	GO:0010649	regulation of cell communication by electrical coupling	3/282	12/18670	0.000678013	0.00783523
4	GO:0014889	muscle atrophy	3/282	12/18670	0.000678013	0.00783523
4	GO:0060143	positive regulation of syncytium formation by plasma membrane fusion	4/282	27/18670	0.000679906	0.00783523
4	GO:0003206	cardiac chamber morphogenesis	8/282	129/18670	0.000773162	0.00887427
4	GO:0003208	cardiac ventricle morphogenesis	6/282	73/18670	0.000821291	0.00938914
4	GO:0005977	glycogen metabolic process	6/282	74/18670	0.000882615	0.0100502
4	GO:0007271	synaptic transmission, cholinergic	4/282	29/18670	0.000898585	0.0100721
4	GO:0010644	cell communication by electrical coupling	4/282	29/18670	0.000898585	0.0100721
4	GO:0045822	negative regulation of heart contraction	4/282	29/18670	0.000898585	0.0100721
4	GO:0060142	regulation of syncytium formation by plasma membrane fusion	4/282	29/18670	0.000898585	0.0100721
4	GO:0086009	membrane repolarization	5/282	50/18670	0.00092238	0.0102986
4	GO:0006073	cellular glucan metabolic process	6/282	75/18670	0.000947407	0.0104964
4	GO:0044042	glucan metabolic process	6/282	75/18670	0.000947407	0.0104964
4	GO:0007274	neuromuscular synaptic transmission	4/282	30/18670	0.00102462	0.0113082
4	GO:0007009	plasma membrane organization	7/282	105/18670	0.00107469	0.0118153
4	GO:0014854	response to inactivity	3/282	14/18670	0.00109697	0.0120142
4	GO:0003299	muscle hypertrophy in response to stress	4/282	31/18670	0.00116257	0.0125413
4	GO:0014887	cardiac muscle adaptation	4/282	31/18670	0.00116257	0.0125413
4	GO:0014898	cardiac muscle hypertrophy in response to stress	4/282	31/18670	0.00116257	0.0125413
4	GO:0050849	negative regulation of calcium-mediated signaling	4/282	31/18670	0.00116257	0.0125413
4	GO:0003205	cardiac chamber development	9/282	171/18670	0.00119217	0.0128123
4	GO:0010038	response to metal ion	14/282	362/18670	0.00127912	0.0136955
4	GO:0010524	positive regulation of calcium ion transport into cytosol	5/282	54/18670	0.00131093	0.0139504
4	GO:0035725	sodium ion transmembrane transport	8/282	140/18670	0.0013142	0.0139504
4	GO:0002074	extraocular skeletal muscle development	2/282	4/18670	0.00133696	0.0139504
4	GO:0014809	regulation of skeletal muscle contraction by regulation of release of sequestered calcium ion	2/282	4/18670	0.00133696	0.0139504
4	GO:0046684	response to pyrethroid	2/282	4/18670	0.00133696	0.0139504
4	GO:0060988	lipid tube assembly	2/282	4/18670	0.00133696	0.0139504
4	GO:1901895	negative regulation of ATPase-coupled calcium transmembrane transporter activity	2/282	4/18670	0.00133696	0.0139504
4	GO:0007512	adult heart development	3/282	15/18670	0.00135596	0.0140465
4	GO:1902514	regulation of calcium ion transmembrane transport via high voltage-gated calcium channel	3/282	15/18670	0.00135596	0.0140465
4	GO:0048016	inositol phosphate-mediated signaling	5/282	55/18670	0.00142449	0.0147033
4	GO:1901380	negative regulation of potassium ion transmembrane transport	4/282	33/18670	0.00147657	0.0151863
4	GO:0000768	syncytium formation by plasma membrane fusion	5/282	56/18670	0.00154513	0.0157783
4	GO:0140253	cell-cell fusion	5/282	56/18670	0.00154513	0.0157783
4	GO:0055119	relaxation of cardiac muscle	3/282	16/18670	0.00165033	0.0167685
4	GO:0010765	positive regulation of sodium ion transport	4/282	34/18670	0.00165379	0.0167685
4	GO:0030832	regulation of actin filament length	9/282	180/18670	0.00170112	0.0171877
4	GO:0006949	syncytium formation	5/282	58/18670	0.0018087	0.0181469
4	GO:0030837	negative regulation of actin filament polymerization	5/282	58/18670	0.0018087	0.0181469
4	GO:1901385	regulation of voltage-gated calcium channel activity	4/282	35/18670	0.00184525	0.0184491
4	GO:0014074	response to purine-containing compound	8/282	149/18670	0.00195094	0.0194381
4	GO:0061577	calcium ion transmembrane transport via high voltage-gated calcium channel	3/282	17/18670	0.00198172	0.0196764
4	GO:0006112	energy reserve metabolic process	6/282	87/18670	0.00204454	0.0202302
4	GO:0006599	phosphagen metabolic process	2/282	5/18670	0.00220604	0.0210304
4	GO:0006603	phosphocreatine metabolic process	2/282	5/18670	0.00220604	0.0210304
4	GO:0008582	regulation of synaptic growth at neuromuscular junction	2/282	5/18670	0.00220604	0.0210304
4	GO:0014722	regulation of skeletal muscle contraction by calcium ion signaling	2/282	5/18670	0.00220604	0.0210304
4	GO:0042396	phosphagen biosynthetic process	2/282	5/18670	0.00220604	0.0210304
4	GO:0043415	positive regulation of skeletal muscle tissue regeneration	2/282	5/18670	0.00220604	0.0210304
4	GO:0046314	phosphocreatine biosynthetic process	2/282	5/18670	0.00220604	0.0210304
4	GO:0051725	protein de-ADP-ribosylation	2/282	5/18670	0.00220604	0.0210304
4	GO:0090131	mesenchyme migration	2/282	5/18670	0.00220604	0.0210304
4	GO:1901896	positive regulation of ATPase-coupled calcium transmembrane transporter activity	2/282	5/18670	0.00220604	0.0210304
4	GO:1904428	negative regulation of tubulin deacetylation	2/282	5/18670	0.00220604	0.0210304
4	GO:0046034	ATP metabolic process	12/282	304/18670	0.00236085	0.0224318
4	GO:1901379	regulation of potassium ion transmembrane transport	6/282	90/18670	0.00242808	0.0229945
4	GO:0086005	ventricular cardiac muscle cell action potential	4/282	38/18670	0.00251088	0.0236226
4	GO:1903523	negative regulation of blood circulation	4/282	38/18670	0.00251088	0.0236226
4	GO:0060306	regulation of membrane repolarization	4/282	39/18670	0.00276504	0.0259288
4	GO:0045165	cell fate commitment	11/282	271/18670	0.0028644	0.026773
4	GO:1901016	regulation of potassium ion transmembrane transporter activity	5/282	65/18670	0.00299343	0.0278882
4	GO:1901881	positive regulation of protein depolymerization	3/282	20/18670	0.00321301	0.029837
4	GO:0086029	Purkinje myocyte to ventricular cardiac muscle cell signaling	2/282	6/18670	0.00327609	0.0301303
4	GO:0086068	Purkinje myocyte to ventricular cardiac muscle cell communication	2/282	6/18670	0.00327609	0.0301303
4	GO:1901897	regulation of relaxation of cardiac muscle	2/282	6/18670	0.00327609	0.0301303
4	GO:0043267	negative regulation of potassium ion transport	4/282	41/18670	0.00332514	0.0304837
4	GO:0003231	cardiac ventricle development	7/282	130/18670	0.0036307	0.0330868
4	GO:0042181	ketone biosynthetic process	4/282	42/18670	0.00363215	0.0330868
4	GO:0006470	protein dephosphorylation	12/282	321/18670	0.00366666	0.0332955
4	GO:2001014	regulation of skeletal muscle cell differentiation	3/282	21/18670	0.00370701	0.0335557
4	GO:0050850	positive regulation of calcium-mediated signaling	4/282	43/18670	0.00395784	0.0356016
4	GO:0051602	response to electrical stimulus	4/282	43/18670	0.00395784	0.0356016
4	GO:0051258	protein polymerization	11/282	283/18670	0.00397576	0.0356511
4	GO:0007156	homophilic cell adhesion via plasma membrane adhesion molecules	8/282	168/18670	0.00408145	0.0364848
4	GO:0032535	regulation of cellular component size	13/282	370/18670	0.0042886	0.0382175
4	GO:0008154	actin polymerization or depolymerization	9/282	209/18670	0.00461067	0.0409604
4	GO:0032272	negative regulation of protein polymerization	5/282	72/18670	0.00465643	0.0412392
4	GO:0044264	cellular polysaccharide metabolic process	6/282	103/18670	0.00474209	0.0418686
4	GO:0090140	regulation of mitochondrial fission	3/282	23/18670	0.00482761	0.042363
4	GO:2000291	regulation of myoblast proliferation	3/282	23/18670	0.00482761	0.042363
4	GO:0043266	regulation of potassium ion transport	6/282	105/18670	0.00520631	0.0455469
4	GO:0086064	cell communication by electrical coupling involved in cardiac conduction	3/282	24/18670	0.00545633	0.047589
4	GO:0010611	regulation of cardiac muscle hypertrophy	5/282	75/18670	0.00553839	0.0481584
5	GO:0016570	histone modification	58/913	454/18670	1.98116e-11	1.1595e-07
5	GO:0016569	covalent chromatin modification	58/913	474/18670	1.11881e-10	3.27399e-07
5	GO:0018393	internal peptidyl-lysine acetylation	28/913	161/18670	4.41152e-09	8.60633e-06
5	GO:0006475	internal protein amino acid acetylation	28/913	166/18670	8.90335e-09	1.08312e-05
5	GO:0016573	histone acetylation	27/913	156/18670	9.2533e-09	1.08312e-05
5	GO:0018394	peptidyl-lysine acetylation	28/913	169/18670	1.33708e-08	1.30424e-05
5	GO:0006473	protein acetylation	31/913	204/18670	1.87154e-08	1.56477e-05
5	GO:0043966	histone H3 acetylation	15/913	60/18670	1.31387e-07	9.05035e-05
5	GO:0018205	peptidyl-lysine modification	45/913	397/18670	1.39174e-07	9.05035e-05
5	GO:0043543	protein acylation	32/913	248/18670	5.3201e-07	0.000311366
5	GO:0031056	regulation of histone modification	20/913	143/18670	2.15981e-05	0.0114914
5	GO:0006914	autophagy	45/913	496/18670	5.11152e-05	0.0227367
5	GO:0061919	process utilizing autophagic mechanism	45/913	496/18670	5.11152e-05	0.0227367
5	GO:0035773	insulin secretion involved in cellular response to glucose stimulus	12/913	64/18670	5.43881e-05	0.0227367
5	GO:0010506	regulation of autophagy	33/913	328/18670	7.27941e-05	0.0272295
5	GO:0010508	positive regulation of autophagy	17/913	120/18670	7.44402e-05	0.0272295
5	GO:0061178	regulation of insulin secretion involved in cellular response to glucose stimulus	11/913	57/18670	8.40531e-05	0.0289372
7	GO:0045047	protein targeting to ER	35/79	118/18670	1.06697e-57	9.90307e-55
7	GO:0006614	SRP-dependent cotranslational protein targeting to membrane	34/79	105/18670	1.69665e-57	9.90307e-55
7	GO:0072599	establishment of protein localization to endoplasmic reticulum	35/79	122/18670	4.17156e-57	1.62325e-54
7	GO:0006613	cotranslational protein targeting to membrane	34/79	109/18670	7.69288e-57	2.24511e-54
7	GO:0070972	protein localization to endoplasmic reticulum	36/79	147/18670	5.44349e-56	1.27091e-53
7	GO:0000184	nuclear-transcribed mRNA catabolic process, nonsense-mediated decay	34/79	120/18670	3.55634e-55	6.91927e-53
7	GO:0019083	viral transcription	34/79	177/18670	1.02309e-48	1.70617e-46
7	GO:0019080	viral gene expression	34/79	191/18670	1.7167e-47	2.50503e-45
7	GO:0006413	translational initiation	34/79	193/18670	2.52025e-47	3.26895e-45
7	GO:0006612	protein targeting to membrane	34/79	202/18670	1.34503e-46	1.57015e-44
7	GO:0000956	nuclear-transcribed mRNA catabolic process	34/79	207/18670	3.29155e-46	3.49313e-44
7	GO:0090150	establishment of protein localization to membrane	35/79	332/18670	1.48246e-40	1.44215e-38
7	GO:0006605	protein targeting	36/79	435/18670	6.29126e-38	5.6494e-36
7	GO:0006402	mRNA catabolic process	34/79	364/18670	1.75793e-37	1.46582e-35
7	GO:0006401	RNA catabolic process	34/79	397/18670	3.55894e-36	2.76973e-34
7	GO:0002181	cytoplasmic translation	15/79	100/18670	1.16974e-19	8.53451e-18
7	GO:0042254	ribosome biogenesis	17/79	297/18670	5.57266e-15	3.82668e-13
7	GO:0042255	ribosome assembly	9/79	63/18670	5.3529e-12	3.47156e-10
7	GO:0022613	ribonucleoprotein complex biogenesis	17/79	468/18670	8.73653e-12	5.36776e-10
7	GO:0042273	ribosomal large subunit biogenesis	9/79	71/18670	1.63938e-11	9.56878e-10
7	GO:0006364	rRNA processing	11/79	214/18670	1.58495e-09	8.81057e-08
7	GO:0000027	ribosomal large subunit assembly	6/79	30/18670	2.59078e-09	1.36308e-07
7	GO:0016072	rRNA metabolic process	11/79	225/18670	2.6856e-09	1.36308e-07
7	GO:0071826	ribonucleoprotein complex subunit organization	10/79	236/18670	5.78248e-08	2.81262e-06
7	GO:0042274	ribosomal small subunit biogenesis	6/79	67/18670	3.84605e-07	1.7959e-05
7	GO:0022618	ribonucleoprotein complex assembly	9/79	229/18670	5.24604e-07	2.35541e-05
7	GO:0034470	ncRNA processing	11/79	384/18670	6.23806e-07	2.69708e-05
7	GO:0034660	ncRNA metabolic process	12/79	475/18670	6.99226e-07	2.9152e-05
7	GO:0034250	positive regulation of cellular amide metabolic process	6/79	152/18670	4.49385e-05	0.00180896
7	GO:2000435	negative regulation of protein neddylation	2/79	3/18670	5.2891e-05	0.00205811
7	GO:0000028	ribosomal small subunit assembly	3/79	19/18670	6.72897e-05	0.00253393
7	GO:0006417	regulation of translation	9/79	424/18670	7.45185e-05	0.00271845
7	GO:2000434	regulation of protein neddylation	2/79	4/18670	0.000105491	0.00373173
7	GO:0034248	regulation of cellular amide metabolic process	9/79	476/18670	0.000178582	0.00613152
7	GO:0045727	positive regulation of translation	5/79	127/18670	0.000202787	0.00660069
7	GO:0051348	negative regulation of transferase activity	7/79	285/18670	0.000203556	0.00660069
7	GO:1904667	negative regulation of ubiquitin protein ligase activity	2/79	9/18670	0.000624303	0.0196971
8	GO:0034660	ncRNA metabolic process	28/213	475/18670	1.0726e-12	2.76165e-09
8	GO:0006403	RNA localization	18/213	230/18670	1.5947e-10	2.05296e-07
8	GO:0034470	ncRNA processing	20/213	384/18670	1.81182e-08	1.55498e-05
8	GO:0051236	establishment of RNA localization	13/213	196/18670	4.14399e-07	0.000266742
8	GO:0006364	rRNA processing	13/213	214/18670	1.12346e-06	0.00049335
8	GO:0007004	telomere maintenance via telomerase	8/213	70/18670	1.29475e-06	0.00049335
8	GO:0070200	establishment of protein localization to telomere	5/213	18/18670	1.40007e-06	0.00049335
8	GO:0018279	protein N-linked glycosylation via asparagine	6/213	33/18670	1.75996e-06	0.00049335
8	GO:0016072	rRNA metabolic process	13/213	225/18670	1.96744e-06	0.00049335
8	GO:0018196	peptidyl-asparagine modification	6/213	34/18670	2.11687e-06	0.00049335
8	GO:0050657	nucleic acid transport	12/213	193/18670	2.29934e-06	0.00049335
8	GO:0050658	RNA transport	12/213	193/18670	2.29934e-06	0.00049335
8	GO:0032210	regulation of telomere maintenance via telomerase	7/213	54/18670	2.56158e-06	0.000495702
8	GO:0006278	RNA-dependent DNA biosynthetic process	8/213	77/18670	2.69536e-06	0.000495702
8	GO:0097064	ncRNA export from nucleus	6/213	38/18670	4.18315e-06	0.000699705
8	GO:0010833	telomere maintenance via telomere lengthening	8/213	82/18670	4.34813e-06	0.000699705
8	GO:0070203	regulation of establishment of protein localization to telomere	4/213	11/18670	5.10466e-06	0.000773127
8	GO:1904356	regulation of telomere maintenance via telomere lengthening	7/213	62/18670	6.58493e-06	0.000926606
8	GO:0006611	protein export from nucleus	11/213	179/18670	6.83779e-06	0.000926606
8	GO:0070202	regulation of establishment of protein localization to chromosome	4/213	12/18670	7.58857e-06	0.000976928
8	GO:0042254	ribosome biogenesis	14/213	297/18670	8.45786e-06	0.00103699
8	GO:0070199	establishment of protein localization to chromosome	5/213	27/18670	1.21333e-05	0.00142
8	GO:0051168	nuclear export	11/213	194/18670	1.46372e-05	0.00161703
8	GO:1904814	regulation of protein localization to chromosome, telomeric region	4/213	14/18670	1.50729e-05	0.00161703
8	GO:0070198	protein localization to chromosome, telomeric region	5/213	29/18670	1.752e-05	0.00180438
8	GO:0015931	nucleobase-containing compound transport	12/213	241/18670	2.19949e-05	0.00217812
8	GO:0006405	RNA export from nucleus	9/213	135/18670	2.4971e-05	0.00238125
8	GO:2001252	positive regulation of chromosome organization	10/213	174/18670	3.20691e-05	0.00294891
8	GO:0032204	regulation of telomere maintenance	7/213	81/18670	3.87719e-05	0.00315334
8	GO:0006409	tRNA export from nucleus	5/213	34/18670	3.91912e-05	0.00315334
8	GO:0032212	positive regulation of telomere maintenance via telomerase	5/213	34/18670	3.91912e-05	0.00315334
8	GO:0071431	tRNA-containing ribonucleoprotein complex export from nucleus	5/213	34/18670	3.91912e-05	0.00315334
8	GO:0006913	nucleocytoplasmic transport	14/213	343/18670	4.18392e-05	0.00326439
8	GO:1904872	regulation of telomerase RNA localization to Cajal body	4/213	18/18670	4.44542e-05	0.00336641
8	GO:0051169	nuclear transport	14/213	346/18670	4.59777e-05	0.0033823
8	GO:0051031	tRNA transport	5/213	36/18670	5.21227e-05	0.00359219
8	GO:0090670	RNA localization to Cajal body	4/213	19/18670	5.58067e-05	0.00359219
8	GO:0090671	telomerase RNA localization to Cajal body	4/213	19/18670	5.58067e-05	0.00359219
8	GO:0090672	telomerase RNA localization	4/213	19/18670	5.58067e-05	0.00359219
8	GO:0090685	RNA localization to nucleus	4/213	19/18670	5.58067e-05	0.00359219
8	GO:1904358	positive regulation of telomere maintenance via telomere lengthening	5/213	37/18670	5.97112e-05	0.00374977
8	GO:0071897	DNA biosynthetic process	10/213	196/18670	8.7505e-05	0.00536434
8	GO:0000723	telomere maintenance	9/213	162/18670	0.000103574	0.00616218
8	GO:0071426	ribonucleoprotein complex export from nucleus	8/213	127/18670	0.000105536	0.00616218
8	GO:0097711	ciliary basal body-plasma membrane docking	7/213	95/18670	0.0001077	0.00616218
8	GO:0071166	ribonucleoprotein complex localization	8/213	128/18670	0.000111484	0.00624003
8	GO:1904869	regulation of protein localization to Cajal body	3/213	9/18670	0.000116913	0.00627127
8	GO:1904871	positive regulation of protein localization to Cajal body	3/213	9/18670	0.000116913	0.00627127
8	GO:0000495	box H/ACA snoRNA 3'-end processing	2/213	2/18670	0.000129554	0.00667134
8	GO:0034964	box H/ACA snoRNA processing	2/213	2/18670	0.000129554	0.00667134
8	GO:1903405	protein localization to nuclear body	3/213	10/18670	0.000165614	0.00804554
8	GO:1904851	positive regulation of establishment of protein localization to telomere	3/213	10/18670	0.000165614	0.00804554
8	GO:1904867	protein localization to Cajal body	3/213	10/18670	0.000165614	0.00804554
8	GO:0032200	telomere organization	9/213	175/18670	0.000185845	0.00886115
8	GO:0051972	regulation of telomerase activity	5/213	48/18670	0.000211869	0.00991829
8	GO:2000278	regulation of DNA biosynthetic process	7/213	108/18670	0.000239899	0.0110299
8	GO:0006487	protein N-linked glycosylation	6/213	78/18670	0.000266468	0.0120366
8	GO:0006399	tRNA metabolic process	9/213	185/18670	0.000281125	0.0123376
8	GO:0032206	positive regulation of telomere maintenance	5/213	51/18670	0.000282716	0.0123376
8	GO:1904816	positive regulation of protein localization to chromosome, telomeric region	3/213	12/18670	0.000298544	0.0126012
8	GO:1990173	protein localization to nucleoplasm	3/213	12/18670	0.000298544	0.0126012
8	GO:0022613	ribonucleoprotein complex biogenesis	15/213	468/18670	0.000325204	0.0135051
8	GO:0051028	mRNA transport	8/213	152/18670	0.000362074	0.0147975
8	GO:0034502	protein localization to chromosome	6/213	83/18670	0.00037354	0.0150276
8	GO:0033979	box H/ACA snoRNA metabolic process	2/213	3/18670	0.000385733	0.0150479
8	GO:0051088	PMA-inducible membrane protein ectodomain proteolysis	2/213	3/18670	0.000385733	0.0150479
8	GO:0044380	protein localization to cytoskeleton	5/213	55/18670	0.000403511	0.0155065
8	GO:0009451	RNA modification	8/213	163/18670	0.000576639	0.0218337
8	GO:1904874	positive regulation of telomerase RNA localization to Cajal body	3/213	15/18670	0.000602028	0.0224647
8	GO:0051973	positive regulation of telomerase activity	4/213	36/18670	0.000728698	0.0266382
8	GO:0051052	regulation of DNA metabolic process	12/213	351/18670	0.000734565	0.0266382
8	GO:0043378	positive regulation of CD8-positive, alpha-beta T cell differentiation	2/213	4/18670	0.000765658	0.027005
8	GO:0090669	telomerase RNA stabilization	2/213	4/18670	0.000765658	0.027005
8	GO:1901998	toxin transport	4/213	37/18670	0.000809787	0.0281755
8	GO:0034504	protein localization to nucleus	10/213	262/18670	0.000884375	0.0303604
8	GO:2000573	positive regulation of DNA biosynthetic process	5/213	67/18670	0.00100305	0.0339815
8	GO:0060271	cilium assembly	12/213	366/18670	0.00105457	0.0352628
8	GO:0009127	purine nucleoside monophosphate biosynthetic process	3/213	19/18670	0.0012397	0.0397671
8	GO:0009168	purine ribonucleoside monophosphate biosynthetic process	3/213	19/18670	0.0012397	0.0397671
8	GO:0033184	positive regulation of histone ubiquitination	2/213	5/18670	0.0012665	0.0397671
8	GO:0090666	scaRNA localization to Cajal body	2/213	5/18670	0.0012665	0.0397671
8	GO:1990481	mRNA pseudouridine synthesis	2/213	5/18670	0.0012665	0.0397671
8	GO:0031503	protein-containing complex localization	10/213	281/18670	0.00149628	0.0464161
8	GO:0044782	cilium organization	12/213	384/18670	0.00158393	0.0485501
8	GO:0051054	positive regulation of DNA metabolic process	8/213	191/18670	0.00160525	0.0486248
8	GO:0006144	purine nucleobase metabolic process	3/213	21/18670	0.00167321	0.0492675
8	GO:0031123	RNA 3'-end processing	7/213	150/18670	0.00169397	0.0492675
8	GO:0016574	histone ubiquitination	4/213	45/18670	0.00170153	0.0492675
8	GO:0006406	mRNA export from nucleus	6/213	111/18670	0.00172215	0.0492675
8	GO:0071427	mRNA-containing ribonucleoprotein complex export from nucleus	6/213	111/18670	0.00172215	0.0492675
8	GO:0046785	microtubule polymerization	5/213	76/18670	0.00176664	0.0499849
9	GO:0042110	T cell activation	28/131	464/18670	1.39126e-18	2.11619e-15
9	GO:0046651	lymphocyte proliferation	21/131	272/18670	3.11127e-16	1.82978e-13
9	GO:0032943	mononuclear cell proliferation	21/131	274/18670	3.60892e-16	1.82978e-13
9	GO:0070661	leukocyte proliferation	21/131	298/18670	1.95821e-15	7.44636e-13
9	GO:0007159	leukocyte cell-cell adhesion	21/131	337/18670	2.25857e-14	6.87082e-12
9	GO:0050900	leukocyte migration	24/131	499/18670	8.03149e-14	2.03605e-11
9	GO:0030098	lymphocyte differentiation	20/131	353/18670	5.85073e-13	1.27132e-10
9	GO:0050863	regulation of T cell activation	19/131	314/18670	7.29712e-13	1.38741e-10
9	GO:0051249	regulation of lymphocyte activation	22/131	485/18670	3.13561e-12	4.85146e-10
9	GO:0042098	T cell proliferation	15/131	184/18670	3.18954e-12	4.85146e-10
9	GO:0002703	regulation of leukocyte mediated immunity	15/131	205/18670	1.51679e-11	2.09739e-09
9	GO:1903037	regulation of leukocyte cell-cell adhesion	17/131	304/18670	4.48017e-11	5.67881e-09
9	GO:0022407	regulation of cell-cell adhesion	19/131	402/18670	5.42203e-11	6.344e-09
9	GO:0006909	phagocytosis	18/131	369/18670	1.08865e-10	1.18279e-08
9	GO:0030217	T cell differentiation	15/131	240/18670	1.42028e-10	1.44022e-08
9	GO:0050670	regulation of lymphocyte proliferation	14/131	208/18670	2.27933e-10	2.16687e-08
9	GO:0032944	regulation of mononuclear cell proliferation	14/131	209/18670	2.42862e-10	2.17297e-08
9	GO:0002695	negative regulation of leukocyte activation	13/131	175/18670	3.06248e-10	2.58788e-08
9	GO:0002449	lymphocyte mediated immunity	17/131	352/18670	4.35763e-10	3.48852e-08
9	GO:0070663	regulation of leukocyte proliferation	14/131	222/18670	5.37677e-10	4.08918e-08
9	GO:0002706	regulation of lymphocyte mediated immunity	12/131	149/18670	6.00201e-10	4.34732e-08
9	GO:0050866	negative regulation of cell activation	13/131	199/18670	1.49463e-09	1.03337e-07
9	GO:0046631	alpha-beta T cell activation	11/131	138/18670	3.58819e-09	2.37297e-07
9	GO:0002460	adaptive immune response based on somatic recombination of immune receptors built from immunoglobulin superfamily domains	16/131	361/18670	5.04787e-09	3.1992e-07
9	GO:0002285	lymphocyte activation involved in immune response	12/131	181/18670	5.56786e-09	3.3876e-07
9	GO:0030595	leukocyte chemotaxis	13/131	224/18670	6.28466e-09	3.67665e-07
9	GO:1902105	regulation of leukocyte differentiation	14/131	272/18670	7.43722e-09	4.18978e-07
9	GO:0045123	cellular extravasation	8/131	61/18670	1.02076e-08	5.47283e-07
9	GO:0002696	positive regulation of leukocyte activation	16/131	380/18670	1.04344e-08	5.47283e-07
9	GO:0042119	neutrophil activation	18/131	498/18670	1.26364e-08	6.4069e-07
9	GO:0051251	positive regulation of lymphocyte activation	15/131	334/18670	1.31976e-08	6.47558e-07
9	GO:0051056	regulation of small GTPase mediated signal transduction	15/131	338/18670	1.54695e-08	7.3531e-07
9	GO:0002819	regulation of adaptive immune response	11/131	160/18670	1.69816e-08	7.75882e-07
9	GO:0050867	positive regulation of cell activation	16/131	394/18670	1.73433e-08	7.75882e-07
9	GO:0050870	positive regulation of T cell activation	12/131	202/18670	1.90965e-08	8.29907e-07
9	GO:0042100	B cell proliferation	9/131	95/18670	2.20653e-08	9.32293e-07
9	GO:0022409	positive regulation of cell-cell adhesion	13/131	255/18670	2.94803e-08	1.21192e-06
9	GO:0060326	cell chemotaxis	14/131	304/18670	3.02979e-08	1.21276e-06
9	GO:0002429	immune response-activating cell surface receptor signaling pathway	17/131	473/18670	3.60519e-08	1.37092e-06
9	GO:0002757	immune response-activating signal transduction	17/131	473/18670	3.60519e-08	1.37092e-06
9	GO:0042113	B cell activation	14/131	310/18670	3.86766e-08	1.43486e-06
9	GO:0043087	regulation of GTPase activity	17/131	479/18670	4.32813e-08	1.56746e-06
9	GO:1903039	positive regulation of leukocyte cell-cell adhesion	12/131	218/18670	4.44533e-08	1.57246e-06
9	GO:0043312	neutrophil degranulation	17/131	485/18670	5.18171e-08	1.79128e-06
9	GO:0002283	neutrophil activation involved in immune response	17/131	488/18670	5.66393e-08	1.91447e-06
9	GO:0002822	regulation of adaptive immune response based on somatic recombination of immune receptors built from immunoglobulin superfamily domains	10/131	145/18670	7.56657e-08	2.50199e-06
9	GO:0002446	neutrophil mediated immunity	17/131	499/18670	7.80495e-08	2.5259e-06
9	GO:0042129	regulation of T cell proliferation	10/131	156/18670	1.50716e-07	4.77598e-06
9	GO:0045785	positive regulation of cell adhesion	15/131	403/18670	1.55304e-07	4.82094e-06
9	GO:0043547	positive regulation of GTPase activity	15/131	405/18670	1.65531e-07	5.03563e-06
9	GO:0030888	regulation of B cell proliferation	7/131	61/18670	2.26864e-07	6.76612e-06
9	GO:0072678	T cell migration	7/131	65/18670	3.53701e-07	1.03461e-05
9	GO:0002683	negative regulation of immune system process	15/131	435/18670	4.12511e-07	1.18387e-05
9	GO:1902107	positive regulation of leukocyte differentiation	9/131	144/18670	7.99876e-07	2.25306e-05
9	GO:0002697	regulation of immune effector process	15/131	462/18670	8.8051e-07	2.4351e-05
9	GO:0051250	negative regulation of lymphocyte activation	9/131	146/18670	8.98192e-07	2.43964e-05
9	GO:0007162	negative regulation of cell adhesion	12/131	289/18670	9.28976e-07	2.47899e-05
9	GO:0002704	negative regulation of leukocyte mediated immunity	6/131	49/18670	1.16133e-06	3.04559e-05
9	GO:1903706	regulation of hemopoiesis	15/131	475/18670	1.24426e-06	3.20777e-05
9	GO:0032609	interferon-gamma production	8/131	113/18670	1.30768e-06	3.27275e-05
9	GO:0048872	homeostasis of number of cells	11/131	246/18670	1.3125e-06	3.27275e-05
9	GO:0007266	Rho protein signal transduction	10/131	203/18670	1.70365e-06	4.17957e-05
9	GO:0002718	regulation of cytokine production involved in immune response	7/131	84/18670	2.06059e-06	4.97503e-05
9	GO:0046629	gamma-delta T cell activation	4/131	14/18670	2.19446e-06	5.21544e-05
9	GO:0001776	leukocyte homeostasis	7/131	86/18670	2.41626e-06	5.65424e-05
9	GO:0045619	regulation of lymphocyte differentiation	9/131	169/18670	3.03034e-06	6.9838e-05
9	GO:0046645	positive regulation of gamma-delta T cell activation	3/131	5/18670	3.34167e-06	7.52855e-05
9	GO:0002699	positive regulation of immune effector process	10/131	219/18670	3.3657e-06	7.52855e-05
9	GO:0050853	B cell receptor signaling pathway	8/131	129/18670	3.54676e-06	7.81856e-05
9	GO:0045576	mast cell activation	6/131	60/18670	3.90349e-06	8.48202e-05
9	GO:0030183	B cell differentiation	8/131	131/18670	3.97829e-06	8.52281e-05
9	GO:0046634	regulation of alpha-beta T cell activation	7/131	93/18670	4.09047e-06	8.64142e-05
9	GO:0007596	blood coagulation	12/131	336/18670	4.43265e-06	9.23601e-05
9	GO:0002260	lymphocyte homeostasis	6/131	62/18670	4.73854e-06	9.73995e-05
9	GO:0007015	actin filament organization	13/131	400/18670	4.876e-06	9.88887e-05
9	GO:0007599	hemostasis	12/131	341/18670	5.15306e-06	0.000103133
9	GO:0050817	coagulation	12/131	342/18670	5.30891e-06	0.000104872
9	GO:0002433	immune response-regulating cell surface receptor signaling pathway involved in phagocytosis	8/131	139/18670	6.17817e-06	0.000117466
9	GO:0002700	regulation of production of molecular mediator of immune response	8/131	139/18670	6.17817e-06	0.000117466
9	GO:0038096	Fc-gamma receptor signaling pathway involved in phagocytosis	8/131	139/18670	6.17817e-06	0.000117466
9	GO:1903708	positive regulation of hemopoiesis	9/131	185/18670	6.34502e-06	0.00011915
9	GO:0031532	actin cytoskeleton reorganization	7/131	101/18670	7.08941e-06	0.00012992
9	GO:0032649	regulation of interferon-gamma production	7/131	101/18670	7.08941e-06	0.00012992
9	GO:0038094	Fc-gamma receptor signaling pathway	8/131	142/18670	7.23337e-06	0.00013098
9	GO:0030099	myeloid cell differentiation	13/131	416/18670	7.44158e-06	0.000133165
9	GO:0002367	cytokine production involved in immune response	7/131	102/18670	7.56775e-06	0.000133848
9	GO:0038093	Fc receptor signaling pathway	10/131	241/18670	7.84822e-06	0.000137213
9	GO:0002431	Fc receptor mediated stimulatory signaling pathway	8/131	145/18670	8.43706e-06	0.000145832
9	GO:0030593	neutrophil chemotaxis	7/131	104/18670	8.60507e-06	0.000147065
9	GO:0002709	regulation of T cell mediated immunity	6/131	70/18670	9.65374e-06	0.000163099
9	GO:0002456	T cell mediated immunity	7/131	106/18670	9.75774e-06	0.000163099
9	GO:0008360	regulation of cell shape	8/131	150/18670	1.08185e-05	0.000176941
9	GO:0050777	negative regulation of immune response	8/131	150/18670	1.08185e-05	0.000176941
9	GO:0046643	regulation of gamma-delta T cell activation	3/131	7/18670	1.15759e-05	0.00018723
9	GO:0006816	calcium ion transport	13/131	434/18670	1.16938e-05	0.00018723
9	GO:0030168	platelet activation	8/131	153/18670	1.25024e-05	0.000198092
9	GO:0072676	lymphocyte migration	7/131	111/18670	1.32103e-05	0.000207149
9	GO:2000404	regulation of T cell migration	5/131	44/18670	1.37349e-05	0.000213179
9	GO:0050868	negative regulation of T cell activation	7/131	112/18670	1.40095e-05	0.000215244
9	GO:0050851	antigen receptor-mediated signaling pathway	11/131	316/18670	1.43412e-05	0.000218137
9	GO:0007204	positive regulation of cytosolic calcium ion concentration	11/131	319/18670	1.56583e-05	0.000235813
9	GO:0007265	Ras protein signal transduction	13/131	448/18670	1.63557e-05	0.000243901
9	GO:0007259	receptor signaling pathway via JAK-STAT	8/131	159/18670	1.65386e-05	0.000244234
9	GO:0033628	regulation of cell adhesion mediated by integrin	5/131	46/18670	1.71426e-05	0.000250719
9	GO:0038114	interleukin-21-mediated signaling pathway	3/131	8/18670	1.84264e-05	0.000261939
9	GO:0098756	response to interleukin-21	3/131	8/18670	1.84264e-05	0.000261939
9	GO:0098757	cellular response to interleukin-21	3/131	8/18670	1.84264e-05	0.000261939
9	GO:0043303	mast cell degranulation	5/131	47/18670	1.9076e-05	0.000268663
9	GO:1990266	neutrophil migration	7/131	118/18670	1.96908e-05	0.000274778
9	GO:0002279	mast cell activation involved in immune response	5/131	48/18670	2.1175e-05	0.000292802
9	GO:0002698	negative regulation of immune effector process	7/131	120/18670	2.19614e-05	0.000300941
9	GO:0002448	mast cell mediated immunity	5/131	49/18670	2.34492e-05	0.00031846
9	GO:0097696	receptor signaling pathway via STAT	8/131	169/18670	2.56859e-05	0.000341208
9	GO:0071621	granulocyte chemotaxis	7/131	123/18670	2.57691e-05	0.000341208
9	GO:2000106	regulation of leukocyte apoptotic process	6/131	83/18670	2.57972e-05	0.000341208
9	GO:0050901	leukocyte tethering or rolling	4/131	25/18670	2.61206e-05	0.000342506
9	GO:0032956	regulation of actin cytoskeleton organization	11/131	343/18670	3.05485e-05	0.000397144
9	GO:0070838	divalent metal ion transport	13/131	479/18670	3.28571e-05	0.000423537
9	GO:0002687	positive regulation of leukocyte migration	7/131	128/18670	3.33158e-05	0.000425841
9	GO:0002440	production of molecular mediator of immune response	10/131	286/18670	3.4356e-05	0.000435478
9	GO:1903038	negative regulation of leukocyte cell-cell adhesion	7/131	129/18670	3.50239e-05	0.000440274
9	GO:0036336	dendritic cell migration	4/131	27/18670	3.58466e-05	0.000446922
9	GO:0050671	positive regulation of lymphocyte proliferation	7/131	130/18670	3.68033e-05	0.00045512
9	GO:0072511	divalent inorganic cation transport	13/131	486/18670	3.81559e-05	0.000468041
9	GO:0032946	positive regulation of mononuclear cell proliferation	7/131	131/18670	3.86563e-05	0.000468061
9	GO:0001768	establishment of T cell polarity	3/131	10/18670	3.90807e-05	0.000468061
9	GO:0002291	T cell activation via T cell receptor contact with antigen bound to MHC molecule on antigen presenting cell	3/131	10/18670	3.90807e-05	0.000468061
9	GO:0022408	negative regulation of cell-cell adhesion	8/131	180/18670	4.03081e-05	0.00047899
9	GO:0051480	regulation of cytosolic calcium ion concentration	11/131	357/18670	4.39476e-05	0.000518191
9	GO:0002381	immunoglobulin production involved in immunoglobulin mediated immune response	5/131	56/18670	4.51642e-05	0.000528439
9	GO:0032701	negative regulation of interleukin-18 production	2/131	2/18670	4.88595e-05	0.000558781
9	GO:2000471	regulation of hematopoietic stem cell migration	2/131	2/18670	4.88595e-05	0.000558781
9	GO:2000473	positive regulation of hematopoietic stem cell migration	2/131	2/18670	4.88595e-05	0.000558781
9	GO:0045621	positive regulation of lymphocyte differentiation	6/131	94/18670	5.22557e-05	0.000593162
9	GO:0001767	establishment of lymphocyte polarity	3/131	11/18670	5.34602e-05	0.000602339
9	GO:0042102	positive regulation of T cell proliferation	6/131	95/18670	5.54606e-05	0.000620283
9	GO:0045580	regulation of T cell differentiation	7/131	139/18670	5.64214e-05	0.000621884
9	GO:0070665	positive regulation of leukocyte proliferation	7/131	139/18670	5.64214e-05	0.000621884
9	GO:0048010	vascular endothelial growth factor receptor signaling pathway	6/131	96/18670	5.88208e-05	0.000641538
9	GO:0035023	regulation of Rho protein signal transduction	7/131	140/18670	5.90481e-05	0.000641538
9	GO:0097530	granulocyte migration	7/131	141/18670	6.17741e-05	0.000666394
9	GO:0019932	second-messenger-mediated signaling	12/131	439/18670	6.24728e-05	0.000666974
9	GO:2000406	positive regulation of T cell migration	4/131	31/18670	6.28869e-05	0.000666974
9	GO:0042267	natural killer cell mediated cytotoxicity	5/131	60/18670	6.31433e-05	0.000666974
9	GO:0045579	positive regulation of B cell differentiation	3/131	12/18670	7.09145e-05	0.000743895
9	GO:0002685	regulation of leukocyte migration	8/131	196/18670	7.35096e-05	0.000765836
9	GO:0051924	regulation of calcium ion transport	9/131	254/18670	7.74146e-05	0.000801032
9	GO:0046632	alpha-beta T cell differentiation	6/131	101/18670	7.81472e-05	0.000803149
9	GO:2000401	regulation of lymphocyte migration	5/131	63/18670	7.99096e-05	0.000815749
9	GO:0002228	natural killer cell mediated immunity	5/131	64/18670	8.61974e-05	0.000874072
9	GO:0042533	tumor necrosis factor biosynthetic process	4/131	34/18670	9.11911e-05	0.000904984
9	GO:0042534	regulation of tumor necrosis factor biosynthetic process	4/131	34/18670	9.11911e-05	0.000904984
9	GO:0072672	neutrophil extravasation	3/131	13/18670	9.17161e-05	0.000904984
9	GO:0071887	leukocyte apoptotic process	6/131	104/18670	9.19757e-05	0.000904984
9	GO:0032970	regulation of actin filament-based process	11/131	388/18670	9.2594e-05	0.000904984
9	GO:0032729	positive regulation of interferon-gamma production	5/131	65/18670	9.2859e-05	0.000904984
9	GO:0006874	cellular calcium ion homeostasis	12/131	458/18670	9.34106e-05	0.000904984
9	GO:0002708	positive regulation of lymphocyte mediated immunity	6/131	105/18670	9.69944e-05	0.000929606
9	GO:0002573	myeloid leukocyte differentiation	8/131	204/18670	9.71744e-05	0.000929606
9	GO:0002286	T cell activation involved in immune response	6/131	106/18670	0.000102229	0.000971844
9	GO:0001909	leukocyte mediated cytotoxicity	6/131	107/18670	0.000107685	0.00101736
9	GO:0008154	actin polymerization or depolymerization	8/131	209/18670	0.00011494	0.00107535
9	GO:0033627	cell adhesion mediated by integrin	5/131	68/18670	0.000115238	0.00107535
9	GO:0097529	myeloid leukocyte migration	8/131	210/18670	0.000118797	0.0011018
9	GO:0055074	calcium ion homeostasis	12/131	471/18670	0.000121503	0.00112008
9	GO:0043029	T cell homeostasis	4/131	37/18670	0.00012777	0.00115682
9	GO:2000249	regulation of actin cytoskeleton reorganization	4/131	37/18670	0.00012777	0.00115682
9	GO:2000403	positive regulation of lymphocyte migration	4/131	37/18670	0.00012777	0.00115682
9	GO:0032680	regulation of tumor necrosis factor production	7/131	160/18670	0.000136547	0.00122896
9	GO:0030852	regulation of granulocyte differentiation	3/131	15/18670	0.00014442	0.00129027
9	GO:0045588	positive regulation of gamma-delta T cell differentiation	2/131	3/18670	0.000145903	0.00129027
9	GO:0045658	regulation of neutrophil differentiation	2/131	3/18670	0.000145903	0.00129027
9	GO:0002688	regulation of leukocyte chemotaxis	6/131	114/18670	0.000152685	0.00132413
9	GO:0042035	regulation of cytokine biosynthetic process	6/131	114/18670	0.000152685	0.00132413
9	GO:0032640	tumor necrosis factor production	7/131	163/18670	0.000153215	0.00132413
9	GO:1903555	regulation of tumor necrosis factor superfamily cytokine production	7/131	163/18670	0.000153215	0.00132413
9	GO:0022604	regulation of cell morphogenesis	12/131	484/18670	0.000156572	0.00134551
9	GO:0002312	B cell activation involved in immune response	5/131	73/18670	0.000161466	0.00136444
9	GO:0032945	negative regulation of mononuclear cell proliferation	5/131	73/18670	0.000161466	0.00136444
9	GO:0050672	negative regulation of lymphocyte proliferation	5/131	73/18670	0.000161466	0.00136444
9	GO:0032418	lysosome localization	5/131	74/18670	0.000172201	0.00143797
9	GO:0043367	CD4-positive, alpha-beta T cell differentiation	5/131	74/18670	0.000172201	0.00143797
9	GO:0002823	negative regulation of adaptive immune response based on somatic recombination of immune receptors built from immunoglobulin superfamily domains	4/131	40/18670	0.000173949	0.00143797
9	GO:0042036	negative regulation of cytokine biosynthetic process	4/131	40/18670	0.000173949	0.00143797
9	GO:0002761	regulation of myeloid leukocyte differentiation	6/131	117/18670	0.00017602	0.00143838
9	GO:0030889	negative regulation of B cell proliferation	3/131	16/18670	0.000176837	0.00143838
9	GO:0032695	negative regulation of interleukin-12 production	3/131	16/18670	0.000176837	0.00143838
9	GO:0071706	tumor necrosis factor superfamily cytokine production	7/131	168/18670	0.000184634	0.00149382
9	GO:0072503	cellular divalent inorganic cation homeostasis	12/131	493/18670	0.000185648	0.00149408
9	GO:0030890	positive regulation of B cell proliferation	4/131	41/18670	0.000191713	0.00153476
9	GO:0001910	regulation of leukocyte mediated cytotoxicity	5/131	78/18670	0.000220683	0.00174829
9	GO:0070664	negative regulation of leukocyte proliferation	5/131	78/18670	0.000220683	0.00174829
9	GO:0030866	cortical actin cytoskeleton organization	4/131	43/18670	0.000231107	0.00180272
9	GO:0042088	T-helper 1 type immune response	4/131	43/18670	0.000231107	0.00180272
9	GO:0042089	cytokine biosynthetic process	6/131	123/18670	0.00023111	0.00180272
9	GO:0042107	cytokine metabolic process	6/131	124/18670	0.000241481	0.001874
9	GO:0001818	negative regulation of cytokine production	9/131	296/18670	0.000244801	0.00189012
9	GO:0042269	regulation of natural killer cell mediated cytotoxicity	4/131	44/18670	0.000252844	0.00193261
9	GO:0061756	leukocyte adhesion to vascular endothelial cell	4/131	44/18670	0.000252844	0.00193261
9	GO:0002820	negative regulation of adaptive immune response	4/131	45/18670	0.000276013	0.00209915
9	GO:0046578	regulation of Ras protein signal transduction	8/131	238/18670	0.00027908	0.00211192
9	GO:1903903	regulation of establishment of T cell polarity	2/131	4/18670	0.000290463	0.00218237
9	GO:0048015	phosphatidylinositol-mediated signaling	7/131	181/18670	0.00029126	0.00218237
9	GO:0002715	regulation of natural killer cell mediated immunity	4/131	46/18670	0.000300668	0.00221408
9	GO:0030041	actin filament polymerization	7/131	182/18670	0.000301166	0.00221408
9	GO:0045063	T-helper 1 cell differentiation	3/131	19/18670	0.000301314	0.00221408
9	GO:1901741	positive regulation of myoblast fusion	3/131	19/18670	0.000301314	0.00221408
9	GO:0050727	regulation of inflammatory response	10/131	374/18670	0.000310584	0.00227123
9	GO:0048017	inositol lipid-mediated signaling	7/131	184/18670	0.000321792	0.00233077
9	GO:0050864	regulation of B cell activation	7/131	184/18670	0.000321792	0.00233077
9	GO:2000107	negative regulation of leukocyte apoptotic process	4/131	47/18670	0.000326862	0.00235628
9	GO:0030865	cortical cytoskeleton organization	4/131	48/18670	0.000354652	0.00254455
9	GO:0002690	positive regulation of leukocyte chemotaxis	5/131	87/18670	0.00036731	0.00261074
9	GO:0014068	positive regulation of phosphatidylinositol 3-kinase signaling	5/131	87/18670	0.00036731	0.00261074
9	GO:0050921	positive regulation of chemotaxis	6/131	135/18670	0.00038154	0.00269927
9	GO:0002705	positive regulation of leukocyte mediated immunity	6/131	136/18670	0.000396883	0.00279255
9	GO:0045637	regulation of myeloid cell differentiation	8/131	251/18670	0.000398398	0.00279255
9	GO:1901739	regulation of myoblast fusion	3/131	21/18670	0.000409347	0.00285614
9	GO:0046425	regulation of receptor signaling pathway via JAK-STAT	6/131	137/18670	0.000412704	0.00286641
9	GO:0001819	positive regulation of cytokine production	11/131	464/18670	0.00043287	0.00299281
9	GO:0002712	regulation of B cell mediated immunity	4/131	51/18670	0.000448147	0.00307052
9	GO:0002889	regulation of immunoglobulin mediated immune response	4/131	51/18670	0.000448147	0.00307052
9	GO:0045639	positive regulation of myeloid cell differentiation	5/131	91/18670	0.000452082	0.00308359
9	GO:0010959	regulation of metal ion transport	10/131	394/18670	0.000467716	0.00317599
9	GO:0035710	CD4-positive, alpha-beta T cell activation	5/131	92/18670	0.000475403	0.00320732
9	GO:0031580	membrane raft distribution	2/131	5/18670	0.000481877	0.00320732
9	GO:0038156	interleukin-3-mediated signaling pathway	2/131	5/18670	0.000481877	0.00320732
9	GO:0045586	regulation of gamma-delta T cell differentiation	2/131	5/18670	0.000481877	0.00320732
9	GO:0006968	cellular defense response	4/131	52/18670	0.000482874	0.00320732
9	GO:0050871	positive regulation of B cell activation	6/131	142/18670	0.000499349	0.00330233
9	GO:0032715	negative regulation of interleukin-6 production	4/131	53/18670	0.000519475	0.00340581
9	GO:0070228	regulation of lymphocyte apoptotic process	4/131	53/18670	0.000519475	0.00340581
9	GO:0036037	CD8-positive, alpha-beta T cell activation	3/131	23/18670	0.000539517	0.00352203
9	GO:0032655	regulation of interleukin-12 production	4/131	54/18670	0.000558008	0.00362718
9	GO:1904892	regulation of receptor signaling pathway via STAT	6/131	146/18670	0.000578358	0.00374346
9	GO:0002407	dendritic cell chemotaxis	3/131	24/18670	0.000613439	0.0039537
9	GO:0014065	phosphatidylinositol 3-kinase signaling	6/131	148/18670	0.000621337	0.00398771
9	GO:0031341	regulation of cell killing	5/131	98/18670	0.000634898	0.00405762
9	GO:0032615	interleukin-12 production	4/131	56/18670	0.000641096	0.00408008
9	GO:0002886	regulation of myeloid leukocyte mediated immunity	4/131	57/18670	0.000685765	0.00434618
9	GO:0002719	negative regulation of cytokine production involved in immune response	3/131	25/18670	0.000693528	0.00437497
9	GO:0002824	positive regulation of adaptive immune response based on somatic recombination of immune receptors built from immunoglobulin superfamily domains	5/131	100/18670	0.000696059	0.00437497
9	GO:0007163	establishment or maintenance of cell polarity	7/131	210/18670	0.000708816	0.00439512
9	GO:0000147	actin cortical patch assembly	2/131	6/18670	0.000719492	0.00439512
9	GO:0002322	B cell proliferation involved in immune response	2/131	6/18670	0.000719492	0.00439512
9	GO:0002740	negative regulation of cytokine secretion involved in immune response	2/131	6/18670	0.000719492	0.00439512
9	GO:0035701	hematopoietic stem cell migration	2/131	6/18670	0.000719492	0.00439512
9	GO:0044396	actin cortical patch organization	2/131	6/18670	0.000719492	0.00439512
9	GO:0051665	membrane raft localization	2/131	6/18670	0.000719492	0.00439512
9	GO:0051125	regulation of actin nucleation	3/131	26/18670	0.000779983	0.00474558
9	GO:0019233	sensory perception of pain	5/131	104/18670	0.000831484	0.00503877
9	GO:0050920	regulation of chemotaxis	7/131	217/18670	0.000859277	0.00518653
9	GO:0002821	positive regulation of adaptive immune response	5/131	105/18670	0.000868208	0.00519807
9	GO:0002825	regulation of T-helper 1 type immune response	3/131	27/18670	0.000873001	0.00519807
9	GO:0060143	positive regulation of syncytium formation by plasma membrane fusion	3/131	27/18670	0.000873001	0.00519807
9	GO:0051258	protein polymerization	8/131	283/18670	0.000874859	0.00519807
9	GO:0016064	immunoglobulin mediated immune response	7/131	218/18670	0.000882686	0.00520392
9	GO:0032271	regulation of protein polymerization	7/131	218/18670	0.000882686	0.00520392
9	GO:0046635	positive regulation of alpha-beta T cell activation	4/131	62/18670	0.000942659	0.00553604
9	GO:0019724	B cell mediated immunity	7/131	221/18670	0.000955946	0.00559248
9	GO:0001773	myeloid dendritic cell activation	3/131	28/18670	0.000972769	0.00560467
9	GO:0002691	regulation of cellular extravasation	3/131	28/18670	0.000972769	0.00560467
9	GO:0010818	T cell chemotaxis	3/131	28/18670	0.000972769	0.00560467
9	GO:0045577	regulation of B cell differentiation	3/131	28/18670	0.000972769	0.00560467
9	GO:0030833	regulation of actin filament polymerization	6/131	162/18670	0.00099583	0.00562766
9	GO:0001915	negative regulation of T cell mediated cytotoxicity	2/131	7/18670	0.00100266	0.00562766
9	GO:0035771	interleukin-4-mediated signaling pathway	2/131	7/18670	0.00100266	0.00562766
9	GO:0036015	response to interleukin-3	2/131	7/18670	0.00100266	0.00562766
9	GO:0036016	cellular response to interleukin-3	2/131	7/18670	0.00100266	0.00562766
9	GO:0051666	actin cortical patch localization	2/131	7/18670	0.00100266	0.00562766
9	GO:1903979	negative regulation of microglial cell activation	2/131	7/18670	0.00100266	0.00562766
9	GO:0018108	peptidyl-tyrosine phosphorylation	9/131	363/18670	0.00106124	0.00593456
9	GO:0050855	regulation of B cell receptor signaling pathway	3/131	29/18670	0.00107947	0.00599247
9	GO:0060142	regulation of syncytium formation by plasma membrane fusion	3/131	29/18670	0.00107947	0.00599247
9	GO:0051495	positive regulation of cytoskeleton organization	7/131	226/18670	0.00108862	0.00602128
9	GO:0018212	peptidyl-tyrosine modification	9/131	366/18670	0.00112388	0.00618144
9	GO:0050854	regulation of antigen receptor-mediated signaling pathway	4/131	65/18670	0.00112571	0.00618144
9	GO:0001782	B cell homeostasis	3/131	30/18670	0.0011933	0.00643641
9	GO:0032743	positive regulation of interleukin-2 production	3/131	30/18670	0.0011933	0.00643641
9	GO:0048873	homeostasis of number of cells within a tissue	3/131	30/18670	0.0011933	0.00643641
9	GO:0050869	negative regulation of B cell activation	3/131	30/18670	0.0011933	0.00643641
9	GO:0090022	regulation of neutrophil chemotaxis	3/131	30/18670	0.0011933	0.00643641
9	GO:0001906	cell killing	6/131	168/18670	0.00120122	0.00645627
9	GO:0032535	regulation of cellular component size	9/131	370/18670	0.00121203	0.00649141
9	GO:0002724	regulation of T cell cytokine production	3/131	31/18670	0.00131441	0.00695573
9	GO:0007202	activation of phospholipase C activity	3/131	31/18670	0.00131441	0.00695573
9	GO:0030854	positive regulation of granulocyte differentiation	2/131	8/18670	0.00133073	0.00695573
9	GO:0032661	regulation of interleukin-18 production	2/131	8/18670	0.00133073	0.00695573
9	GO:0035696	monocyte extravasation	2/131	8/18670	0.00133073	0.00695573
9	GO:0042492	gamma-delta T cell differentiation	2/131	8/18670	0.00133073	0.00695573
9	GO:0051126	negative regulation of actin nucleation	2/131	8/18670	0.00133073	0.00695573
9	GO:0050766	positive regulation of phagocytosis	4/131	69/18670	0.00140673	0.00730267
9	GO:0070227	lymphocyte apoptotic process	4/131	69/18670	0.00140673	0.00730267
9	GO:0045088	regulation of innate immune response	8/131	305/18670	0.00141151	0.00730267
9	GO:0071353	cellular response to interleukin-4	3/131	32/18670	0.00144299	0.00744023
9	GO:0061515	myeloid cell development	4/131	70/18670	0.00148396	0.00762564
9	GO:0030851	granulocyte differentiation	3/131	33/18670	0.0015792	0.00806056
9	GO:0046633	alpha-beta T cell proliferation	3/131	33/18670	0.0015792	0.00806056
9	GO:0008064	regulation of actin polymerization or depolymerization	6/131	179/18670	0.00166043	0.00844681
9	GO:0030223	neutrophil differentiation	2/131	9/18670	0.00170309	0.00857397
9	GO:0038113	interleukin-9-mediated signaling pathway	2/131	9/18670	0.00170309	0.00857397
9	GO:0071355	cellular response to interleukin-9	2/131	9/18670	0.00170309	0.00857397
9	GO:0030832	regulation of actin filament length	6/131	180/18670	0.00170797	0.00857397
9	GO:0043368	positive T cell selection	3/131	34/18670	0.0017232	0.00859371
9	GO:0070670	response to interleukin-4	3/131	34/18670	0.0017232	0.00859371
9	GO:0006801	superoxide metabolic process	4/131	73/18670	0.00173335	0.00861607
9	GO:0014066	regulation of phosphatidylinositol 3-kinase signaling	5/131	124/18670	0.00182136	0.00902407
9	GO:0070588	calcium ion transmembrane transport	8/131	319/18670	0.00187111	0.00923044
9	GO:0002701	negative regulation of production of molecular mediator of immune response	3/131	35/18670	0.00187515	0.00923044
9	GO:0019933	cAMP-mediated signaling	6/131	184/18670	0.00190857	0.00936465
9	GO:1902622	regulation of neutrophil migration	3/131	36/18670	0.0020352	0.00995387
9	GO:0002831	regulation of response to biotic stimulus	9/131	400/18670	0.00206679	0.010076
9	GO:0032621	interleukin-18 production	2/131	10/18670	0.00211909	0.0102002
9	GO:0042536	negative regulation of tumor necrosis factor biosynthetic process	2/131	10/18670	0.00211909	0.0102002
9	GO:0051014	actin filament severing	2/131	10/18670	0.00211909	0.0102002
9	GO:0071104	response to interleukin-9	2/131	10/18670	0.00211909	0.0102002
9	GO:0038083	peptidyl-tyrosine autophosphorylation	3/131	37/18670	0.00220351	0.0105398
9	GO:0045730	respiratory burst	3/131	37/18670	0.00220351	0.0105398
9	GO:0002707	negative regulation of lymphocyte mediated immunity	3/131	38/18670	0.00238021	0.0112786
9	GO:0010831	positive regulation of myotube differentiation	3/131	38/18670	0.00238021	0.0112786
9	GO:0046636	negative regulation of alpha-beta T cell activation	3/131	38/18670	0.00238021	0.0112786
9	GO:0002377	immunoglobulin production	6/131	193/18670	0.00242488	0.0114546
9	GO:0110053	regulation of actin filament organization	7/131	261/18670	0.00247025	0.0116328
9	GO:0032273	positive regulation of protein polymerization	5/131	134/18670	0.00255495	0.0119922
9	GO:0002887	negative regulation of myeloid leukocyte mediated immunity	2/131	11/18670	0.00257812	0.0119922
9	GO:0002923	regulation of humoral immune response mediated by circulating immunoglobulin	2/131	11/18670	0.00257812	0.0119922
9	GO:0045060	negative thymic T cell selection	2/131	11/18670	0.00257812	0.0119922
9	GO:0002369	T cell cytokine production	3/131	40/18670	0.00275934	0.0127185
9	GO:0098760	response to interleukin-7	3/131	40/18670	0.00275934	0.0127185
9	GO:0098761	cellular response to interleukin-7	3/131	40/18670	0.00275934	0.0127185
9	GO:0045582	positive regulation of T cell differentiation	4/131	83/18670	0.00277319	0.0127437
9	GO:0007520	myoblast fusion	3/131	41/18670	0.00296205	0.0135706
9	GO:0007189	adenylate cyclase-activating G protein-coupled receptor signaling pathway	5/131	139/18670	0.00299284	0.0136705
9	GO:0050852	T cell receptor signaling pathway	6/131	202/18670	0.00303997	0.0138442
9	GO:0038110	interleukin-2-mediated signaling pathway	2/131	12/18670	0.00307956	0.0138996
9	GO:0043383	negative T cell selection	2/131	12/18670	0.00307956	0.0138996
9	GO:1902950	regulation of dendritic spine maintenance	2/131	12/18670	0.00307956	0.0138996
9	GO:0030101	natural killer cell activation	4/131	86/18670	0.00315346	0.0141492
9	GO:0032760	positive regulation of tumor necrosis factor production	4/131	86/18670	0.00315346	0.0141492
9	GO:1902905	positive regulation of supramolecular fiber organization	6/131	204/18670	0.00319119	0.0142764
9	GO:0010863	positive regulation of phospholipase C activity	3/131	43/18670	0.00339438	0.0151409
9	GO:1903557	positive regulation of tumor necrosis factor superfamily cytokine production	4/131	88/18670	0.00342585	0.0152366
9	GO:1902903	regulation of supramolecular fiber organization	8/131	353/18670	0.00348427	0.0154512
9	GO:0046427	positive regulation of receptor signaling pathway via JAK-STAT	4/131	89/18670	0.00356787	0.0157056
9	GO:0035723	interleukin-15-mediated signaling pathway	2/131	13/18670	0.0036228	0.0157056
9	GO:0043301	negative regulation of leukocyte degranulation	2/131	13/18670	0.0036228	0.0157056
9	GO:0045059	positive thymic T cell selection	2/131	13/18670	0.0036228	0.0157056
9	GO:0050966	detection of mechanical stimulus involved in sensory perception of pain	2/131	13/18670	0.0036228	0.0157056
9	GO:0071350	cellular response to interleukin-15	2/131	13/18670	0.0036228	0.0157056
9	GO:0071352	cellular response to interleukin-2	2/131	13/18670	0.0036228	0.0157056
9	GO:0071622	regulation of granulocyte chemotaxis	3/131	44/18670	0.00362425	0.0157056
9	GO:0002262	myeloid cell homeostasis	5/131	147/18670	0.00380267	0.016432
9	GO:0019935	cyclic-nucleotide-mediated signaling	6/131	212/18670	0.00385279	0.0166002
9	GO:1900274	regulation of phospholipase C activity	3/131	45/18670	0.00386341	0.0166002
9	GO:0072593	reactive oxygen species metabolic process	7/131	284/18670	0.00393622	0.0168653
9	GO:1904894	positive regulation of receptor signaling pathway via STAT	4/131	92/18670	0.00401781	0.0171666
9	GO:0043300	regulation of leukocyte degranulation	3/131	46/18670	0.00411198	0.0175197
9	GO:0001771	immunological synapse formation	2/131	14/18670	0.00420725	0.017678
9	GO:0035810	positive regulation of urine volume	2/131	14/18670	0.00420725	0.017678
9	GO:0043374	CD8-positive, alpha-beta T cell differentiation	2/131	14/18670	0.00420725	0.017678
9	GO:0070669	response to interleukin-2	2/131	14/18670	0.00420725	0.017678
9	GO:0070672	response to interleukin-15	2/131	14/18670	0.00420725	0.017678
9	GO:0043370	regulation of CD4-positive, alpha-beta T cell differentiation	3/131	47/18670	0.00437005	0.0182612
9	GO:0045058	T cell selection	3/131	47/18670	0.00437005	0.0182612
9	GO:0019722	calcium-mediated signaling	6/131	218/18670	0.00441208	0.0183863
9	GO:0002702	positive regulation of production of molecular mediator of immune response	4/131	95/18670	0.00450469	0.018721
9	GO:0002711	positive regulation of T cell mediated immunity	3/131	48/18670	0.00463775	0.0192214
9	GO:2001185	regulation of CD8-positive, alpha-beta T cell activation	2/131	15/18670	0.0048323	0.01994
9	GO:1990868	response to chemokine	4/131	97/18670	0.00485045	0.01994
9	GO:1990869	cellular response to chemokine	4/131	97/18670	0.00485045	0.01994
9	GO:0045010	actin nucleation	3/131	49/18670	0.00491516	0.0201515
9	GO:0050764	regulation of phagocytosis	4/131	98/18670	0.00502984	0.0205663
9	GO:0030838	positive regulation of actin filament polymerization	4/131	99/18670	0.00521362	0.0212606
9	GO:1903305	regulation of regulated secretory pathway	5/131	160/18670	0.0054366	0.0221106
9	GO:0002739	regulation of cytokine secretion involved in immune response	2/131	16/18670	0.00549737	0.0221211
9	GO:0010820	positive regulation of T cell chemotaxis	2/131	16/18670	0.00549737	0.0221211
9	GO:0034315	regulation of Arp2/3 complex-mediated actin nucleation	2/131	16/18670	0.00549737	0.0221211
9	GO:0043031	negative regulation of macrophage activation	2/131	16/18670	0.00549737	0.0221211
9	GO:0031349	positive regulation of defense response	8/131	384/18670	0.00574788	0.0230682
9	GO:0032653	regulation of interleukin-10 production	3/131	52/18670	0.00580667	0.0232428
9	GO:0007229	integrin-mediated signaling pathway	4/131	103/18670	0.00599371	0.0239285
9	GO:0002693	positive regulation of cellular extravasation	2/131	17/18670	0.00620187	0.0245348
9	GO:0010819	regulation of T cell chemotaxis	2/131	17/18670	0.00620187	0.0245348
9	GO:0046777	protein autophosphorylation	6/131	235/18670	0.00632217	0.0245348
9	GO:0071216	cellular response to biotic stimulus	6/131	236/18670	0.00645064	0.0245348
9	GO:0002720	positive regulation of cytokine production involved in immune response	3/131	54/18670	0.00645131	0.0245348
9	GO:0002763	positive regulation of myeloid leukocyte differentiation	3/131	54/18670	0.00645131	0.0245348
9	GO:0032663	regulation of interleukin-2 production	3/131	54/18670	0.00645131	0.0245348
9	GO:0032613	interleukin-10 production	3/131	55/18670	0.00678897	0.0245348
9	GO:0043030	regulation of macrophage activation	3/131	55/18670	0.00678897	0.0245348
9	GO:0031348	negative regulation of defense response	6/131	239/18670	0.00684748	0.0245348
9	GO:0001911	negative regulation of leukocyte mediated cytotoxicity	2/131	18/18670	0.00694522	0.0245348
9	GO:0002902	regulation of B cell apoptotic process	2/131	18/18670	0.00694522	0.0245348
9	GO:0007194	negative regulation of adenylate cyclase activity	2/131	18/18670	0.00694522	0.0245348
9	GO:0032693	negative regulation of interleukin-10 production	2/131	18/18670	0.00694522	0.0245348
9	GO:0070233	negative regulation of T cell apoptotic process	2/131	18/18670	0.00694522	0.0245348
9	GO:0150079	negative regulation of neuroinflammatory response	2/131	18/18670	0.00694522	0.0245348
9	GO:0000304	response to singlet oxygen	1/131	1/18670	0.0070166	0.0245348
9	GO:0002290	gamma-delta T cell activation involved in immune response	1/131	1/18670	0.0070166	0.0245348
9	GO:0002343	peripheral B cell selection	1/131	1/18670	0.0070166	0.0245348
9	GO:0002344	B cell affinity maturation	1/131	1/18670	0.0070166	0.0245348
9	GO:0002355	detection of tumor cell	1/131	1/18670	0.0070166	0.0245348
9	GO:0002380	immunoglobulin secretion involved in immune response	1/131	1/18670	0.0070166	0.0245348
9	GO:0002721	regulation of B cell cytokine production	1/131	1/18670	0.0070166	0.0245348
9	GO:0002875	negative regulation of chronic inflammatory response to antigenic stimulus	1/131	1/18670	0.0070166	0.0245348
9	GO:0008653	lipopolysaccharide metabolic process	1/131	1/18670	0.0070166	0.0245348
9	GO:0009104	lipopolysaccharide catabolic process	1/131	1/18670	0.0070166	0.0245348
9	GO:0032685	negative regulation of granulocyte macrophage colony-stimulating factor production	1/131	1/18670	0.0070166	0.0245348
9	GO:0033396	beta-alanine biosynthetic process via 3-ureidopropionate	1/131	1/18670	0.0070166	0.0245348
9	GO:0035548	negative regulation of interferon-beta secretion	1/131	1/18670	0.0070166	0.0245348
9	GO:0035644	phosphoanandamide dephosphorylation	1/131	1/18670	0.0070166	0.0245348
9	GO:0035704	helper T cell chemotaxis	1/131	1/18670	0.0070166	0.0245348
9	GO:0035705	T-helper 17 cell chemotaxis	1/131	1/18670	0.0070166	0.0245348
9	GO:0038159	C-X-C chemokine receptor CXCR4 signaling pathway	1/131	1/18670	0.0070166	0.0245348
9	GO:0038160	CXCL12-activated CXCR4 signaling pathway	1/131	1/18670	0.0070166	0.0245348
9	GO:0038167	epidermal growth factor receptor signaling pathway via positive regulation of NF-kappaB transcription factor activity	1/131	1/18670	0.0070166	0.0245348
9	GO:0038168	epidermal growth factor receptor signaling pathway via I-kappaB kinase/NF-kappaB cascade	1/131	1/18670	0.0070166	0.0245348
9	GO:0043310	negative regulation of eosinophil degranulation	1/131	1/18670	0.0070166	0.0245348
9	GO:0045219	regulation of FasL biosynthetic process	1/131	1/18670	0.0070166	0.0245348
9	GO:0045221	negative regulation of FasL biosynthetic process	1/131	1/18670	0.0070166	0.0245348
9	GO:0045660	positive regulation of neutrophil differentiation	1/131	1/18670	0.0070166	0.0245348
9	GO:0060234	neuroblast delamination	1/131	1/18670	0.0070166	0.0245348
9	GO:0061485	memory T cell proliferation	1/131	1/18670	0.0070166	0.0245348
9	GO:0071976	cell gliding	1/131	1/18670	0.0070166	0.0245348
9	GO:0090265	positive regulation of immune complex clearance by monocytes and macrophages	1/131	1/18670	0.0070166	0.0245348
9	GO:0120117	T cell meandering migration	1/131	1/18670	0.0070166	0.0245348
9	GO:1903904	negative regulation of establishment of T cell polarity	1/131	1/18670	0.0070166	0.0245348
9	GO:1904476	negative regulation of Ras GTPase binding	1/131	1/18670	0.0070166	0.0245348
9	GO:1905430	cellular response to glycine	1/131	1/18670	0.0070166	0.0245348
9	GO:1905871	regulation of protein localization to cell leading edge	1/131	1/18670	0.0070166	0.0245348
9	GO:1905872	negative regulation of protein localization to cell leading edge	1/131	1/18670	0.0070166	0.0245348
9	GO:2000464	positive regulation of astrocyte chemotaxis	1/131	1/18670	0.0070166	0.0245348
9	GO:2001107	negative regulation of Rho guanyl-nucleotide exchange factor activity	1/131	1/18670	0.0070166	0.0245348
9	GO:2001191	regulation of gamma-delta T cell activation involved in immune response	1/131	1/18670	0.0070166	0.0245348
9	GO:2001193	positive regulation of gamma-delta T cell activation involved in immune response	1/131	1/18670	0.0070166	0.0245348
9	GO:0000768	syncytium formation by plasma membrane fusion	3/131	56/18670	0.00713696	0.0247282
9	GO:0001912	positive regulation of leukocyte mediated cytotoxicity	3/131	56/18670	0.00713696	0.0247282
9	GO:0031295	T cell costimulation	3/131	56/18670	0.00713696	0.0247282
9	GO:0140253	cell-cell fusion	3/131	56/18670	0.00713696	0.0247282
9	GO:0031294	lymphocyte costimulation	3/131	57/18670	0.00749536	0.025911
9	GO:0002710	negative regulation of T cell mediated immunity	2/131	19/18670	0.00772685	0.0264706
9	GO:0002726	positive regulation of T cell cytokine production	2/131	19/18670	0.00772685	0.0264706
9	GO:0046641	positive regulation of alpha-beta T cell proliferation	2/131	19/18670	0.00772685	0.0264706
9	GO:2000251	positive regulation of actin cytoskeleton reorganization	2/131	19/18670	0.00772685	0.0264706
9	GO:0006949	syncytium formation	3/131	58/18670	0.00786424	0.0267604
9	GO:0042093	T-helper cell differentiation	3/131	58/18670	0.00786424	0.0267604
9	GO:0061900	glial cell activation	3/131	58/18670	0.00786424	0.0267604
9	GO:0051897	positive regulation of protein kinase B signaling	5/131	176/18670	0.00806235	0.0273734
9	GO:0010518	positive regulation of phospholipase activity	3/131	59/18670	0.00824366	0.0278028
9	GO:0042130	negative regulation of T cell proliferation	3/131	59/18670	0.00824366	0.0278028
9	GO:0046847	filopodium assembly	3/131	59/18670	0.00824366	0.0278028
9	GO:0030218	erythrocyte differentiation	4/131	114/18670	0.00852966	0.0283208
9	GO:0002374	cytokine secretion involved in immune response	2/131	20/18670	0.00854621	0.0283208
9	GO:0002827	positive regulation of T-helper 1 type immune response	2/131	20/18670	0.00854621	0.0283208
9	GO:0031280	negative regulation of cyclase activity	2/131	20/18670	0.00854621	0.0283208
9	GO:0042535	positive regulation of tumor necrosis factor biosynthetic process	2/131	20/18670	0.00854621	0.0283208
9	GO:0045655	regulation of monocyte differentiation	2/131	20/18670	0.00854621	0.0283208
9	GO:0097062	dendritic spine maintenance	2/131	20/18670	0.00854621	0.0283208
9	GO:1903978	regulation of microglial cell activation	2/131	20/18670	0.00854621	0.0283208
9	GO:0002294	CD4-positive, alpha-beta T cell differentiation involved in immune response	3/131	60/18670	0.0086337	0.0285485
9	GO:0032496	response to lipopolysaccharide	7/131	330/18670	0.008745	0.0288538
9	GO:0002287	alpha-beta T cell activation involved in immune response	3/131	61/18670	0.00903441	0.029616
9	GO:0002293	alpha-beta T cell differentiation involved in immune response	3/131	61/18670	0.00903441	0.029616
9	GO:2000514	regulation of CD4-positive, alpha-beta T cell activation	3/131	61/18670	0.00903441	0.029616
9	GO:0006661	phosphatidylinositol biosynthetic process	4/131	116/18670	0.00905548	0.0296212
9	GO:1901222	regulation of NIK/NF-kappaB signaling	4/131	117/18670	0.00932614	0.0304299
9	GO:0002115	store-operated calcium entry	2/131	21/18670	0.00940272	0.0304299
9	GO:0045061	thymic T cell selection	2/131	21/18670	0.00940272	0.0304299
9	GO:0140131	positive regulation of lymphocyte chemotaxis	2/131	21/18670	0.00940272	0.0304299
9	GO:2000114	regulation of establishment of cell polarity	2/131	21/18670	0.00940272	0.0304299
9	GO:0010830	regulation of myotube differentiation	3/131	62/18670	0.00944585	0.0304399
9	GO:0032623	interleukin-2 production	3/131	62/18670	0.00944585	0.0304399
9	GO:0043405	regulation of MAP kinase activity	7/131	337/18670	0.00974568	0.0313397
9	GO:0043406	positive regulation of MAP kinase activity	6/131	258/18670	0.00978312	0.0313938
9	GO:0002637	regulation of immunoglobulin production	3/131	63/18670	0.00986809	0.0315334
9	GO:0046637	regulation of alpha-beta T cell differentiation	3/131	63/18670	0.00986809	0.0315334
9	GO:0031342	negative regulation of cell killing	2/131	22/18670	0.0102958	0.0324247
9	GO:0035809	regulation of urine volume	2/131	22/18670	0.0102958	0.0324247
9	GO:0045663	positive regulation of myoblast differentiation	2/131	22/18670	0.0102958	0.0324247
9	GO:0072643	interferon-gamma secretion	2/131	22/18670	0.0102958	0.0324247
9	GO:0045670	regulation of osteoclast differentiation	3/131	64/18670	0.0103012	0.0324247
9	GO:0046579	positive regulation of Ras protein signal transduction	3/131	64/18670	0.0103012	0.0324247
9	GO:0048247	lymphocyte chemotaxis	3/131	64/18670	0.0103012	0.0324247
9	GO:0051091	positive regulation of DNA-binding transcription factor activity	6/131	261/18670	0.0103176	0.0324247
9	GO:0002237	response to molecule of bacterial origin	7/131	343/18670	0.0106681	0.0334571
9	GO:0034101	erythrocyte homeostasis	4/131	122/18670	0.0107585	0.0336714
9	GO:0032717	negative regulation of interleukin-8 production	2/131	23/18670	0.011225	0.0348445
9	GO:0050995	negative regulation of lipid catabolic process	2/131	23/18670	0.011225	0.0348445
9	GO:0051350	negative regulation of lyase activity	2/131	23/18670	0.011225	0.0348445
9	GO:0062149	detection of stimulus involved in sensory perception of pain	2/131	23/18670	0.011225	0.0348445
9	GO:0042108	positive regulation of cytokine biosynthetic process	3/131	67/18670	0.011666	0.0361396
9	GO:0002292	T cell differentiation involved in immune response	3/131	68/18670	0.0121429	0.0370823
9	GO:0031343	positive regulation of cell killing	3/131	68/18670	0.0121429	0.0370823
9	GO:0001783	B cell apoptotic process	2/131	24/18670	0.0121897	0.0370823
9	GO:0002861	regulation of inflammatory response to antigenic stimulus	2/131	24/18670	0.0121897	0.0370823
9	GO:0031579	membrane raft organization	2/131	24/18670	0.0121897	0.0370823
9	GO:0032878	regulation of establishment or maintenance of cell polarity	2/131	24/18670	0.0121897	0.0370823
9	GO:0042832	defense response to protozoan	2/131	24/18670	0.0121897	0.0370823
9	GO:0050857	positive regulation of antigen receptor-mediated signaling pathway	2/131	24/18670	0.0121897	0.0370823
9	GO:0090023	positive regulation of neutrophil chemotaxis	2/131	24/18670	0.0121897	0.0370823
9	GO:0031589	cell-substrate adhesion	7/131	354/18670	0.012522	0.0380172
9	GO:0098742	cell-cell adhesion via plasma-membrane adhesion molecules	6/131	273/18670	0.0126639	0.0383715
9	GO:0010517	regulation of phospholipase activity	3/131	70/18670	0.01313	0.0386744
9	GO:0032720	negative regulation of tumor necrosis factor production	3/131	70/18670	0.01313	0.0386744
[truncated: 7,168 more rows]

## Sheet: Supple.2d
Supplementary Table 2. WGCNA of TVGH HNSCC for RNA sequencing
Supple.2d. Enrichment for CC terms
Module ID	GO ID	CC term	GeneRatio	BgRatio	p value	FDR q value
1	GO:0005681	spliceosomal complex	63/2180	185/19717	5.98002e-17	5.39461e-14
1	GO:0005759	mitochondrial matrix	111/2180	469/19717	3.42792e-15	1.54617e-12
1	GO:0005743	mitochondrial inner membrane	109/2180	473/19717	4.13906e-14	1.24462e-11
1	GO:0030684	preribosome	32/2180	76/19717	4.02086e-12	9.06809e-10
1	GO:0000313	organellar ribosome	34/2180	87/19717	1.07904e-11	1.39058e-09
1	GO:0005761	mitochondrial ribosome	34/2180	87/19717	1.07904e-11	1.39058e-09
1	GO:0071013	catalytic step 2 spliceosome	34/2180	87/19717	1.07904e-11	1.39058e-09
1	GO:0098798	mitochondrial protein complex	66/2180	259/19717	4.86003e-11	5.48032e-09
1	GO:0000151	ubiquitin ligase complex	66/2180	282/19717	2.26827e-09	2.27357e-07
1	GO:0032040	small-subunit processome	19/2180	38/19717	2.75871e-09	2.48865e-07
1	GO:0005684	U2-type spliceosomal complex	31/2180	90/19717	3.36943e-09	2.76325e-07
1	GO:0005635	nuclear envelope	92/2180	464/19717	1.60688e-08	1.20798e-06
1	GO:0044391	ribosomal subunit	48/2180	190/19717	2.74248e-08	1.90308e-06
1	GO:0000314	organellar small ribosomal subunit	15/2180	28/19717	3.9516e-08	2.37651e-06
1	GO:0005763	mitochondrial small ribosomal subunit	15/2180	28/19717	3.9516e-08	2.37651e-06
1	GO:0005840	ribosome	60/2180	272/19717	1.15978e-07	6.53904e-06
1	GO:0098687	chromosomal region	71/2180	347/19717	1.97015e-07	1.04546e-05
1	GO:0005643	nuclear pore	27/2180	89/19717	6.4609e-07	3.23801e-05
1	GO:0030880	RNA polymerase complex	31/2180	112/19717	9.3318e-07	4.43067e-05
1	GO:0055029	nuclear DNA-directed RNA polymerase complex	30/2180	107/19717	1.03273e-06	4.65814e-05
1	GO:0000428	DNA-directed RNA polymerase complex	30/2180	108/19717	1.28018e-06	5.49932e-05
1	GO:0000793	condensed chromosome	49/2180	223/19717	1.82941e-06	7.50144e-05
1	GO:0032797	SMN complex	8/2180	11/19717	2.6749e-06	0.000104915
1	GO:0061695	transferase complex, transferring phosphorus-containing groups	54/2180	259/19717	3.0553e-06	0.000114842
1	GO:0005819	spindle	67/2180	347/19717	3.63885e-06	0.000131305
1	GO:0034719	SMN-Sm protein complex	10/2180	18/19717	5.05826e-06	0.000175503
1	GO:0036064	ciliary basal body	33/2180	133/19717	5.88893e-06	0.000194538
1	GO:0000315	organellar large ribosomal subunit	19/2180	57/19717	6.25382e-06	0.000194538
1	GO:0005762	mitochondrial large ribosomal subunit	19/2180	57/19717	6.25382e-06	0.000194538
1	GO:0030686	90S preribosome	13/2180	31/19717	1.07114e-05	0.000322095
1	GO:0031984	organelle subcompartment	70/2180	380/19717	1.20127e-05	0.000349571
1	GO:0001650	fibrillar center	32/2180	132/19717	1.35416e-05	0.00038175
1	GO:0005736	RNA polymerase I complex	8/2180	13/19717	1.69941e-05	0.000458264
1	GO:0000922	spindle pole	37/2180	164/19717	1.72718e-05	0.000458264
1	GO:0000777	condensed chromosome kinetochore	27/2180	105/19717	2.01843e-05	0.000510571
1	GO:0031965	nuclear membrane	57/2180	296/19717	2.03752e-05	0.000510571
1	GO:0031519	PcG protein complex	16/2180	47/19717	2.47615e-05	0.000603715
1	GO:0000775	chromosome, centromeric region	41/2180	193/19717	2.85557e-05	0.000668366
1	GO:0016607	nuclear speck	71/2180	397/19717	2.88949e-05	0.000668366
1	GO:0015934	large ribosomal subunit	29/2180	121/19717	4.2217e-05	0.000952105
1	GO:0000776	kinetochore	31/2180	135/19717	5.63744e-05	0.00124038
1	GO:0031970	organelle envelope lumen	23/2180	88/19717	6.14746e-05	0.0013204
1	GO:0015935	small ribosomal subunit	20/2180	72/19717	7.23966e-05	0.00151882
1	GO:0097504	Gemini of coiled bodies	7/2180	12/19717	9.56771e-05	0.00187685
1	GO:0000790	nuclear chromatin	66/2180	376/19717	9.67109e-05	0.00187685
1	GO:0005758	mitochondrial intermembrane space	21/2180	79/19717	9.71251e-05	0.00187685
1	GO:0031463	Cul3-RING ubiquitin ligase complex	13/2180	37/19717	9.77848e-05	0.00187685
1	GO:0005814	centriole	31/2180	139/19717	0.000100819	0.00189478
1	GO:0016363	nuclear matrix	26/2180	109/19717	0.000111964	0.0020613
1	GO:1904949	ATPase complex	21/2180	80/19717	0.000118138	0.00213146
1	GO:0005667	transcription regulator complex	71/2180	415/19717	0.000122097	0.0021597
1	GO:0035098	ESC/E(Z) complex	8/2180	16/19717	0.000125067	0.00216969
1	GO:0120114	Sm-like protein family complex	27/2180	116/19717	0.000129873	0.00221054
1	GO:0098791	Golgi apparatus subcompartment	63/2180	359/19717	0.000138714	0.0023173
1	GO:0070603	SWI/SNF superfamily-type complex	20/2180	76/19717	0.000163909	0.00268842
1	GO:0000779	condensed chromosome, centromeric region	27/2180	118/19717	0.000175845	0.00283269
1	GO:0034399	nuclear periphery	29/2180	131/19717	0.000190431	0.00301385
1	GO:0071007	U2-type catalytic step 2 spliceosome	11/2180	30/19717	0.000217042	0.00337577
1	GO:0071005	U2-type precatalytic spliceosome	15/2180	50/19717	0.000223515	0.00340065
1	GO:0005844	polysome	19/2180	72/19717	0.000227559	0.00340065
1	GO:0031461	cullin-RING ubiquitin ligase complex	33/2180	158/19717	0.000229951	0.00340065
1	GO:0031414	N-terminal protein acetyltransferase complex	6/2180	10/19717	0.000256639	0.00373411
1	GO:0071011	precatalytic spliceosome	15/2180	51/19717	0.000284611	0.00407539
1	GO:0031301	integral component of organelle membrane	60/2180	350/19717	0.000373282	0.00526156
1	GO:0097431	mitotic spindle pole	10/2180	27/19717	0.000381844	0.00526749
1	GO:0035770	ribonucleoprotein granule	42/2180	223/19717	0.000385381	0.00526749
1	GO:0042470	melanosome	24/2180	106/19717	0.00046314	0.00607099
1	GO:0048770	pigment granule	24/2180	106/19717	0.00046314	0.00607099
1	GO:0005657	replication fork	18/2180	70/19717	0.000464356	0.00607099
1	GO:0010008	endosome membrane	77/2180	479/19717	0.000476914	0.0061461
1	GO:0000781	chromosome, telomeric region	32/2180	158/19717	0.000502779	0.00638817
1	GO:0034708	methyltransferase complex	25/2180	113/19717	0.000515793	0.0064625
1	GO:0005732	small nucleolar ribonucleoprotein complex	10/2180	28/19717	0.000535539	0.00661798
1	GO:1905368	peptidase complex	21/2180	89/19717	0.000574406	0.00700236
1	GO:0098826	endoplasmic reticulum tubular network membrane	4/2180	5/19717	0.000679544	0.00809038
1	GO:0000506	glycosylphosphatidylinositol-N-acetylglucosaminyltransferase (GPI-GnT) complex	5/2180	8/19717	0.000690561	0.00809038
1	GO:0072669	tRNA-splicing ligase complex	5/2180	8/19717	0.000690561	0.00809038
1	GO:0030663	COPI-coated vesicle membrane	8/2180	20/19717	0.000815226	0.00942846
1	GO:0017101	aminoacyl-tRNA synthetase multienzyme complex	6/2180	12/19717	0.000927718	0.0105937
1	GO:0000803	sex chromosome	10/2180	30/19717	0.000997087	0.0112435
1	GO:0005874	microtubule	67/2180	416/19717	0.00101952	0.0112555
1	GO:0005798	Golgi-associated vesicle	34/2180	178/19717	0.0010231	0.0112555
1	GO:0031300	intrinsic component of organelle membrane	62/2180	381/19717	0.00118771	0.012909
1	GO:0005802	trans-Golgi network	42/2180	236/19717	0.00125976	0.013529
1	GO:1905369	endopeptidase complex	16/2180	64/19717	0.00130407	0.013683
1	GO:1902555	endoribonuclease complex	10/2180	31/19717	0.00132759	0.013683
1	GO:0031510	SUMO activating enzyme complex	3/2180	3/19717	0.00134994	0.013683
1	GO:0032937	SREBP-SCAP-Insig complex	3/2180	3/19717	0.00134994	0.013683
1	GO:1990498	mitotic spindle microtubule	3/2180	3/19717	0.00134994	0.013683
1	GO:1990391	DNA repair complex	12/2180	42/19717	0.00149794	0.014983
1	GO:0016591	RNA polymerase II, holoenzyme	19/2180	83/19717	0.00151141	0.014983
1	GO:0017053	transcription repressor complex	18/2180	77/19717	0.00154488	0.0150705
1	GO:0030135	coated vesicle	49/2180	289/19717	0.00155365	0.0150705
1	GO:1905348	endonuclease complex	11/2180	37/19717	0.00163808	0.0157204
1	GO:0000127	transcription factor TFIIIC complex	4/2180	6/19717	0.00185932	0.0173171
1	GO:0005851	eukaryotic translation initiation factor 2B complex	4/2180	6/19717	0.00185932	0.0173171
1	GO:0000784	nuclear chromosome, telomeric region	25/2180	123/19717	0.00186204	0.0173171
1	GO:0018995	host cellular component	17/2180	73/19717	0.00215245	0.0196135
1	GO:0043657	host cell	17/2180	73/19717	0.00215245	0.0196135
1	GO:0035097	histone methyltransferase complex	19/2180	86/19717	0.00234061	0.0211148
1	GO:0030496	midbody	32/2180	173/19717	0.00241735	0.0215911
1	GO:0000177	cytoplasmic exosome (RNase complex)	6/2180	14/19717	0.00247951	0.0217163
1	GO:0030688	preribosome, small subunit precursor	6/2180	14/19717	0.00247951	0.0217163
1	GO:0071782	endoplasmic reticulum tubular network	7/2180	19/19717	0.0030242	0.0262035
1	GO:0000502	proteasome complex	15/2180	63/19717	0.00304994	0.0262035
1	GO:0005774	vacuolar membrane	64/2180	412/19717	0.00316412	0.026928
1	GO:0031248	protein acetyltransferase complex	20/2180	95/19717	0.00331924	0.0275772
1	GO:1902493	acetyltransferase complex	20/2180	95/19717	0.00331924	0.0275772
1	GO:0036464	cytoplasmic ribonucleoprotein granule	37/2180	212/19717	0.00333211	0.0275772
1	GO:0005795	Golgi stack	28/2180	149/19717	0.00345376	0.0283241
1	GO:0072686	mitotic spindle	22/2180	109/19717	0.0036958	0.029805
1	GO:0030126	COPI vesicle coat	6/2180	15/19717	0.00374897	0.029805
1	GO:0030117	membrane coat	20/2180	96/19717	0.00376649	0.029805
1	GO:0048475	coated membrane	20/2180	96/19717	0.00376649	0.029805
1	GO:0044613	nuclear pore central transport channel	4/2180	7/19717	0.0039584	0.0310513
1	GO:0035145	exon-exon junction complex	7/2180	20/19717	0.00421365	0.0321821
1	GO:1905354	exoribonuclease complex	8/2180	25/19717	0.00422742	0.0321821
1	GO:0120111	neuron projection cytoplasm	18/2180	84/19717	0.00425453	0.0321821
1	GO:0045171	intercellular bridge	14/2180	59/19717	0.00427293	0.0321821
1	GO:0035631	CD40 receptor complex	5/2180	11/19717	0.00428094	0.0321821
1	GO:0099023	vesicle tethering complex	15/2180	66/19717	0.00488348	0.03603
1	GO:0000214	tRNA-intron endonuclease complex	3/2180	4/19717	0.00495255	0.03603
1	GO:0033256	I-kappaB/NF-kappaB complex	3/2180	4/19717	0.00495255	0.03603
1	GO:0097452	GAIT complex	3/2180	4/19717	0.00495255	0.03603
1	GO:0032592	integral component of mitochondrial membrane	16/2180	73/19717	0.0054165	0.038663
1	GO:0000153	cytoplasmic ubiquitin ligase complex	6/2180	16/19717	0.00544304	0.038663
1	GO:0098799	outer mitochondrial membrane protein complex	6/2180	16/19717	0.00544304	0.038663
1	GO:0016592	mediator complex	10/2180	37/19717	0.00563056	0.0396825
1	GO:0005770	late endosome	42/2180	256/19717	0.00584116	0.0404979
1	GO:0000152	nuclear ubiquitin ligase complex	11/2180	43/19717	0.00592584	0.0404979
1	GO:0009295	nucleoid	11/2180	43/19717	0.00592584	0.0404979
1	GO:0042645	mitochondrial nucleoid	11/2180	43/19717	0.00592584	0.0404979
1	GO:0098573	intrinsic component of mitochondrial membrane	16/2180	74/19717	0.00621774	0.0421733
1	GO:0032839	dendrite cytoplasm	9/2180	32/19717	0.00639322	0.04304
1	GO:0071006	U2-type catalytic step 1 spliceosome	5/2180	12/19717	0.00667609	0.0442834
1	GO:0071012	catalytic step 1 spliceosome	5/2180	12/19717	0.00667609	0.0442834
1	GO:0005741	mitochondrial outer membrane	31/2180	178/19717	0.00700036	0.0460888
1	GO:0005689	U12-type spliceosomal complex	8/2180	27/19717	0.00710154	0.0460888
1	GO:0030137	COPI-coated vesicle	8/2180	27/19717	0.00710154	0.0460888
1	GO:0034388	Pwp2p-containing subcomplex of 90S preribosome	4/2180	8/19717	0.00722624	0.0465631
1	GO:0030176	integral component of endoplasmic reticulum membrane	27/2180	150/19717	0.00731228	0.0467833
1	GO:0101031	chaperone complex	7/2180	22/19717	0.00760836	0.0483348
1	GO:0031968	organelle outer membrane	34/2180	201/19717	0.00773303	0.0487833
1	GO:0031227	intrinsic component of endoplasmic reticulum membrane	28/2180	158/19717	0.00791781	0.0496021
2	GO:0016607	nuclear speck	78/1321	397/19717	4.22923e-18	3.281e-15
2	GO:0000151	ubiquitin ligase complex	42/1321	282/19717	9.03632e-07	0.000350514
2	GO:0008287	protein serine/threonine phosphatase complex	12/1321	45/19717	2.81813e-05	0.00546569
2	GO:1903293	phosphatase complex	12/1321	45/19717	2.81813e-05	0.00546569
2	GO:0098687	chromosomal region	43/1321	347/19717	7.19297e-05	0.00844028
2	GO:0005955	calcineurin complex	4/1321	5/19717	9.49556e-05	0.00844028
2	GO:0042405	nuclear inclusion body	6/1321	13/19717	0.00010185	0.00844028
2	GO:0005782	peroxisomal matrix	12/1321	51/19717	0.000107014	0.00844028
2	GO:0031907	microbody lumen	12/1321	51/19717	0.000107014	0.00844028
2	GO:0005681	spliceosomal complex	27/1321	185/19717	0.000108796	0.00844028
2	GO:0031461	cullin-RING ubiquitin ligase complex	24/1321	158/19717	0.00013759	0.00970373
2	GO:0008023	transcription elongation factor complex	12/1321	58/19717	0.00038912	0.0233533
2	GO:0005776	autophagosome	16/1321	93/19717	0.000424132	0.0233533
2	GO:0035770	ribonucleoprotein granule	29/1321	223/19717	0.00046398	0.0233533
2	GO:0000123	histone acetyltransferase complex	15/1321	85/19717	0.000479912	0.0233533
2	GO:0000775	chromosome, centromeric region	26/1321	193/19717	0.000520396	0.0233533
2	GO:0031248	protein acetyltransferase complex	16/1321	95/19717	0.000541847	0.0233533
2	GO:1902493	acetyltransferase complex	16/1321	95/19717	0.000541847	0.0233533
2	GO:0031901	early endosome membrane	21/1321	149/19717	0.000961296	0.0347569
2	GO:0000407	phagophore assembly site	8/1321	32/19717	0.000980939	0.0347569
2	GO:0035327	transcriptionally active chromatin	7/1321	25/19717	0.000981993	0.0347569
2	GO:0036464	cytoplasmic ribonucleoprotein granule	27/1321	212/19717	0.000985644	0.0347569
2	GO:0005819	spindle	39/1321	347/19717	0.00106964	0.0360789
2	GO:0080008	Cul4-RING E3 ubiquitin ligase complex	8/1321	33/19717	0.00121971	0.0365546
2	GO:0061695	transferase complex, transferring phosphorus-containing groups	31/1321	259/19717	0.00123165	0.0365546
2	GO:0010008	endosome membrane	50/1321	479/19717	0.00123203	0.0365546
2	GO:0030496	midbody	23/1321	173/19717	0.00127222	0.0365546
2	GO:0005777	peroxisome	19/1321	134/19717	0.00152711	0.0408522
2	GO:0042579	microbody	19/1321	134/19717	0.00152711	0.0408522
2	GO:0031588	nucleotide-activated protein kinase complex	5/1321	14/19717	0.00160886	0.0416045
2	GO:0005741	mitochondrial outer membrane	23/1321	178/19717	0.00186238	0.046607
2	GO:0005770	late endosome	30/1321	256/19717	0.0020322	0.0486585
2	GO:0031968	organelle outer membrane	25/1321	201/19717	0.0020698	0.0486585
3	GO:0098687	chromosomal region	70/248	347/19717	5.56714e-65	1.16031e-62
3	GO:0000775	chromosome, centromeric region	51/248	193/19717	2.04161e-53	2.12757e-51
3	GO:0000793	condensed chromosome	53/248	223/19717	7.70351e-53	5.35191e-51
3	GO:0000779	condensed chromosome, centromeric region	40/248	118/19717	8.12916e-47	4.23572e-45
3	GO:0000776	kinetochore	41/248	135/19717	1.06569e-45	4.44224e-44
3	GO:0005819	spindle	52/248	347/19717	7.61214e-41	2.64422e-39
3	GO:0000777	condensed chromosome kinetochore	35/248	105/19717	1.05897e-40	3.15304e-39
3	GO:0072686	mitotic spindle	23/248	109/19717	6.17402e-22	1.60849e-20
3	GO:0000922	spindle pole	26/248	164/19717	2.64757e-21	6.13121e-20
3	GO:0000794	condensed nuclear chromosome	21/248	99/19717	3.55374e-20	7.40674e-19
3	GO:0030496	midbody	24/248	173/19717	2.39401e-18	4.53602e-17
3	GO:0005874	microtubule	34/248	416/19717	3.7247e-18	6.46922e-17
3	GO:0005657	replication fork	17/248	70/19717	1.23809e-17	1.98496e-16
3	GO:0005876	spindle microtubule	16/248	59/19717	1.63622e-17	2.43588e-16
3	GO:0000780	condensed nuclear chromosome, centromeric region	12/248	26/19717	9.92355e-17	1.37885e-15
3	GO:0000778	condensed nuclear chromosome kinetochore	9/248	15/19717	3.19394e-14	4.16053e-13
3	GO:0043596	nuclear replication fork	12/248	41/19717	6.87001e-14	8.42268e-13
3	GO:0005871	kinesin complex	13/248	55/19717	1.30722e-13	1.4386e-12
3	GO:0000781	chromosome, telomeric region	19/248	158/19717	1.31145e-13	1.4386e-12
3	GO:0051233	spindle midzone	11/248	34/19717	2.21334e-13	2.30653e-12
3	GO:0005875	microtubule associated complex	18/248	152/19717	7.68793e-13	7.63012e-12
3	GO:0000940	condensed chromosome outer kinetochore	8/248	14/19717	1.5746e-12	1.49173e-11
3	GO:0042555	MCM complex	7/248	12/19717	3.43567e-11	3.11333e-10
3	GO:0000784	nuclear chromosome, telomeric region	15/248	123/19717	4.28332e-11	3.71972e-10
3	GO:0000307	cyclin-dependent protein kinase holoenzyme complex	10/248	42/19717	8.54484e-11	7.1237e-10
3	GO:0000796	condensin complex	6/248	8/19717	1.02212e-10	8.1935e-10
3	GO:0031298	replication fork protection complex	5/248	8/19717	1.64208e-08	1.26757e-07
3	GO:0044815	DNA packaging complex	12/248	115/19717	2.35896e-08	1.64285e-07
3	GO:0000942	condensed nuclear chromosome outer kinetochore	4/248	4/19717	2.44354e-08	1.64285e-07
3	GO:0031262	Ndc80 complex	4/248	4/19717	2.44354e-08	1.64285e-07
3	GO:0031617	NMS complex	4/248	4/19717	2.44354e-08	1.64285e-07
3	GO:0032993	protein-DNA complex	15/248	202/19717	4.32413e-08	2.81637e-07
3	GO:0005658	alpha DNA polymerase:primase complex	4/248	5/19717	1.20967e-07	7.41531e-07
3	GO:0032133	chromosome passenger complex	4/248	5/19717	1.20967e-07	7.41531e-07
3	GO:1902554	serine/threonine protein kinase complex	10/248	88/19717	1.57964e-07	9.40656e-07
3	GO:0042575	DNA polymerase complex	6/248	21/19717	1.72668e-07	9.99658e-07
3	GO:0061695	transferase complex, transferring phosphorus-containing groups	16/248	259/19717	1.9576e-07	1.10272e-06
3	GO:1990023	mitotic spindle midzone	5/248	13/19717	3.58418e-07	1.96584e-06
3	GO:0030894	replisome	6/248	26/19717	6.94962e-07	3.71397e-06
3	GO:1902911	protein kinase complex	10/248	109/19717	1.18462e-06	6.17249e-06
3	GO:0000799	nuclear condensin complex	3/248	3/19717	1.9662e-06	9.75707e-06
3	GO:0097149	centralspindlin complex	3/248	3/19717	1.9662e-06	9.75707e-06
3	GO:0090734	site of DNA damage	8/248	73/19717	3.71683e-06	1.80155e-05
3	GO:0072687	meiotic spindle	4/248	11/19717	7.52166e-06	3.56289e-05
3	GO:0045171	intercellular bridge	7/248	59/19717	8.94316e-06	4.1421e-05
3	GO:0043601	nuclear replisome	5/248	24/19717	1.05701e-05	4.78918e-05
3	GO:0000800	lateral element	4/248	13/19717	1.59767e-05	7.08485e-05
3	GO:0000939	condensed chromosome inner kinetochore	3/248	5/19717	1.92973e-05	8.04391e-05
3	GO:0031261	DNA replication preinitiation complex	3/248	5/19717	1.92973e-05	8.04391e-05
3	GO:0098536	deuterosome	3/248	5/19717	1.92973e-05	8.04391e-05
3	GO:0010369	chromocenter	4/248	14/19717	2.21466e-05	9.05064e-05
3	GO:0032153	cell division site	7/248	68/19717	2.3086e-05	9.25311e-05
3	GO:1990752	microtubule end	5/248	29/19717	2.80543e-05	0.000110323
3	GO:0000792	heterochromatin	7/248	76/19717	4.78055e-05	0.000184513
3	GO:0005720	nuclear heterochromatin	5/248	33/19717	5.38138e-05	0.000203926
3	GO:0032154	cleavage furrow	6/248	55/19717	6.45132e-05	0.000240106
3	GO:0005828	kinetochore microtubule	3/248	7/19717	6.62891e-05	0.000242387
3	GO:0005814	centriole	9/248	139/19717	6.75234e-05	0.000242643
3	GO:0035861	site of double-strand break	6/248	58/19717	8.72858e-05	0.000308342
3	GO:0000790	nuclear chromatin	15/248	376/19717	8.93004e-05	0.000310202
3	GO:0005721	pericentric heterochromatin	4/248	20/19717	0.000101009	0.000339555
3	GO:0035371	microtubule plus-end	4/248	20/19717	0.000101009	0.000339555
3	GO:0000795	synaptonemal complex	5/248	40/19717	0.000138876	0.00045226
3	GO:0099086	synaptonemal structure	5/248	40/19717	0.000138876	0.00045226
3	GO:0000808	origin recognition complex	3/248	9/19717	0.00015615	0.000475972
3	GO:0005664	nuclear origin of replication recognition complex	3/248	9/19717	0.00015615	0.000475972
3	GO:0031618	nuclear pericentric heterochromatin	3/248	9/19717	0.00015615	0.000475972
3	GO:0000941	condensed nuclear chromosome inner kinetochore	2/248	2/19717	0.000157576	0.000475972
3	GO:0097125	cyclin B1-CDK1 complex	2/248	2/19717	0.000157576	0.000475972
3	GO:0070938	contractile ring	3/248	10/19717	0.000220999	0.000658012
3	GO:0097431	mitotic spindle pole	4/248	27/19717	0.000341438	0.00100229
3	GO:0090543	Flemming body	4/248	28/19717	0.000394435	0.00114179
3	GO:0000811	GINS complex	2/248	3/19717	0.000468794	0.00128561
3	GO:0097124	cyclin A2-CDK2 complex	2/248	3/19717	0.000468794	0.00128561
3	GO:0097134	cyclin E1-CDK2 complex	2/248	3/19717	0.000468794	0.00128561
3	GO:1990423	RZZ complex	2/248	3/19717	0.000468794	0.00128561
3	GO:0031616	spindle pole centrosome	3/248	15/19717	0.000799825	0.00213718
3	GO:0045120	pronucleus	3/248	15/19717	0.000799825	0.00213718
3	GO:0031461	cullin-RING ubiquitin ligase complex	8/248	158/19717	0.0008915	0.00235199
3	GO:0035101	FACT complex	2/248	4/19717	0.000929797	0.00242237
3	GO:0005881	cytoplasmic microtubule	5/248	69/19717	0.00176516	0.00454194
3	GO:0000152	nuclear ubiquitin ligase complex	4/248	43/19717	0.00205145	0.00521422
3	GO:0005680	anaphase-promoting complex	3/248	21/19717	0.00221129	0.00555276
3	GO:0000786	nucleosome	6/248	107/19717	0.002339	0.00580352
3	GO:0000931	gamma-tubulin large complex	2/248	8/19717	0.00419697	0.0098285
3	GO:0008274	gamma-tubulin ring complex	2/248	8/19717	0.00419697	0.0098285
3	GO:0031390	Ctf18 RFC-like complex	2/248	8/19717	0.00419697	0.0098285
3	GO:0043203	axon hillock	2/248	8/19717	0.00419697	0.0098285
3	GO:0061673	mitotic spindle astral microtubule	2/248	8/19717	0.00419697	0.0098285
3	GO:0000803	sex chromosome	3/248	30/19717	0.00621161	0.0143848
3	GO:0034399	nuclear periphery	6/248	131/19717	0.00631212	0.0144569
3	GO:0000235	astral microtubule	2/248	11/19717	0.00804145	0.0180216
3	GO:0005818	aster	2/248	11/19717	0.00804145	0.0180216
3	GO:0019005	SCF ubiquitin ligase complex	4/248	64/19717	0.00860529	0.01908
3	GO:0000151	ubiquitin ligase complex	9/248	282/19717	0.00964527	0.0211608
3	GO:0001741	XY body	2/248	13/19717	0.0112171	0.0241019
3	GO:0043240	Fanconi anaemia nuclear complex	2/248	13/19717	0.0112171	0.0241019
3	GO:0016363	nuclear matrix	5/248	109/19717	0.0122604	0.0247313
3	GO:0000797	condensin core heterodimer	1/248	1/19717	0.012578	0.0247313
3	GO:0005880	nuclear microtubule	1/248	1/19717	0.012578	0.0247313
3	GO:0030892	mitotic cohesin complex	1/248	1/19717	0.012578	0.0247313
3	GO:0031422	RecQ family helicase-topoisomerase III complex	1/248	1/19717	0.012578	0.0247313
3	GO:0033593	BRCA2-MAGE-D1 complex	1/248	1/19717	0.012578	0.0247313
3	GO:0043626	PCNA complex	1/248	1/19717	0.012578	0.0247313
3	GO:0044796	DNA polymerase processivity factor complex	1/248	1/19717	0.012578	0.0247313
3	GO:0070762	nuclear pore transmembrane ring	1/248	1/19717	0.012578	0.0247313
3	GO:0018995	host cellular component	4/248	73/19717	0.01351	0.0260719
3	GO:0043657	host cell	4/248	73/19717	0.01351	0.0260719
3	GO:1990391	DNA repair complex	3/248	42/19717	0.0157322	0.0300818
3	GO:0015030	Cajal body	4/248	77/19717	0.0161605	0.0306199
3	GO:0008278	cohesin complex	2/248	16/19717	0.0168352	0.0316109
3	GO:0043073	germ cell nucleus	2/248	19/19717	0.0234055	0.0416815
3	GO:0000806	Y chromosome	1/248	2/19717	0.0249984	0.0416815
3	GO:0005608	laminin-3 complex	1/248	2/19717	0.0249984	0.0416815
3	GO:0005760	gamma DNA polymerase complex	1/248	2/19717	0.0249984	0.0416815
3	GO:0005971	ribonucleoside-diphosphate reductase complex	1/248	2/19717	0.0249984	0.0416815
3	GO:0009330	DNA topoisomerase type II (double strand cut, ATP-hydrolyzing) complex	1/248	2/19717	0.0249984	0.0416815
3	GO:0019035	viral integration complex	1/248	2/19717	0.0249984	0.0416815
3	GO:0031436	BRCA1-BARD1 complex	1/248	2/19717	0.0249984	0.0416815
3	GO:0032301	MutSalpha complex	1/248	2/19717	0.0249984	0.0416815
3	GO:0032302	MutSbeta complex	1/248	2/19717	0.0249984	0.0416815
3	GO:0035189	Rb-E2F complex	1/248	2/19717	0.0249984	0.0416815
3	GO:0070557	PCNA-p21 complex	1/248	2/19717	0.0249984	0.0416815
3	GO:0097123	cyclin A1-CDK2 complex	1/248	2/19717	0.0249984	0.0416815
3	GO:0097135	cyclin E2-CDK2 complex	1/248	2/19717	0.0249984	0.0416815
3	GO:0005643	nuclear pore	4/248	89/19717	0.0259764	0.0429684
3	GO:0000930	gamma-tubulin complex	2/248	21/19717	0.0282759	0.0460413
3	GO:0005697	telomerase holoenzyme complex	2/248	21/19717	0.0282759	0.0460413
4	GO:0043292	contractile fiber	81/294	234/19717	2.52365e-90	6.29583e-88
4	GO:0030016	myofibril	79/294	224/19717	9.07242e-89	1.13167e-86
4	GO:0030017	sarcomere	74/294	204/19717	4.90432e-84	4.07833e-82
4	GO:0031674	I band	52/294	143/19717	1.08266e-58	6.7524e-57
4	GO:0030018	Z disc	47/294	132/19717	1.6548e-52	8.25656e-51
4	GO:0042383	sarcolemma	32/294	136/19717	2.21478e-29	9.20884e-28
4	GO:0031672	A band	20/294	39/19717	8.23243e-27	2.93396e-25
4	GO:0005865	striated muscle thin filament	18/294	31/19717	1.36398e-25	4.25347e-24
4	GO:0036379	myofilament	18/294	32/19717	3.07629e-25	8.52726e-24
4	GO:0031430	M band	17/294	28/19717	1.03727e-24	2.58771e-23
4	GO:0016528	sarcoplasm	23/294	80/19717	1.31286e-23	2.97749e-22
4	GO:0016529	sarcoplasmic reticulum	20/294	71/19717	1.75629e-20	3.65124e-19
4	GO:0033017	sarcoplasmic reticulum membrane	14/294	39/19717	2.12886e-16	4.08535e-15
4	GO:0030315	T-tubule	14/294	52/19717	2.09886e-14	3.74008e-13
4	GO:0016460	myosin II complex	10/294	19/19717	3.82729e-14	6.36538e-13
4	GO:0005859	muscle myosin complex	9/294	15/19717	1.49255e-13	2.32719e-12
4	GO:0032982	myosin filament	10/294	22/19717	2.57525e-13	3.77915e-12
4	GO:0016459	myosin complex	12/294	55/19717	2.3921e-11	3.31536e-10
4	GO:0005861	troponin complex	6/294	9/19717	8.45152e-10	1.1097e-08
4	GO:0014704	intercalated disc	10/294	50/19717	2.82964e-09	3.52961e-08
4	GO:0044291	cell-cell contact zone	11/294	71/19717	7.78197e-09	9.24474e-08
4	GO:0005884	actin filament	13/294	111/19717	1.12549e-08	1.27627e-07
4	GO:0032432	actin filament bundle	11/294	75/19717	1.41205e-08	1.5316e-07
4	GO:1902495	transmembrane transporter complex	21/294	324/19717	1.99012e-08	2.06867e-07
4	GO:0042641	actomyosin	11/294	79/19717	2.47112e-08	2.46592e-07
4	GO:1990351	transporter complex	21/294	332/19717	3.03339e-08	2.91058e-07
4	GO:0001725	stress fiber	10/294	67/19717	5.4635e-08	4.86786e-07
4	GO:0097517	contractile actin filament bundle	10/294	67/19717	5.4635e-08	4.86786e-07
4	GO:0014701	junctional sarcoplasmic reticulum membrane	5/294	9/19717	8.5493e-08	7.10942e-07
4	GO:0033018	sarcoplasmic reticulum lumen	5/294	9/19717	8.5493e-08	7.10942e-07
4	GO:0034704	calcium channel complex	9/294	66/19717	5.6698e-07	4.56279e-06
4	GO:0030314	junctional membrane complex	4/294	7/19717	1.63648e-06	1.23715e-05
4	GO:0097512	cardiac myofibril	4/294	7/19717	1.63648e-06	1.23715e-05
4	GO:0031594	neuromuscular junction	9/294	76/19717	1.91584e-06	1.40574e-05
4	GO:0034702	ion channel complex	17/294	301/19717	3.04525e-06	2.1706e-05
4	GO:0034703	cation channel complex	14/294	220/19717	5.92313e-06	4.10462e-05
4	GO:0014802	terminal cisterna	3/294	4/19717	1.29827e-05	8.75366e-05
4	GO:0005891	voltage-gated calcium channel complex	6/294	43/19717	4.00379e-05	0.000262852
4	GO:0090533	cation-transporting ATPase complex	4/294	15/19717	5.80719e-05	0.000371472
4	GO:0031143	pseudopodium	4/294	17/19717	9.88969e-05	0.000616804
4	GO:0031941	filamentous actin	5/294	32/19717	0.000103126	0.000627491
4	GO:0016010	dystrophin-associated glycoprotein complex	4/294	19/19717	0.000157315	0.000891955
4	GO:0043034	costamere	4/294	19/19717	0.000157315	0.000891955
4	GO:0090665	glycoprotein complex	4/294	19/19717	0.000157315	0.000891955
4	GO:0005901	caveola	7/294	80/19717	0.000191311	0.0010606
4	GO:0098533	ATPase dependent transmembrane transport complex	4/294	21/19717	0.00023727	0.0012868
4	GO:0098827	endoplasmic reticulum subcompartment	4/294	23/19717	0.000342901	0.0018201
4	GO:0005916	fascia adherens	3/294	10/19717	0.000364377	0.0018938
4	GO:0005911	cell-cell junction	16/294	416/19717	0.00054774	0.00278871
4	GO:0005890	sodium:potassium-exchanging ATPase complex	3/294	12/19717	0.000653394	0.00315783
4	GO:1990454	L-type voltage-gated calcium channel complex	3/294	12/19717	0.000653394	0.00315783
4	GO:0005927	muscle tendon junction	2/294	3/19717	0.000658214	0.00315783
4	GO:0001518	voltage-gated sodium channel complex	3/294	14/19717	0.00105743	0.00497736
4	GO:0044853	plasma membrane raft	7/294	109/19717	0.00124458	0.00574981
4	GO:0033268	node of Ranvier	3/294	15/19717	0.00130727	0.00592961
4	GO:0016012	sarcoglycan complex	2/294	6/19717	0.00319477	0.0142323
4	GO:0016011	dystroglycan complex	2/294	7/19717	0.00442873	0.0193834
4	GO:0034706	sodium channel complex	3/294	23/19717	0.00465937	0.0200412
4	GO:0045121	membrane raft	11/294	315/19717	0.00794028	0.0335744
4	GO:0098857	membrane microdomain	11/294	316/19717	0.00812104	0.0337664
4	GO:0016461	unconventional myosin complex	2/294	10/19717	0.0092138	0.0372077
4	GO:0030055	cell-substrate junction	13/294	412/19717	0.00924698	0.0372077
4	GO:0045211	postsynaptic membrane	11/294	323/19717	0.00947762	0.0375304
4	GO:0043197	dendritic spine	7/294	159/19717	0.00996588	0.0388473
4	GO:0098589	membrane region	11/294	328/19717	0.0105492	0.0401734
4	GO:0044309	neuron spine	7/294	161/19717	0.0106282	0.0401734
4	GO:0097060	synaptic membrane	13/294	432/19717	0.0133156	0.0495804
5	GO:0000123	histone acetyltransferase complex	19/951	85/19717	1.67028e-08	1.13755e-05
5	GO:0031248	protein acetyltransferase complex	19/951	95/19717	1.11969e-07	2.54189e-05
5	GO:1902493	acetyltransferase complex	19/951	95/19717	1.11969e-07	2.54189e-05
5	GO:0070461	SAGA-type complex	8/951	28/19717	3.72798e-05	0.00634738
5	GO:0090575	RNA polymerase II transcription regulator complex	21/951	166/19717	5.12551e-05	0.00674509
5	GO:0000428	DNA-directed RNA polymerase complex	16/951	108/19717	5.94235e-05	0.00674509
5	GO:0030880	RNA polymerase complex	16/951	112/19717	9.27981e-05	0.00883916
5	GO:0016607	nuclear speck	37/951	397/19717	0.000103829	0.00883916
5	GO:0030914	STAGA complex	5/951	12/19717	0.000153969	0.0110247
5	GO:0016591	RNA polymerase II, holoenzyme	13/951	83/19717	0.000161877	0.0110247
5	GO:0055029	nuclear DNA-directed RNA polymerase complex	15/951	107/19717	0.00018855	0.0116738
5	GO:0005743	mitochondrial inner membrane	41/951	473/19717	0.00021812	0.0123792
5	GO:0035976	transcription factor AP-1 complex	3/951	4/19717	0.000431342	0.0225974
5	GO:0005759	mitochondrial matrix	39/951	469/19717	0.000692307	0.0336784
7	GO:0022626	cytosolic ribosome	35/81	112/19717	5.74681e-59	6.7147e-57
7	GO:0044391	ribosomal subunit	35/81	190/19717	7.14545e-50	4.17445e-48
7	GO:0005840	ribosome	36/81	272/19717	7.52722e-46	2.93165e-44
7	GO:0022625	cytosolic large ribosomal subunit	22/81	63/19717	6.4667e-38	1.88896e-36
7	GO:0015934	large ribosomal subunit	22/81	121/19717	8.00849e-31	1.87146e-29
7	GO:0022627	cytosolic small ribosomal subunit	13/81	44/19717	1.62034e-21	3.1554e-20
7	GO:0015935	small ribosomal subunit	13/81	72/19717	2.02263e-18	3.37612e-17
7	GO:0042788	polysomal ribosome	10/81	32/19717	4.61768e-17	6.74424e-16
7	GO:0005844	polysome	12/81	72/19717	1.24544e-16	1.61689e-15
7	GO:0005925	focal adhesion	19/81	405/19717	2.70061e-15	3.15545e-14
7	GO:0030055	cell-substrate junction	19/81	412/19717	3.68831e-15	3.91773e-14
7	GO:0014069	postsynaptic density	7/81	324/19717	0.000372476	0.0036034
7	GO:0032279	asymmetric synapse	7/81	328/19717	0.000400919	0.0036034
7	GO:0099078	BORC complex	2/81	8/19717	0.000459312	0.00383336
7	GO:0099572	postsynaptic specialization	7/81	348/19717	0.000570383	0.00430899
7	GO:0098984	neuron to neuron synapse	7/81	350/19717	0.000590059	0.00430899
7	GO:0001527	microfibril	2/81	10/19717	0.00073425	0.00504655
7	GO:0099617	matrix side of mitochondrial inner membrane	1/81	1/19717	0.00410813	0.0266668
7	GO:0005791	rough endoplasmic reticulum	3/81	85/19717	0.00517886	0.0318478
7	GO:1990630	IRE1-RACK1-PP2A complex	1/81	2/19717	0.00819959	0.0479029
8	GO:0008250	oligosaccharyltransferase complex	4/224	13/19717	1.06996e-05	0.00393069
8	GO:0042470	melanosome	7/224	106/19717	0.000209074	0.0208095
8	GO:0048770	pigment granule	7/224	106/19717	0.000209074	0.0208095
8	GO:0030684	preribosome	6/224	76/19717	0.000226579	0.0208095
8	GO:0016513	core-binding factor complex	2/224	3/19717	0.000382597	0.0234257
8	GO:0044611	nuclear pore inner ring	2/224	3/19717	0.000382597	0.0234257
8	GO:0005643	nuclear pore	6/224	89/19717	0.000532982	0.0279715
8	GO:0005881	cytoplasmic microtubule	5/224	69/19717	0.00112678	0.0461516
8	GO:0005784	Sec61 translocon complex	2/224	5/19717	0.00125627	0.0461516
8	GO:0071256	translocon complex	2/224	5/19717	0.00125627	0.0461516
9	GO:0001931	uropod	5/136	13/19717	1.7853e-08	1.40945e-06
9	GO:0031254	cell trailing edge	5/136	13/19717	1.7853e-08	1.40945e-06
9	GO:0005944	phosphatidylinositol 3-kinase complex, class IB	3/136	3/19717	3.21012e-07	1.68954e-05
9	GO:0097651	phosphatidylinositol 3-kinase complex, class I	3/136	5/19717	3.17772e-06	0.000125436
9	GO:0001772	immunological synapse	5/136	36/19717	4.6038e-06	0.000145383
9	GO:0030667	secretory granule membrane	11/136	298/19717	7.13813e-06	0.000187846
9	GO:0009898	cytoplasmic side of plasma membrane	8/136	154/19717	1.16733e-05	0.000263307
9	GO:0042581	specific granule	8/136	160/19717	1.54182e-05	0.000304307
9	GO:0031252	cell leading edge	12/136	403/19717	2.34194e-05	0.000410867
9	GO:0098562	cytoplasmic side of membrane	8/136	178/19717	3.32157e-05	0.000482288
9	GO:0001891	phagocytic cup	4/136	27/19717	3.35994e-05	0.000482288
9	GO:0019898	extrinsic component of membrane	10/136	295/19717	3.90391e-05	0.000482658
9	GO:0035579	specific granule membrane	6/136	91/19717	3.97388e-05	0.000482658
9	GO:0005938	cell cortex	10/136	308/19717	5.60825e-05	0.00063251
9	GO:0005884	actin filament	6/136	111/19717	0.000120624	0.00126973
9	GO:0030479	actin cortical patch	3/136	16/19717	0.000168314	0.00156329
9	GO:0061645	endocytic patch	3/136	16/19717	0.000168314	0.00156329
9	GO:0031256	leading edge membrane	7/136	170/19717	0.000179775	0.00157698
9	GO:0030427	site of polarized growth	7/136	176/19717	0.000222447	0.00184859
9	GO:0030027	lamellipodium	7/136	193/19717	0.000389257	0.00299614
9	GO:0030864	cortical actin cytoskeleton	5/136	90/19717	0.000398487	0.00299614
9	GO:0031234	extrinsic component of cytoplasmic side of plasma membrane	5/136	91/19717	0.000419344	0.00300965
9	GO:0042629	mast cell granule	3/136	22/19717	0.000449053	0.00308274
9	GO:0150034	distal axon	8/136	285/19717	0.000824481	0.00525273
9	GO:0005942	phosphatidylinositol 3-kinase complex	3/136	27/19717	0.000831683	0.00525273
9	GO:0019897	extrinsic component of plasma membrane	6/136	165/19717	0.0010062	0.00611052
9	GO:0002102	podosome	3/136	30/19717	0.0011371	0.00664972
9	GO:0030426	growth cone	6/136	171/19717	0.00120951	0.00682052
9	GO:0030863	cortical cytoskeleton	5/136	116/19717	0.00126097	0.00686553
9	GO:0032059	bleb	2/136	9/19717	0.00164714	0.00866917
9	GO:0034774	secretory granule lumen	8/136	321/19717	0.00175748	0.00895152
9	GO:0060205	cytoplasmic vesicle lumen	8/136	325/19717	0.00189874	0.00936877
9	GO:0031983	vesicle lumen	8/136	327/19717	0.00197265	0.00943852
9	GO:0045335	phagocytic vesicle	5/136	132/19717	0.0022281	0.0103472
9	GO:0070820	tertiary granule	5/136	164/19717	0.00562483	0.0253278
9	GO:0030175	filopodium	4/136	104/19717	0.00584971	0.0253278
9	GO:0045121	membrane raft	7/136	315/19717	0.00628748	0.0253278
9	GO:0098857	membrane microdomain	7/136	316/19717	0.00639383	0.0253278
9	GO:0031225	anchored component of membrane	5/136	170/19717	0.00653023	0.0253278
9	GO:0030526	granulocyte macrophage colony-stimulating factor receptor complex	1/136	1/19717	0.0068976	0.0253278
9	GO:0031257	cell trailing edge membrane	1/136	1/19717	0.0068976	0.0253278
9	GO:0031259	uropod membrane	1/136	1/19717	0.0068976	0.0253278
9	GO:1990031	pinceau fiber	1/136	1/19717	0.0068976	0.0253278
9	GO:0098589	membrane region	7/136	328/19717	0.0077773	0.027909
9	GO:0044304	main axon	3/136	68/19717	0.0116068	0.0407258
9	GO:0034687	integrin alphaL-beta2 complex	1/136	2/19717	0.013748	0.0471898
9	GO:0098858	actin-based cell projection	5/136	208/19717	0.0147364	0.0495063
10	GO:0000786	nucleosome	33/35	107/19717	4.19136e-75	8.82391e-75
10	GO:0044815	DNA packaging complex	33/35	115/19717	6.95024e-74	7.31604e-74
10	GO:0032993	protein-DNA complex	33/35	202/19717	8.39924e-65	5.89421e-65
10	GO:0000790	nuclear chromatin	21/35	376/19717	8.03117e-28	4.22693e-28
10	GO:0000788	nuclear nucleosome	11/35	38/19717	1.1137e-22	4.68924e-23
10	GO:0005719	nuclear euchromatin	3/35	30/19717	2.01305e-05	7.06333e-06
10	GO:0000791	euchromatin	3/35	38/19717	4.14226e-05	1.24579e-05
10	GO:0000784	nuclear chromosome, telomeric region	4/35	123/19717	6.50106e-05	1.71081e-05
10	GO:0000781	chromosome, telomeric region	4/35	158/19717	0.000171262	4.00613e-05
10	GO:0098687	chromosomal region	4/35	347/19717	0.00320953	0.00067569
11	GO:0030684	preribosome	12/494	76/19717	3.87719e-07	0.000196608
11	GO:0030686	90S preribosome	8/494	31/19717	6.9693e-07	0.000196608
11	GO:0000790	nuclear chromatin	23/494	376/19717	8.32745e-05	0.0156615
11	GO:0098687	chromosomal region	21/494	347/19717	0.000194369	0.0262767
11	GO:0005684	U2-type spliceosomal complex	9/494	90/19717	0.00042323	0.0262767
11	GO:0001673	male germ cell nucleus	4/494	15/19717	0.000426543	0.0262767
11	GO:0031931	TORC1 complex	3/494	7/19717	0.000507522	0.0262767
11	GO:0033061	DNA recombinase mediator complex	3/494	7/19717	0.000507522	0.0262767
11	GO:0034708	methyltransferase complex	10/494	113/19717	0.000551741	0.0262767
11	GO:0071004	U2-type prespliceosome	4/494	16/19717	0.000557517	0.0262767
11	GO:0071010	prespliceosome	4/494	16/19717	0.000557517	0.0262767
11	GO:0008023	transcription elongation factor complex	7/494	58/19717	0.000591761	0.0262767
11	GO:0032798	Swi5-Sfr1 complex	2/494	2/19717	0.00062649	0.0262767
11	GO:0044665	MLL1/2 complex	5/494	29/19717	0.000698586	0.0262767
11	GO:0071339	MLL1 complex	5/494	29/19717	0.000698586	0.0262767
11	GO:0043073	germ cell nucleus	4/494	19/19717	0.00111863	0.0373785
11	GO:0016607	nuclear speck	21/494	397/19717	0.00112624	0.0373785
11	GO:0035097	histone methyltransferase complex	8/494	86/19717	0.00140825	0.0441416
11	GO:0005765	lysosomal membrane	19/494	354/19717	0.00161403	0.0470209
11	GO:0098852	lytic vacuole membrane	19/494	355/19717	0.00166679	0.0470209
11	GO:0005774	vacuolar membrane	21/494	412/19717	0.00177473	0.0473989
11	GO:0030689	Noc complex	2/494	3/19717	0.0018482	0.0473989
12	GO:0005743	mitochondrial inner membrane	30/64	473/19717	7.70142e-32	7.62035e-30
12	GO:0098798	mitochondrial protein complex	22/64	259/19717	8.06017e-26	3.98766e-24
12	GO:0098800	inner mitochondrial membrane protein complex	17/64	135/19717	5.93835e-23	1.95861e-21
12	GO:0070469	respirasome	15/64	100/19717	1.64589e-21	4.07142e-20
12	GO:0098803	respiratory chain complex	13/64	85/19717	7.49461e-19	1.48314e-17
12	GO:1990204	oxidoreductase complex	13/64	114/19717	4.09884e-17	6.75949e-16
12	GO:0005746	mitochondrial respirasome	12/64	88/19717	7.79967e-17	1.10251e-15
12	GO:0005747	mitochondrial respiratory chain complex I	9/64	50/19717	5.02397e-14	4.97109e-13
12	GO:0030964	NADH dehydrogenase complex	9/64	50/19717	5.02397e-14	4.97109e-13
12	GO:0045271	respiratory chain complex I	9/64	50/19717	5.02397e-14	4.97109e-13
12	GO:0005759	mitochondrial matrix	17/64	469/19717	9.24579e-14	8.31679e-13
12	GO:0000313	organellar ribosome	6/64	87/19717	3.78445e-07	2.88047e-06
12	GO:0005761	mitochondrial ribosome	6/64	87/19717	3.78445e-07	2.88047e-06
12	GO:0070069	cytochrome complex	4/64	34/19717	4.3508e-06	3.075e-05
12	GO:0005753	mitochondrial proton-transporting ATP synthase complex	3/64	22/19717	4.80645e-05	0.000317057
12	GO:0045259	proton-transporting ATP synthase complex	3/64	23/19717	5.51462e-05	0.000341036
12	GO:0005840	ribosome	6/64	272/19717	0.000250152	0.00145599
12	GO:0044391	ribosomal subunit	5/64	190/19717	0.00037921	0.00207747
12	GO:0031304	intrinsic component of mitochondrial inner membrane	3/64	45/19717	0.000419913	0.00207747
12	GO:0031305	integral component of mitochondrial inner membrane	3/64	45/19717	0.000419913	0.00207747
12	GO:0000276	mitochondrial proton-transporting ATP synthase complex, coupling factor F(o)	2/64	11/19717	0.000559793	0.00263762
12	GO:0016469	proton-transporting two-sector ATPase complex	3/64	51/19717	0.000607771	0.00273351
12	GO:0045263	proton-transporting ATP synthase complex, coupling factor F(o)	2/64	13/19717	0.00079057	0.0033333
12	GO:0000315	organellar large ribosomal subunit	3/64	57/19717	0.000842191	0.0033333
12	GO:0005762	mitochondrial large ribosomal subunit	3/64	57/19717	0.000842191	0.0033333
12	GO:0005750	mitochondrial respiratory chain complex III	2/64	14/19717	0.000920403	0.00337302
12	GO:0045275	respiratory chain complex III	2/64	14/19717	0.000920403	0.00337302
12	GO:0032592	integral component of mitochondrial membrane	3/64	73/19717	0.00172533	0.00609702
12	GO:0098573	intrinsic component of mitochondrial membrane	3/64	74/19717	0.00179409	0.00612139
12	GO:0045277	respiratory chain complex IV	2/64	20/19717	0.00189775	0.00625925
12	GO:0033177	proton-transporting two-sector ATPase complex, proton-transporting domain	2/64	23/19717	0.00251121	0.00801542
12	GO:0044284	mitochondrial crista junction	1/64	1/19717	0.00324593	0.0100368
12	GO:0000314	organellar small ribosomal subunit	2/64	28/19717	0.00371297	0.0108055
12	GO:0005763	mitochondrial small ribosomal subunit	2/64	28/19717	0.00371297	0.0108055
12	GO:0005745	m-AAA complex	1/64	2/19717	0.00648149	0.0178146
12	GO:0071595	Nem1-Spo7 phosphatase complex	1/64	2/19717	0.00648149	0.0178146
12	GO:0015934	large ribosomal subunit	3/64	121/19717	0.00715452	0.019133
12	GO:0030956	glutamyl-tRNA(Gln) amidotransferase complex	1/64	3/19717	0.00970671	0.0252751
12	GO:0000275	mitochondrial proton-transporting ATP synthase complex, catalytic sector F(1)	1/64	6/19717	0.0193207	0.0477932
12	GO:0045261	proton-transporting ATP synthase complex, catalytic core F(1)	1/64	6/19717	0.0193207	0.0477932
13	GO:0030667	secretory granule membrane	15/64	298/19717	2.8296e-14	2.88917e-12
13	GO:0070820	tertiary granule	11/64	164/19717	4.77899e-12	2.4398e-10
13	GO:0070821	tertiary granule membrane	7/64	73/19717	3.72933e-09	1.26928e-07
13	GO:0042581	specific granule	8/64	160/19717	4.74853e-08	1.21212e-06
13	GO:0034774	secretory granule lumen	10/64	321/19717	7.91239e-08	1.37175e-06
13	GO:0060205	cytoplasmic vesicle lumen	10/64	325/19717	8.88157e-08	1.37175e-06
13	GO:0031983	vesicle lumen	10/64	327/19717	9.40428e-08	1.37175e-06
13	GO:0035579	specific granule membrane	6/64	91/19717	4.94522e-07	6.31166e-06
13	GO:0101003	ficolin-1-rich granule membrane	5/64	61/19717	1.58919e-06	1.80294e-05
13	GO:0034688	integrin alphaM-beta2 complex	2/64	2/19717	1.0372e-05	0.000105903
13	GO:0101002	ficolin-1-rich granule	5/64	124/19717	5.14094e-05	0.000437431
13	GO:1904813	ficolin-1-rich granule lumen	5/64	124/19717	5.14094e-05	0.000437431
13	GO:0005766	primary lysosome	5/64	155/19717	0.000147663	0.00107694
13	GO:0042582	azurophil granule	5/64	155/19717	0.000147663	0.00107694
13	GO:0035578	azurophil granule lumen	4/64	91/19717	0.000218317	0.00148609
13	GO:0005775	vacuolar lumen	5/64	172/19717	0.000239736	0.00152989
13	GO:0045121	membrane raft	6/64	315/19717	0.000545741	0.00314772
13	GO:0098857	membrane microdomain	6/64	316/19717	0.000554907	0.00314772
13	GO:0098589	membrane region	6/64	328/19717	0.000674529	0.00362489
13	GO:1904724	tertiary granule lumen	3/64	55/19717	0.000758618	0.00387294
13	GO:0043020	NADPH oxidase complex	2/64	15/19717	0.00105978	0.00515283
13	GO:0036019	endolysosome	2/64	20/19717	0.00189775	0.00880775
13	GO:0030139	endocytic vesicle	5/64	303/19717	0.00301587	0.0133885
13	GO:0001891	phagocytic cup	2/64	27/19717	0.00345496	0.0144703
13	GO:0032587	ruffle membrane	3/64	94/19717	0.00354298	0.0144703
13	GO:0008305	integrin complex	2/64	31/19717	0.00453905	0.0178254
13	GO:0044853	plasma membrane raft	3/64	109/19717	0.005361	0.0198449
13	GO:0098636	protein complex involved in cell adhesion	2/64	34/19717	0.00544201	0.0198449
13	GO:0005884	actin filament	3/64	111/19717	0.00563848	0.0198524
13	GO:0034687	integrin alphaL-beta2 complex	1/64	2/19717	0.00648149	0.0206811
13	GO:0035354	Toll-like receptor 1-Toll-like receptor 2 protein complex	1/64	2/19717	0.00648149	0.0206811
13	GO:0097598	sperm cytoplasmic droplet	1/64	2/19717	0.00648149	0.0206811
13	GO:0009897	external side of plasma membrane	5/64	393/19717	0.00893503	0.0267866
13	GO:0045335	phagocytic vesicle	3/64	132/19717	0.00907657	0.0267866
13	GO:0002947	tumor necrosis factor receptor superfamily complex	1/64	3/19717	0.00970671	0.0267866
13	GO:0032997	Fc receptor complex	1/64	3/19717	0.00970671	0.0267866
13	GO:0032998	Fc-epsilon receptor I complex	1/64	3/19717	0.00970671	0.0267866
13	GO:0005774	vacuolar membrane	5/64	412/19717	0.0108104	0.0290472
13	GO:0032010	phagolysosome	1/64	5/19717	0.0161263	0.0401604
13	GO:0036021	endolysosome lumen	1/64	5/19717	0.0161263	0.0401604
13	GO:0071547	piP-body	1/64	5/19717	0.0161263	0.0401604
13	GO:0030666	endocytic vesicle membrane	3/64	167/19717	0.0170513	0.0410971
13	GO:0035580	specific granule lumen	2/64	62/19717	0.0173074	0.0410971
13	GO:0031256	leading edge membrane	3/64	170/19717	0.0178702	0.0414691
13	GO:0001726	ruffle	3/64	172/19717	0.0184281	0.0418135
13	GO:0031093	platelet alpha granule lumen	2/64	67/19717	0.0200279	0.0444556
13	GO:0043025	neuronal cell body	5/64	497/19717	0.022512	0.0489063
14	GO:0030017	sarcomere	12/159	204/19717	1.02563e-07	1.04734e-05
14	GO:0016529	sarcoplasmic reticulum	8/159	71/19717	1.03643e-07	1.04734e-05
14	GO:0016528	sarcoplasm	8/159	80/19717	2.65592e-07	1.42858e-05
14	GO:0030016	myofibril	12/159	224/19717	2.82739e-07	1.42858e-05
14	GO:0043292	contractile fiber	12/159	234/19717	4.51485e-07	1.82495e-05
14	GO:0042383	sarcolemma	9/159	136/19717	1.60643e-06	5.41112e-05
14	GO:0031674	I band	9/159	143/19717	2.4383e-06	7.03989e-05
14	GO:0033017	sarcoplasmic reticulum membrane	5/159	39/19717	1.47725e-05	0.000373199
14	GO:0030315	T-tubule	5/159	52/19717	6.12855e-05	0.00137624
14	GO:0030018	Z disc	7/159	132/19717	9.8526e-05	0.00199126
15	GO:0005925	focal adhesion	19/111	405/19717	1.18261e-12	1.62386e-10
15	GO:0030055	cell-substrate junction	19/111	412/19717	1.59862e-12	1.62386e-10
15	GO:0030666	endocytic vesicle membrane	8/111	167/19717	4.71545e-06	0.000319327
15	GO:0030139	endocytic vesicle	10/111	303/19717	8.30527e-06	0.000405327
15	GO:0045121	membrane raft	10/111	315/19717	1.16463e-05	0.000405327
15	GO:0098857	membrane microdomain	10/111	316/19717	1.19708e-05	0.000405327
15	GO:0098589	membrane region	10/111	328/19717	1.65175e-05	0.00047938
15	GO:0030667	secretory granule membrane	9/111	298/19717	4.7886e-05	0.00121605
15	GO:0030670	phagocytic vesicle membrane	5/111	76/19717	6.94206e-05	0.00152792
15	GO:0090533	cation-transporting ATPase complex	3/111	15/19717	7.52087e-05	0.00152792
15	GO:0098533	ATPase dependent transmembrane transport complex	3/111	21/19717	0.000214495	0.00396148
15	GO:0030027	lamellipodium	6/111	193/19717	0.000786692	0.0132785
15	GO:0045335	phagocytic vesicle	5/111	132/19717	0.000905904	0.0132785
15	GO:0005790	smooth endoplasmic reticulum	3/111	34/19717	0.000915049	0.0132785
15	GO:0005901	caveola	4/111	80/19717	0.00108286	0.014666
15	GO:0016323	basolateral plasma membrane	6/111	217/19717	0.00143849	0.018265
15	GO:0005938	cell cortex	7/111	308/19717	0.001803	0.0215467
15	GO:0005890	sodium:potassium-exchanging ATPase complex	2/111	12/19717	0.00199799	0.0225504
15	GO:0016324	apical plasma membrane	7/111	318/19717	0.00215888	0.0230839
15	GO:0042470	melanosome	4/111	106/19717	0.00304189	0.0294278
15	GO:0048770	pigment granule	4/111	106/19717	0.00304189	0.0294278
15	GO:0044853	plasma membrane raft	4/111	109/19717	0.00336307	0.0310561
15	GO:0005884	actin filament	4/111	111/19717	0.00358957	0.0317065
15	GO:0101002	ficolin-1-rich granule	4/111	124/19717	0.00531863	0.0394383
15	GO:1904813	ficolin-1-rich granule lumen	4/111	124/19717	0.00531863	0.0394383
15	GO:0036019	endolysosome	2/111	20/19717	0.00558532	0.0394383
15	GO:0033597	mitotic checkpoint complex	1/111	1/19717	0.00562966	0.0394383
15	GO:0097489	multivesicular body, internal vesicle lumen	1/111	1/19717	0.00562966	0.0394383
15	GO:1990298	bub1-bub3 complex	1/111	1/19717	0.00562966	0.0394383
15	GO:0045177	apical part of cell	7/111	384/19717	0.00605136	0.0409794
15	GO:0031258	lamellipodium membrane	2/111	22/19717	0.006741	0.044177
15	GO:0031252	cell leading edge	7/111	403/19717	0.00780325	0.0495404
15	GO:0062023	collagen-containing extracellular matrix	7/111	406/19717	0.00811092	0.0499333
16	GO:0001533	cornified envelope	7/141	65/19717	4.05576e-07	7.0869e-05
16	GO:0005911	cell-cell junction	14/141	416/19717	1.76721e-06	0.000154398
16	GO:0070160	tight junction	8/141	128/19717	3.89179e-06	0.000172569
16	GO:0045177	apical part of cell	13/141	384/19717	3.95038e-06	0.000172569
16	GO:0043296	apical junction complex	8/141	143/19717	8.84082e-06	0.000308963
16	GO:0005923	bicellular tight junction	7/141	123/19717	2.93217e-05	0.000853931
16	GO:0016324	apical plasma membrane	10/141	318/19717	9.90449e-05	0.0024724
16	GO:0030057	desmosome	3/141	25/19717	0.000733679	0.0160251
17	GO:0062023	collagen-containing extracellular matrix	20/82	406/19717	2.27495e-16	2.6102e-14
17	GO:0005583	fibrillar collagen trimer	7/82	11/19717	5.39153e-15	2.06202e-13
17	GO:0098643	banded collagen fibril	7/82	11/19717	5.39153e-15	2.06202e-13
17	GO:0098644	complex of collagen trimers	7/82	19/19717	8.01565e-13	2.29923e-11
17	GO:0005581	collagen trimer	10/82	87/19717	2.71283e-12	6.22524e-11
17	GO:0005788	endoplasmic reticulum lumen	13/82	309/19717	4.52904e-10	8.6608e-09
17	GO:0005588	collagen type V trimer	3/82	3/19717	6.93318e-08	1.13642e-06
17	GO:0005584	collagen type I trimer	2/82	2/19717	1.7086e-05	0.000245049
17	GO:0005586	collagen type III trimer	1/82	1/19717	0.00415885	0.0477173
17	GO:0098891	extrinsic component of presynaptic active zone membrane	1/82	1/19717	0.00415885	0.0477173
18	GO:0036064	ciliary basal body	19/662	133/19717	1.02523e-07	4.30928e-05
18	GO:0030990	intraciliary transport particle	9/662	27/19717	1.3996e-07	4.30928e-05
18	GO:0030992	intraciliary transport particle B	7/662	19/19717	1.65074e-06	0.000338835
18	GO:0005814	centriole	15/662	139/19717	6.88723e-05	0.0106027
18	GO:0097542	ciliary tip	8/662	45/19717	0.000111153	0.0127879
18	GO:0005819	spindle	26/662	347/19717	0.0001246	0.0127879
18	GO:0035869	ciliary transition zone	9/662	66/19717	0.000343896	0.0302525
18	GO:0005680	anaphase-promoting complex	5/662	21/19717	0.000546673	0.0420794
21	GO:0062023	collagen-containing extracellular matrix	17/79	406/19717	3.83831e-13	4.9292e-11
21	GO:0005925	focal adhesion	9/79	405/19717	3.4441e-05	0.00127484
21	GO:0030055	cell-substrate junction	9/79	412/19717	3.93505e-05	0.00127484
21	GO:0043202	lysosomal lumen	5/79	95/19717	3.97082e-05	0.00127484
21	GO:0005604	basement membrane	4/79	95/19717	0.000576385	0.0136546
21	GO:0005775	vacuolar lumen	5/79	172/19717	0.000637961	0.0136546
21	GO:0005788	endoplasmic reticulum lumen	6/79	309/19717	0.00150368	0.0275863
21	GO:0043292	contractile fiber	5/79	234/19717	0.00249204	0.0400038
21	GO:0031258	lamellipodium membrane	2/79	22/19717	0.00347609	0.0496003
22	GO:0005844	polysome	9/325	72/19717	2.74973e-06	0.000692084
22	GO:0044391	ribosomal subunit	14/325	190/19717	3.42437e-06	0.000692084
22	GO:0042788	polysomal ribosome	6/325	32/19717	1.20899e-05	0.00162895
22	GO:0005840	ribosome	15/325	272/19717	4.928e-05	0.00497987
22	GO:0005819	spindle	17/325	347/19717	6.92222e-05	0.00559607
22	GO:0022626	cytosolic ribosome	9/325	112/19717	9.98124e-05	0.0067242
22	GO:0071541	eukaryotic translation initiation factor 3 complex, eIF3m	3/325	7/19717	0.000147862	0.00795735
22	GO:0005802	trans-Golgi network	13/325	236/19717	0.000157489	0.00795735
22	GO:0015934	large ribosomal subunit	9/325	121/19717	0.000180361	0.00810044
22	GO:0019773	proteasome core complex, alpha-subunit complex	3/325	8/19717	0.00023369	0.00944599
22	GO:0098791	Golgi apparatus subcompartment	16/325	359/19717	0.000328668	0.0107662
22	GO:0030135	coated vesicle	14/325	289/19717	0.000335647	0.0107662
22	GO:0031264	death-inducing signaling complex	3/325	9/19717	0.000346258	0.0107662
22	GO:0098798	mitochondrial protein complex	13/325	259/19717	0.000388399	0.0112139
22	GO:0000502	proteasome complex	6/325	63/19717	0.000590701	0.0152864
22	GO:0031984	organelle subcompartment	16/325	380/19717	0.000610349	0.0152864
22	GO:1905369	endopeptidase complex	6/325	64/19717	0.000642907	0.0152864
22	GO:0055037	recycling endosome	10/325	176/19717	0.000701259	0.0157476
22	GO:0022627	cytosolic small ribosomal subunit	5/325	44/19717	0.000756391	0.0159466
22	GO:0032588	trans-Golgi network membrane	7/325	92/19717	0.000819658	0.0159466
22	GO:0030133	transport vesicle	16/325	392/19717	0.000849504	0.0159466
22	GO:0030134	COPII-coated ER to Golgi transport vesicle	7/325	93/19717	0.000874084	0.0159466
22	GO:0030662	coated vesicle membrane	10/325	182/19717	0.00090738	0.0159466
22	GO:0031201	SNARE complex	5/325	47/19717	0.00102622	0.0171467
22	GO:0005766	primary lysosome	9/325	155/19717	0.00110293	0.0171467
22	GO:0042582	azurophil granule	9/325	155/19717	0.00110293	0.0171467
22	GO:0005925	focal adhesion	16/325	405/19717	0.00119438	0.0178808
22	GO:0030055	cell-substrate junction	16/325	412/19717	0.00142475	0.0205679
22	GO:0033290	eukaryotic 48S preinitiation complex	3/325	15/19717	0.00174274	0.0242908
22	GO:0005852	eukaryotic translation initiation factor 3 complex	3/325	16/19717	0.00211888	0.0285492
22	GO:0005743	mitochondrial inner membrane	17/325	473/19717	0.00232145	0.0287173
22	GO:0005765	lysosomal membrane	14/325	354/19717	0.00235441	0.0287173
22	GO:0070382	exocytic vesicle	10/325	207/19717	0.0023681	0.0287173
22	GO:0098852	lytic vacuole membrane	14/325	355/19717	0.00241554	0.0287173
22	GO:0016282	eukaryotic 43S preinitiation complex	3/325	17/19717	0.00254174	0.0288717
22	GO:0098556	cytoplasmic side of rough endoplasmic reticulum membrane	2/325	5/19717	0.00262107	0.0288717
22	GO:0010008	endosome membrane	17/325	479/19717	0.00264281	0.0288717
22	GO:0070993	translation preinitiation complex	3/325	18/19717	0.00301314	0.0320512
22	GO:1905368	peptidase complex	6/325	89/19717	0.00353844	0.0357994
22	GO:0012507	ER to Golgi transport vesicle membrane	5/325	62/19717	0.00354265	0.0357994
22	GO:0035749	myelin sheath adaxonal region	2/325	6/19717	0.00388884	0.0371274
22	GO:0097342	ripoptosome	2/325	6/19717	0.00388884	0.0371274
22	GO:0035578	azurophil granule lumen	6/325	91/19717	0.00394962	0.0371274
22	GO:0005839	proteasome core complex	3/325	20/19717	0.0041083	0.0377414
22	GO:0008021	synaptic vesicle	9/325	191/19717	0.00453246	0.0407126
22	GO:0000930	gamma-tubulin complex	3/325	21/19717	0.00473511	0.0416083
22	GO:0005938	cell cortex	12/325	308/19717	0.00529258	0.0455174
23	GO:0009897	external side of plasma membrane	9/100	393/19717	0.000174401	0.0280877
24	GO:0062023	collagen-containing extracellular matrix	20/103	406/19717	2.54475e-14	3.34835e-12
24	GO:0005788	endoplasmic reticulum lumen	13/103	309/19717	8.09676e-09	5.32682e-07
24	GO:0005581	collagen trimer	8/103	87/19717	1.74966e-08	7.67394e-07
24	GO:0042383	sarcolemma	6/103	136/19717	7.9677e-05	0.00177194
24	GO:0005589	collagen type VI trimer	2/103	3/19717	8.08003e-05	0.00177194
24	GO:0098647	collagen beaded filament	2/103	3/19717	8.08003e-05	0.00177194
24	GO:0005796	Golgi lumen	4/103	102/19717	0.00201665	0.0379069
24	GO:0046658	anchored component of plasma membrane	3/103	59/19717	0.00364052	0.0429599
24	GO:0098644	complex of collagen trimers	2/103	19/19717	0.00436109	0.0429599
24	GO:0005591	collagen type VIII trimer	1/103	1/19717	0.00522392	0.0429599
24	GO:0005598	short-chain collagen trimer	1/103	1/19717	0.00522392	0.0429599
24	GO:0030935	sheet-forming collagen trimer	1/103	1/19717	0.00522392	0.0429599
24	GO:0034668	integrin alpha4-beta1 complex	1/103	1/19717	0.00522392	0.0429599
24	GO:0098637	protein complex involved in cell-matrix adhesion	1/103	1/19717	0.00522392	0.0429599
24	GO:0098646	collagen sheet	1/103	1/19717	0.00522392	0.0429599
24	GO:1990971	EMILIN complex	1/103	1/19717	0.00522392	0.0429599
24	GO:0034703	cation channel complex	5/103	220/19717	0.00597489	0.0462453
25	GO:0009897	external side of plasma membrane	14/45	393/19717	1.18197e-13	3.23486e-12
25	GO:0042101	T cell receptor complex	8/45	127/19717	4.18547e-10	5.72748e-09
25	GO:0042105	alpha-beta T cell receptor complex	3/45	5/19717	1.10736e-07	1.01022e-06
25	GO:0098802	plasma membrane signaling receptor complex	8/45	295/19717	3.04481e-07	2.08329e-06
25	GO:0001772	immunological synapse	4/45	36/19717	1.32182e-06	7.2352e-06
25	GO:0005911	cell-cell junction	6/45	416/19717	0.000345428	0.00157564
26	GO:0030057	desmosome	6/76	25/19717	4.48098e-10	4.41792e-08
26	GO:0005911	cell-cell junction	14/76	416/19717	5.82921e-10	4.41792e-08
26	GO:0001533	cornified envelope	7/76	65/19717	5.54825e-09	2.80333e-07
26	GO:0005922	connexin complex	4/76	21/19717	1.16057e-06	4.39796e-05
26	GO:0005882	intermediate filament	8/76	214/19717	1.69121e-06	5.12704e-05
26	GO:0045111	intermediate filament cytoskeleton	8/76	251/19717	5.5136e-06	0.000139291
26	GO:0005921	gap junction	4/76	32/19717	6.75264e-06	0.000146223
26	GO:0016323	basolateral plasma membrane	6/76	217/19717	0.000190878	0.00361663
26	GO:0045095	keratin filament	4/76	95/19717	0.000497617	0.00786224
26	GO:1990124	messenger ribonucleoprotein complex	2/76	9/19717	0.000518689	0.00786224
26	GO:0005916	fascia adherens	2/76	10/19717	0.000646742	0.00891205
26	GO:0016328	lateral plasma membrane	3/76	57/19717	0.00138662	0.0175152
26	GO:0016327	apicolateral plasma membrane	2/76	18/19717	0.00215543	0.0245954
26	GO:0043296	apical junction complex	4/76	143/19717	0.00227166	0.0245954
26	GO:0044291	cell-cell contact zone	3/76	71/19717	0.00260605	0.0263348
26	GO:0005912	adherens junction	3/76	76/19717	0.00316161	0.0299521
26	GO:0019897	extrinsic component of plasma membrane	4/76	165/19717	0.00380024	0.0324593
26	GO:0071665	gamma-catenin-TCF7L2 complex	1/76	1/19717	0.00385454	0.0324593
26	GO:0016342	catenin complex	2/76	29/19717	0.00556504	0.044397
27	GO:0098800	inner mitochondrial membrane protein complex	19/61	135/19717	4.69192e-27	4.54376e-25
27	GO:0005743	mitochondrial inner membrane	26/61	473/19717	2.15457e-26	1.04326e-24
27	GO:0098798	mitochondrial protein complex	21/61	259/19717	1.03357e-24	3.33644e-23
27	GO:0005753	mitochondrial proton-transporting ATP synthase complex	9/61	22/19717	6.75119e-18	1.6345e-16
27	GO:0045259	proton-transporting ATP synthase complex	9/61	23/19717	1.10649e-17	2.1431e-16
27	GO:1990204	oxidoreductase complex	12/61	114/19717	1.05919e-15	1.70957e-14
27	GO:0098803	respiratory chain complex	11/61	85/19717	1.71621e-15	2.37431e-14
27	GO:0005746	mitochondrial respirasome	11/61	88/19717	2.55661e-15	3.09485e-14
27	GO:0070469	respirasome	11/61	100/19717	1.10007e-14	1.18371e-13
27	GO:0016469	proton-transporting two-sector ATPase complex	9/61	51/19717	3.85389e-14	3.73219e-13
27	GO:0005747	mitochondrial respiratory chain complex I	7/61	50/19717	1.71172e-10	1.27513e-09
27	GO:0030964	NADH dehydrogenase complex	7/61	50/19717	1.71172e-10	1.27513e-09
27	GO:0045271	respiratory chain complex I	7/61	50/19717	1.71172e-10	1.27513e-09
27	GO:0005759	mitochondrial matrix	13/61	469/19717	1.53593e-09	1.06245e-08
27	GO:0000276	mitochondrial proton-transporting ATP synthase complex, coupling factor F(o)	4/61	11/19717	2.69156e-08	1.73771e-07
27	GO:0045263	proton-transporting ATP synthase complex, coupling factor F(o)	4/61	13/19717	5.80478e-08	3.51342e-07
27	GO:0000275	mitochondrial proton-transporting ATP synthase complex, catalytic sector F(1)	3/61	6/19717	5.59795e-07	3.01176e-06
27	GO:0045261	proton-transporting ATP synthase complex, catalytic core F(1)	3/61	6/19717	5.59795e-07	3.01176e-06
27	GO:0033177	proton-transporting two-sector ATPase complex, proton-transporting domain	4/61	23/19717	7.02455e-07	3.58038e-06
27	GO:0070069	cytochrome complex	4/61	34/19717	3.58653e-06	1.73663e-05
27	GO:0005750	mitochondrial respiratory chain complex III	3/61	14/19717	1.00099e-05	4.40628e-05
27	GO:0045275	respiratory chain complex III	3/61	14/19717	1.00099e-05	4.40628e-05
27	GO:0033178	proton-transporting two-sector ATPase complex, catalytic domain	3/61	17/19717	1.85765e-05	7.82169e-05
27	GO:0045239	tricarboxylic acid cycle enzyme complex	2/61	14/19717	0.000836502	0.00337536
27	GO:0000151	ubiquitin ligase complex	5/61	282/19717	0.00178739	0.00692379
27	GO:0000274	mitochondrial proton-transporting ATP synthase, stator stalk	1/61	1/19717	0.00309378	0.00966477
27	GO:0005754	mitochondrial proton-transporting ATP synthase, catalytic core	1/61	1/19717	0.00309378	0.00966477
27	GO:0016507	mitochondrial fatty acid beta-oxidation multienzyme complex	1/61	1/19717	0.00309378	0.00966477
27	GO:0036125	fatty acid beta-oxidation multienzyme complex	1/61	1/19717	0.00309378	0.00966477
27	GO:0045265	proton-transporting ATP synthase, stator stalk	1/61	1/19717	0.00309378	0.00966477
27	GO:0045267	proton-transporting ATP synthase, catalytic core	1/61	1/19717	0.00309378	0.00966477
27	GO:0008180	COP9 signalosome	2/61	36/19717	0.00554341	0.0167761
27	GO:0009295	nucleoid	2/61	43/19717	0.00783612	0.0223196
27	GO:0042645	mitochondrial nucleoid	2/61	43/19717	0.00783612	0.0223196
27	GO:0005967	mitochondrial pyruvate dehydrogenase complex	1/61	3/19717	0.00925311	0.0256026
27	GO:0061574	ASAP complex	1/61	4/19717	0.0123187	0.0331381
27	GO:0031467	Cul7-RING ubiquitin ligase complex	1/61	5/19717	0.015375	0.0381782
27	GO:0033503	HULC complex	1/61	5/19717	0.015375	0.0381782
27	GO:0097025	MPP7-DLG1-LIN7 complex	1/61	5/19717	0.015375	0.0381782
27	GO:0012507	ER to Golgi transport vesicle membrane	2/61	62/19717	0.0158053	0.0382655
27	GO:0031265	CD95 death-inducing signaling complex	1/61	6/19717	0.018422	0.0424768
27	GO:0071986	Ragulator complex	1/61	6/19717	0.018422	0.0424768
27	GO:0005881	cytoplasmic microtubule	2/61	69/19717	0.0193398	0.0435559
27	GO:0045252	oxoglutarate dehydrogenase complex	1/61	7/19717	0.0214597	0.0472319
27	GO:0034098	VCP-NPL4-UFD1 AAA ATPase complex	1/61	8/19717	0.0244882	0.049406
27	GO:0044352	pinosome	1/61	8/19717	0.0244882	0.049406
27	GO:0044354	macropinosome	1/61	8/19717	0.0244882	0.049406
27	GO:0045254	pyruvate dehydrogenase complex	1/61	8/19717	0.0244882	0.049406
28	GO:0030864	cortical actin cytoskeleton	9/267	90/19717	3.63103e-06	0.00123073
28	GO:0005938	cell cortex	15/267	308/19717	2.14461e-05	0.00326211
28	GO:0030863	cortical cytoskeleton	9/267	116/19717	2.88727e-05	0.00326211
28	GO:0030479	actin cortical patch	4/267	16/19717	5.26366e-05	0.00356821
28	GO:0061645	endocytic patch	4/267	16/19717	5.26366e-05	0.00356821
28	GO:0042470	melanosome	8/267	106/19717	9.77396e-05	0.00473265
28	GO:0048770	pigment granule	8/267	106/19717	9.77396e-05	0.00473265
28	GO:0035578	azurophil granule lumen	7/267	91/19717	0.000237162	0.0100482
28	GO:0005885	Arp2/3 protein complex	3/267	11/19717	0.00037383	0.0140787
28	GO:0034666	integrin alpha2-beta1 complex	2/267	3/19717	0.000543182	0.0167373
28	GO:0097169	AIM2 inflammasome complex	2/267	3/19717	0.000543182	0.0167373
28	GO:0055037	recycling endosome	9/267	176/19717	0.000680729	0.0192276
28	GO:0005884	actin filament	7/267	111/19717	0.000791743	0.020643
28	GO:0030905	retromer, tubulation complex	2/267	4/19717	0.00107664	0.0228078
28	GO:0070876	SOSS complex	2/267	4/19717	0.00107664	0.0228078
28	GO:0072558	NLRP1 inflammasome complex	2/267	4/19717	0.00107664	0.0228078
28	GO:0005766	primary lysosome	8/267	155/19717	0.00126411	0.0235484
28	GO:0042582	azurophil granule	8/267	155/19717	0.00126411	0.0235484
28	GO:0005925	focal adhesion	14/267	405/19717	0.00132003	0.0235484
28	GO:0030055	cell-substrate junction	14/267	412/19717	0.0015496	0.0255399
28	GO:0032433	filopodium tip	3/267	18/19717	0.0017235	0.0255399
28	GO:0044194	cytolytic granule	2/267	5/19717	0.00177835	0.0255399
28	GO:0097422	tubular endosome	2/267	5/19717	0.00177835	0.0255399
28	GO:0070820	tertiary granule	8/267	164/19717	0.00180841	0.0255399
28	GO:0001726	ruffle	8/267	172/19717	0.00243421	0.0330027
28	GO:0030175	filopodium	6/267	104/19717	0.00292502	0.0381319
28	GO:0031252	cell leading edge	13/267	403/19717	0.0035224	0.0442188
28	GO:0072559	NLRP3 inflammasome complex	2/267	7/19717	0.00366817	0.0444041
28	GO:0016324	apical plasma membrane	11/267	318/19717	0.00421613	0.0492774
29	GO:0008074	guanylate cyclase complex, soluble	2/200	2/19717	0.000102382	0.0327622
30	GO:0071005	U2-type precatalytic spliceosome	7/105	50/19717	8.2094e-09	9.07518e-07
30	GO:0071011	precatalytic spliceosome	7/105	51/19717	9.47409e-09	9.07518e-07
30	GO:0005684	U2-type spliceosomal complex	8/105	90/19717	2.66718e-08	1.70325e-06
30	GO:0005681	spliceosomal complex	9/105	185/19717	6.42645e-07	3.07793e-05
30	GO:0097525	spliceosomal snRNP complex	7/105	99/19717	9.8856e-07	3.78775e-05
30	GO:0030532	small nuclear ribonucleoprotein complex	7/105	105/19717	1.47248e-06	4.7016e-05
30	GO:0046540	U4/U6 x U5 tri-snRNP complex	5/105	42/19717	2.82995e-06	6.12126e-05
30	GO:0097526	spliceosomal tri-snRNP complex	5/105	42/19717	2.82995e-06	6.12126e-05
30	GO:0120114	Sm-like protein family complex	7/105	116/19717	2.87565e-06	6.12126e-05
30	GO:0005686	U2 snRNP	4/105	27/19717	1.21266e-05	0.00023232
30	GO:0071007	U2-type catalytic step 2 spliceosome	4/105	30/19717	1.8705e-05	0.000325771
30	GO:0016607	nuclear speck	10/105	397/19717	5.15191e-05	0.000797412
30	GO:0005669	transcription factor TFIID complex	4/105	39/19717	5.41101e-05	0.000797412
30	GO:0016591	RNA polymerase II, holoenzyme	5/105	83/19717	8.12546e-05	0.00107257
30	GO:0071001	U4/U6 snRNP	2/105	3/19717	8.39787e-05	0.00107257
30	GO:0071013	catalytic step 2 spliceosome	5/105	87/19717	0.00010168	0.00121749
30	GO:0055029	nuclear DNA-directed RNA polymerase complex	5/105	107/19717	0.000268954	0.00298893
30	GO:0000428	DNA-directed RNA polymerase complex	5/105	108/19717	0.000280828	0.00298893
30	GO:0030880	RNA polymerase complex	5/105	112/19717	0.000332348	0.0033511
30	GO:0005689	U12-type spliceosomal complex	3/105	27/19717	0.000391118	0.00374649
30	GO:0097550	transcription preinitiation complex	2/105	7/19717	0.000579712	0.0052886
30	GO:0005685	U1 snRNP	3/105	37/19717	0.000999596	0.00870461
30	GO:0034709	methylosome	2/105	12/19717	0.00179053	0.0149143
30	GO:0016605	PML body	4/105	99/19717	0.00193974	0.0154839
30	GO:0005687	U4 snRNP	2/105	13/19717	0.00210874	0.0161596
30	GO:0061695	transferase complex, transferring phosphorus-containing groups	6/105	259/19717	0.00263978	0.019451
30	GO:0034719	SMN-Sm protein complex	2/105	18/19717	0.00406521	0.0288448
30	GO:0005697	telomerase holoenzyme complex	2/105	21/19717	0.005522	0.0377821
30	GO:0005682	U5 snRNP	2/105	22/19717	0.0060532	0.0396136
30	GO:0005657	replication fork	3/105	70/19717	0.00620322	0.0396136
31	GO:0005743	mitochondrial inner membrane	14/48	473/19717	3.95333e-12	3.8701e-10
31	GO:0098798	mitochondrial protein complex	10/48	259/19717	5.4242e-10	2.655e-08
31	GO:0098803	respiratory chain complex	6/48	85/19717	5.69659e-08	1.85889e-06
31	GO:0070469	respirasome	6/48	100/19717	1.51065e-07	3.00272e-06
31	GO:0005759	mitochondrial matrix	10/48	469/19717	1.53365e-07	3.00272e-06
31	GO:0098800	inner mitochondrial membrane protein complex	6/48	135/19717	8.92917e-07	1.45686e-05
31	GO:0005746	mitochondrial respirasome	5/48	88/19717	2.32399e-06	3.25009e-05
31	GO:0005840	ribosome	7/48	272/19717	3.9969e-06	4.89095e-05
31	GO:0044391	ribosomal subunit	6/48	190/19717	6.48535e-06	7.05424e-05
31	GO:0070069	cytochrome complex	3/48	34/19717	7.68404e-05	0.000752227
31	GO:1990204	oxidoreductase complex	4/48	114/19717	0.0001695	0.00150847
31	GO:0015934	large ribosomal subunit	4/48	121/19717	0.000213122	0.00159827
31	GO:0005747	mitochondrial respiratory chain complex I	3/48	50/19717	0.000244896	0.00159827
31	GO:0030964	NADH dehydrogenase complex	3/48	50/19717	0.000244896	0.00159827
31	GO:0045271	respiratory chain complex I	3/48	50/19717	0.000244896	0.00159827
31	GO:0005844	polysome	3/48	72/19717	0.000717734	0.0043914
31	GO:0045277	respiratory chain complex IV	2/48	20/19717	0.00107221	0.00617434
31	GO:0000313	organellar ribosome	3/48	87/19717	0.00124341	0.00640648
31	GO:0005761	mitochondrial ribosome	3/48	87/19717	0.00124341	0.00640648
31	GO:0033291	eukaryotic 80S initiation complex	1/48	1/19717	0.00243445	0.0113486
31	GO:0070992	translation initiation complex	1/48	1/19717	0.00243445	0.0113486
31	GO:0022626	cytosolic ribosome	3/48	112/19717	0.00256239	0.011402
31	GO:0042788	polysomal ribosome	2/48	32/19717	0.00274742	0.0116938
31	GO:0031417	NatC complex	1/48	3/19717	0.00728595	0.029719
31	GO:0000315	organellar large ribosomal subunit	2/48	57/19717	0.00850526	0.0320239
31	GO:0005762	mitochondrial large ribosomal subunit	2/48	57/19717	0.00850526	0.0320239
31	GO:0005741	mitochondrial outer membrane	3/48	178/19717	0.00929071	0.0335625
31	GO:0005757	mitochondrial permeability transition pore complex	1/48	4/19717	0.00970302	0.0335625
31	GO:0000502	proteasome complex	2/48	63/19717	0.0103119	0.0335625
31	GO:0022625	cytosolic large ribosomal subunit	2/48	63/19717	0.0103119	0.0335625
31	GO:1905369	endopeptidase complex	2/48	64/19717	0.0106281	0.0335625
31	GO:0031968	organelle outer membrane	3/48	201/19717	0.0128932	0.0383226
31	GO:0019867	outer membrane	3/48	203/19717	0.0132392	0.0383226
31	GO:0015935	small ribosomal subunit	2/48	72/19717	0.0133099	0.0383226
31	GO:0042584	chromaffin granule membrane	1/48	6/19717	0.0145199	0.0406121
31	GO:0008541	proteasome regulatory particle, lid subcomplex	1/48	7/19717	0.0169197	0.0450568
31	GO:0016234	inclusion body	2/48	82/19717	0.0170295	0.0450568
31	GO:0042583	chromaffin granule	1/48	8/19717	0.0193138	0.0484801
31	GO:0097413	Lewy body	1/48	8/19717	0.0193138	0.0484801
31	GO:1905368	peptidase complex	2/48	89/19717	0.0198659	0.0486191
32	GO:0030173	integral component of Golgi membrane	5/79	60/19717	4.17513e-06	0.000562757
32	GO:0031228	intrinsic component of Golgi membrane	5/79	65/19717	6.21651e-06	0.000562757
32	GO:0031301	integral component of organelle membrane	9/79	350/19717	1.0894e-05	0.000657461
32	GO:0031300	intrinsic component of organelle membrane	9/79	381/19717	2.13468e-05	0.000966223
32	GO:0032580	Golgi cisterna membrane	4/79	92/19717	0.000510496	0.0177837
32	GO:0098791	Golgi apparatus subcompartment	7/79	359/19717	0.000589345	0.0177837
32	GO:0030119	AP-type membrane coat adaptor complex	3/79	45/19717	0.000778199	0.0186324
32	GO:0031984	organelle subcompartment	7/79	380/19717	0.000823294	0.0186324
32	GO:0005925	focal adhesion	7/79	405/19717	0.00119172	0.0216467
32	GO:0031985	Golgi cisterna	4/79	116/19717	0.0012167	0.0216467
32	GO:0030055	cell-substrate junction	7/79	412/19717	0.00131516	0.0216467
32	GO:0097440	apical dendrite	2/79	17/19717	0.00207325	0.0312806
32	GO:0005795	Golgi stack	4/79	149/19717	0.00303382	0.0401882
32	GO:0030176	integral component of endoplasmic reticulum membrane	4/79	150/19717	0.00310758	0.0401882
32	GO:0031227	intrinsic component of endoplasmic reticulum membrane	4/79	158/19717	0.00374227	0.0415594
32	GO:0044599	AP-5 adaptor complex	1/79	1/19717	0.00400669	0.0415594
32	GO:0070516	CAK-ERCC2 complex	1/79	1/19717	0.00400669	0.0415594
32	GO:0044322	endoplasmic reticulum quality control compartment	2/79	24/19717	0.00413178	0.0415594
33	GO:0098798	mitochondrial protein complex	11/77	259/19717	5.05209e-09	6.16886e-07
33	GO:0005743	mitochondrial inner membrane	12/77	473/19717	2.8275e-07	1.72626e-05
33	GO:0000502	proteasome complex	5/77	63/19717	4.68955e-06	0.000154815
33	GO:1905369	endopeptidase complex	5/77	64/19717	5.07152e-06	0.000154815
33	GO:0005832	chaperonin-containing T-complex	3/77	11/19717	9.23854e-06	0.000222553
33	GO:0005840	ribosome	8/77	272/19717	1.09358e-05	0.000222553
33	GO:0005759	mitochondrial matrix	10/77	469/19717	1.38961e-05	0.000242398
33	GO:0000313	organellar ribosome	5/77	87/19717	2.29186e-05	0.000310942
33	GO:0005761	mitochondrial ribosome	5/77	87/19717	2.29186e-05	0.000310942
33	GO:1905368	peptidase complex	5/77	89/19717	2.55897e-05	0.000312464
33	GO:0005838	proteasome regulatory particle	3/77	21/19717	7.24019e-05	0.000803696
33	GO:0101031	chaperone complex	3/77	22/19717	8.35984e-05	0.00085065
33	GO:0044391	ribosomal subunit	6/77	190/19717	9.94325e-05	0.000933941
33	GO:0022624	proteasome accessory complex	3/77	24/19717	0.000109256	0.000952911
33	GO:0005689	U12-type spliceosomal complex	3/77	27/19717	0.000156567	0.00127451
33	GO:0005758	mitochondrial intermembrane space	4/77	79/19717	0.000258728	0.0019745
33	GO:0031970	organelle envelope lumen	4/77	88/19717	0.000391038	0.00280869
33	GO:0005681	spliceosomal complex	5/77	185/19717	0.000788249	0.00520084
33	GO:0019774	proteasome core complex, beta-subunit complex	2/77	11/19717	0.000809269	0.00520084
33	GO:0008540	proteasome regulatory particle, base subcomplex	2/77	12/19717	0.000968666	0.00522186
33	GO:0005747	mitochondrial respiratory chain complex I	3/77	50/19717	0.0009836	0.00522186
33	GO:0030964	NADH dehydrogenase complex	3/77	50/19717	0.0009836	0.00522186
33	GO:0045271	respiratory chain complex I	3/77	50/19717	0.0009836	0.00522186
33	GO:0015934	large ribosomal subunit	4/77	121/19717	0.00129284	0.00627924
33	GO:0101002	ficolin-1-rich granule	4/77	124/19717	0.00141512	0.00627924
33	GO:1904813	ficolin-1-rich granule lumen	4/77	124/19717	0.00141512	0.00627924
33	GO:0000315	organellar large ribosomal subunit	3/77	57/19717	0.0014399	0.00627924
33	GO:0005762	mitochondrial large ribosomal subunit	3/77	57/19717	0.0014399	0.00627924
33	GO:0098800	inner mitochondrial membrane protein complex	4/77	135/19717	0.00193272	0.00813777
33	GO:0005839	proteasome core complex	2/77	20/19717	0.00273272	0.0111226
33	GO:0032592	integral component of mitochondrial membrane	3/77	73/19717	0.00292693	0.0115288
33	GO:0098573	intrinsic component of mitochondrial membrane	3/77	74/19717	0.00304211	0.0116081
33	GO:0017054	negative cofactor 2 complex	1/77	1/19717	0.00390526	0.0136244
33	GO:0097630	intrinsic component of omegasome membrane	1/77	1/19717	0.00390526	0.0136244
33	GO:0097631	integral component of omegasome membrane	1/77	1/19717	0.00390526	0.0136244
33	GO:0098803	respiratory chain complex	3/77	85/19717	0.00449525	0.015247
33	GO:0005746	mitochondrial respirasome	3/77	88/19717	0.00495281	0.0162644
33	GO:0005741	mitochondrial outer membrane	4/77	178/19717	0.00520713	0.0162644
33	GO:0000314	organellar small ribosomal subunit	2/77	28/19717	0.005328	0.0162644
33	GO:0005763	mitochondrial small ribosomal subunit	2/77	28/19717	0.005328	0.0162644
33	GO:0070469	respirasome	3/77	100/19717	0.00705871	0.0210221
33	GO:0034515	proteasome storage granule	1/77	2/19717	0.00779547	0.022057
33	GO:0034685	integrin alphav-beta6 complex	1/77	2/19717	0.00779547	0.022057
33	GO:0031968	organelle outer membrane	4/77	201/19717	0.00794812	0.022057
33	GO:0019867	outer membrane	4/77	203/19717	0.00822363	0.0223144
33	GO:0034774	secretory granule lumen	5/77	321/19717	0.00842791	0.0223716
33	GO:0060205	cytoplasmic vesicle lumen	5/77	325/19717	0.00886293	0.0230258
33	GO:0031983	vesicle lumen	5/77	327/19717	0.00908618	0.023114
33	GO:1990204	oxidoreductase complex	3/77	114/19717	0.0100972	0.0251616
33	GO:0090443	FAR/SIN/STRIPAK complex	1/77	3/19717	0.0116707	0.028501
33	GO:0009295	nucleoid	2/77	43/19717	0.0122567	0.0287808
33	GO:0042645	mitochondrial nucleoid	2/77	43/19717	0.0122567	0.0287808
33	GO:0031304	intrinsic component of mitochondrial inner membrane	2/77	45/19717	0.0133703	0.030233
33	GO:0031305	integral component of mitochondrial inner membrane	2/77	45/19717	0.0133703	0.030233
33	GO:1903349	omegasome membrane	1/77	4/19717	0.0155309	0.0344802
33	GO:0000243	commitment complex	1/77	5/19717	0.0193763	0.0401009
33	GO:0005655	nucleolar ribonuclease P complex	1/77	5/19717	0.0193763	0.0401009
33	GO:0005850	eukaryotic translation initiation factor 2 complex	1/77	5/19717	0.0193763	0.0401009
33	GO:0042719	mitochondrial intermembrane space protein transporter complex	1/77	5/19717	0.0193763	0.0401009
33	GO:0034715	pICln-Sm protein complex	1/77	6/19717	0.0232069	0.0464538
33	GO:0090571	RNA polymerase II transcription repressor complex	1/77	6/19717	0.0232069	0.0464538
33	GO:0043197	dendritic spine	3/77	159/19717	0.024379	0.048013
33	GO:0044309	neuron spine	3/77	161/19717	0.0251778	0.048799
33	GO:0000172	ribonuclease MRP complex	1/77	7/19717	0.0270227	0.0492479
33	GO:0002199	zona pellucida receptor complex	1/77	7/19717	0.0270227	0.0492479
33	GO:0005683	U7 snRNP	1/77	7/19717	0.0270227	0.0492479
33	GO:0016272	prefoldin complex	1/77	7/19717	0.0270227	0.0492479
34	GO:1905368	peptidase complex	8/60	89/19717	2.64075e-10	3.0855e-08
34	GO:0000502	proteasome complex	7/60	63/19717	8.15574e-10	3.55814e-08
34	GO:1905369	endopeptidase complex	7/60	64/19717	9.13576e-10	3.55814e-08
34	GO:0005743	mitochondrial inner membrane	12/60	473/19717	1.55738e-08	4.54919e-07
34	GO:0098798	mitochondrial protein complex	9/60	259/19717	8.3523e-08	1.9518e-06
34	GO:0000313	organellar ribosome	6/60	87/19717	2.56291e-07	4.27794e-06
34	GO:0005761	mitochondrial ribosome	6/60	87/19717	2.56291e-07	4.27794e-06
34	GO:0000315	organellar large ribosomal subunit	5/60	57/19717	8.16367e-07	1.05984e-05
34	GO:0005762	mitochondrial large ribosomal subunit	5/60	57/19717	8.16367e-07	1.05984e-05
34	GO:0005759	mitochondrial matrix	10/60	469/19717	1.3697e-06	1.60038e-05
34	GO:0008540	proteasome regulatory particle, base subcomplex	3/60	12/19717	5.77984e-06	6.13935e-05
34	GO:0044391	ribosomal subunit	6/60	190/19717	2.40411e-05	0.000234084
34	GO:0005839	proteasome core complex	3/60	20/19717	2.94351e-05	0.000258228
34	GO:0015934	large ribosomal subunit	5/60	121/19717	3.34045e-05	0.000258228
34	GO:0005838	proteasome regulatory particle	3/60	21/19717	3.42666e-05	0.000258228
34	GO:0101002	ficolin-1-rich granule	5/60	124/19717	3.7571e-05	0.000258228
34	GO:1904813	ficolin-1-rich granule lumen	5/60	124/19717	3.7571e-05	0.000258228
34	GO:0030687	preribosome, large subunit precursor	3/60	23/19717	4.54314e-05	0.000294906
34	GO:0022624	proteasome accessory complex	3/60	24/19717	5.18093e-05	0.000318605
34	GO:0035770	ribonucleoprotein granule	6/60	223/19717	5.88553e-05	0.000343839
34	GO:0030684	preribosome	4/60	76/19717	8.43891e-05	0.000469533
34	GO:0005840	ribosome	6/60	272/19717	0.000174898	0.000928881
34	GO:0034098	VCP-NPL4-UFD1 AAA ATPase complex	2/60	8/19717	0.000251993	0.00128015
34	GO:0036464	cytoplasmic ribonucleoprotein granule	5/60	212/19717	0.000463093	0.00225453
34	GO:0005744	TIM23 mitochondrial import inner membrane translocase complex	2/60	14/19717	0.000809404	0.0037829
34	GO:0010494	cytoplasmic stress granule	3/60	66/19717	0.0010697	0.00480714
34	GO:0035145	exon-exon junction complex	2/60	20/19717	0.00167023	0.00722792
34	GO:0005758	mitochondrial intermembrane space	3/60	79/19717	0.00179751	0.00742327
34	GO:0042575	DNA polymerase complex	2/60	21/19717	0.00184244	0.00742327
34	GO:0005681	spliceosomal complex	4/60	185/19717	0.00242907	0.00922114
34	GO:0031970	organelle envelope lumen	3/60	88/19717	0.00244651	0.00922114
34	GO:1902912	pyruvate kinase complex	1/60	1/19717	0.00304306	0.0111112
34	GO:0034515	proteasome storage granule	1/60	2/19717	0.00607701	0.0202872
34	GO:0036501	UFD1-NPL4 complex	1/60	2/19717	0.00607701	0.0202872
34	GO:1990730	VCP-NSFL1C complex	1/60	2/19717	0.00607701	0.0202872
34	GO:0009295	nucleoid	2/60	43/19717	0.00758964	0.0236207
34	GO:0042645	mitochondrial nucleoid	2/60	43/19717	0.00758964	0.0236207
34	GO:0061695	transferase complex, transferring phosphorus-containing groups	4/60	259/19717	0.00797724	0.0236207
34	GO:0098800	inner mitochondrial membrane protein complex	3/60	135/19717	0.00808259	0.0236207
34	GO:0031304	intrinsic component of mitochondrial inner membrane	2/60	45/19717	0.00828854	0.0236207
34	GO:0031305	integral component of mitochondrial inner membrane	2/60	45/19717	0.00828854	0.0236207
34	GO:0043625	delta DNA polymerase complex	1/60	4/19717	0.0121177	0.0329269
34	GO:0061574	ASAP complex	1/60	4/19717	0.0121177	0.0329269
34	GO:0000125	PCAF complex	1/60	5/19717	0.0151245	0.0375995
34	GO:0001401	SAM complex	1/60	5/19717	0.0151245	0.0375995
34	GO:0001405	PAM complex, Tim23 associated import motor	1/60	5/19717	0.0151245	0.0375995
34	GO:0008622	epsilon DNA polymerase complex	1/60	5/19717	0.0151245	0.0375995
34	GO:0034774	secretory granule lumen	4/60	321/19717	0.0164611	0.0400698
34	GO:0060205	cytoplasmic vesicle lumen	4/60	325/19717	0.0171475	0.0407201
34	GO:0031983	vesicle lumen	4/60	327/19717	0.0174973	0.0407201
34	GO:0070937	CRD-mediated mRNA stability complex	1/60	6/19717	0.0181223	0.0407201
34	GO:0071204	histone pre-mRNA 3'end processing complex	1/60	6/19717	0.0181223	0.0407201
34	GO:0005657	replication fork	2/60	70/19717	0.0192616	0.0423338
34	GO:0032592	integral component of mitochondrial membrane	2/60	73/19717	0.0208392	0.0423338
34	GO:0016272	prefoldin complex	1/60	7/19717	0.0211111	0.0423338
34	GO:0070761	pre-snoRNP complex	1/60	7/19717	0.0211111	0.0423338
34	GO:0071541	eukaryotic translation initiation factor 3 complex, eIF3m	1/60	7/19717	0.0211111	0.0423338
34	GO:0120115	Lsm2-8 complex	1/60	7/19717	0.0211111	0.0423338
34	GO:0098573	intrinsic component of mitochondrial membrane	2/60	74/19717	0.0213767	0.0423338
34	GO:0019773	proteasome core complex, alpha-subunit complex	1/60	8/19717	0.024091	0.046145
34	GO:0031597	cytosolic proteasome complex	1/60	8/19717	0.024091	0.046145
35	GO:0062023	collagen-containing extracellular matrix	10/56	406/19717	1.8772e-07	1.17723e-05
35	GO:0005788	endoplasmic reticulum lumen	9/56	309/19717	2.01508e-07	1.17723e-05
35	GO:0005593	FACIT collagen trimer	2/56	6/19717	0.00011798	0.00358278
35	GO:0031091	platelet alpha granule	4/56	91/19717	0.000129801	0.00358278
35	GO:0005604	basement membrane	4/56	95/19717	0.000153317	0.00358278
35	GO:0031093	platelet alpha granule lumen	3/56	67/19717	0.000913983	0.0177986
35	GO:0005595	collagen type XII trimer	1/56	1/19717	0.00284019	0.0414817
35	GO:0005597	collagen type XVI trimer	1/56	1/19717	0.00284019	0.0414817
36	GO:0031225	anchored component of membrane	6/64	170/19717	1.86395e-05	0.00156964
36	GO:0042588	zymogen granule	2/64	14/19717	0.000920403	0.0346455
36	GO:0001533	cornified envelope	3/64	65/19717	0.00123424	0.0346455
37	GO:0009925	basal plasma membrane	4/64	34/19717	4.3508e-06	0.000558734
37	GO:0045178	basal part of cell	4/64	51/19717	2.24949e-05	0.00144441
37	GO:0062023	collagen-containing extracellular matrix	8/64	406/19717	4.87382e-05	0.00208634
38	GO:0062023	collagen-containing extracellular matrix	9/73	406/19717	1.84607e-05	0.00188493
38	GO:0071953	elastic fiber	2/73	4/19717	8.07345e-05	0.00412171
38	GO:0005604	basement membrane	4/73	95/19717	0.000426833	0.0145273
38	GO:0099061	integral component of postsynaptic density membrane	3/73	50/19717	0.000842282	0.0203951
38	GO:0099146	intrinsic component of postsynaptic density membrane	3/73	53/19717	0.000998731	0.0203951
38	GO:0044291	cell-cell contact zone	3/73	71/19717	0.00232344	0.0332061
38	GO:0098839	postsynaptic density membrane	3/73	74/19717	0.00261441	0.0332061
38	GO:0099060	integral component of postsynaptic specialization membrane	3/73	74/19717	0.00261441	0.0332061
38	GO:0098948	intrinsic component of postsynaptic specialization membrane	3/73	77/19717	0.00292693	0.0332061
39	GO:0098798	mitochondrial protein complex	13/47	259/19717	2.42558e-14	1.86387e-12
39	GO:0005743	mitochondrial inner membrane	13/47	473/19717	4.95117e-11	1.90229e-09
39	GO:1990204	oxidoreductase complex	8/47	114/19717	2.53781e-10	6.50037e-09
39	GO:0098800	inner mitochondrial membrane protein complex	8/47	135/19717	9.84211e-10	1.80861e-08
39	GO:0098803	respiratory chain complex	7/47	85/19717	1.17684e-09	1.80861e-08
39	GO:0005746	mitochondrial respirasome	7/47	88/19717	1.50555e-09	1.92816e-08
39	GO:0070469	respirasome	7/47	100/19717	3.71608e-09	4.0793e-08
39	GO:0005747	mitochondrial respiratory chain complex I	5/47	50/19717	1.20882e-07	9.28883e-07
39	GO:0030964	NADH dehydrogenase complex	5/47	50/19717	1.20882e-07	9.28883e-07
39	GO:0045271	respiratory chain complex I	5/47	50/19717	1.20882e-07	9.28883e-07
39	GO:0005759	mitochondrial matrix	9/47	469/19717	1.37859e-06	9.63031e-06
39	GO:0000315	organellar large ribosomal subunit	4/47	57/19717	1.0203e-05	6.03093e-05
39	GO:0005762	mitochondrial large ribosomal subunit	4/47	57/19717	1.0203e-05	6.03093e-05
39	GO:0000313	organellar ribosome	4/47	87/19717	5.45656e-05	0.000212707
39	GO:0005761	mitochondrial ribosome	4/47	87/19717	5.45656e-05	0.000212707
39	GO:0005749	mitochondrial respiratory chain complex II, succinate dehydrogenase complex (ubiquinone)	2/47	5/19717	5.53621e-05	0.000212707
39	GO:0045257	succinate dehydrogenase complex (ubiquinone)	2/47	5/19717	5.53621e-05	0.000212707
39	GO:0045273	respiratory chain complex II	2/47	5/19717	5.53621e-05	0.000212707
39	GO:0045281	succinate dehydrogenase complex	2/47	5/19717	5.53621e-05	0.000212707
39	GO:0045283	fumarate reductase complex	2/47	5/19717	5.53621e-05	0.000212707
39	GO:0031965	nuclear membrane	6/47	296/19717	6.96417e-05	0.000254829
39	GO:0005635	nuclear envelope	7/47	464/19717	0.000106436	0.000371763
39	GO:0015934	large ribosomal subunit	4/47	121/19717	0.000196287	0.000655788
39	GO:0098799	outer mitochondrial membrane protein complex	2/47	16/19717	0.000653322	0.00209178
39	GO:0044391	ribosomal subunit	4/47	190/19717	0.00107805	0.00331359
39	GO:0031968	organelle outer membrane	4/47	201/19717	0.00132703	0.00391686
39	GO:0019867	outer membrane	4/47	203/19717	0.00137627	0.00391686
39	GO:0005840	ribosome	4/47	272/19717	0.00396622	0.0108847
39	GO:0009295	nucleoid	2/47	43/19717	0.00471901	0.0120873
39	GO:0042645	mitochondrial nucleoid	2/47	43/19717	0.00471901	0.0120873
39	GO:0005637	nuclear inner membrane	2/47	58/19717	0.00844481	0.0209328
39	GO:0005741	mitochondrial outer membrane	3/47	178/19717	0.00876733	0.0210531
39	GO:0043159	acrosomal matrix	1/47	4/19717	0.0095016	0.0221249
39	GO:0001401	SAM complex	1/47	5/19717	0.0118632	0.0260454
39	GO:0005964	phosphorylase kinase complex	1/47	5/19717	0.0118632	0.0260454
39	GO:0032592	integral component of mitochondrial membrane	2/47	73/19717	0.0131256	0.0273158
39	GO:0098573	intrinsic component of mitochondrial membrane	2/47	74/19717	0.0134699	0.0273158
39	GO:0036464	cytoplasmic ribonucleoprotein granule	3/47	212/19717	0.0140419	0.0273158
39	GO:0001940	male pronucleus	1/47	6/19717	0.0142192	0.0273158
39	GO:0031466	Cul5-RING ubiquitin ligase complex	1/47	6/19717	0.0142192	0.0273158
39	GO:0035770	ribonucleoprotein granule	3/47	223/19717	0.0160609	0.0301012
39	GO:0045252	oxoglutarate dehydrogenase complex	1/47	7/19717	0.0165698	0.0303156
39	GO:0045254	pyruvate dehydrogenase complex	1/47	8/19717	0.0189148	0.0338013
39	GO:0001939	female pronucleus	1/47	9/19717	0.0212544	0.0347497
39	GO:0005742	mitochondrial outer membrane translocase complex	1/47	9/19717	0.0212544	0.0347497
39	GO:0061617	MICOS complex	1/47	9/19717	0.0212544	0.0347497
39	GO:0070578	RISC-loading complex	1/47	9/19717	0.0212544	0.0347497
39	GO:0045240	dihydrolipoyl dehydrogenase complex	1/47	11/19717	0.0259172	0.0414903
40	GO:0005602	complement component C1 complex	2/43	2/19717	4.64577e-06	0.000361881
40	GO:0034364	high-density lipoprotein particle	3/43	26/19717	2.42559e-05	0.000657761
40	GO:0062023	collagen-containing extracellular matrix	7/43	406/19717	2.53327e-05	0.000657761
40	GO:0005581	collagen trimer	4/43	87/19717	3.82646e-05	0.000745152
40	GO:0034358	plasma lipoprotein particle	3/43	37/19717	7.12856e-05	0.000925462
40	GO:1990777	lipoprotein particle	3/43	37/19717	7.12856e-05	0.000925462
40	GO:0032994	protein-lipid complex	3/43	39/19717	8.3591e-05	0.000930185
40	GO:0042627	chylomicron	2/43	13/19717	0.000356886	0.00347494
40	GO:0034361	very-low-density lipoprotein particle	2/43	20/19717	0.000860951	0.00670636
40	GO:0034385	triglyceride-rich plasma lipoprotein particle	2/43	20/19717	0.000860951	0.00670636
40	GO:0005623	cell	3/43	90/19717	0.00099454	0.00704268
40	GO:0030667	secretory granule membrane	4/43	298/19717	0.00396977	0.0241373
40	GO:0072562	blood microparticle	3/43	147/19717	0.00402832	0.0241373
40	GO:0005893	interleukin-2 receptor complex	1/43	2/19717	0.00435707	0.0242424
40	GO:0034365	discoidal high-density lipoprotein particle	1/43	3/19717	0.00652865	0.0339032
40	GO:0009897	external side of plasma membrane	4/43	393/19717	0.0103971	0.0453799
40	GO:0034363	intermediate-density lipoprotein particle	1/43	5/19717	0.0108579	0.0453799
40	GO:0046696	lipopolysaccharide receptor complex	1/43	5/19717	0.0108579	0.0453799
40	GO:0070821	tertiary granule membrane	2/43	73/19717	0.011069	0.0453799
41	GO:0031234	extrinsic component of cytoplasmic side of plasma membrane	3/35	91/19717	0.000559315	0.0153708
41	GO:0009897	external side of plasma membrane	5/35	393/19717	0.000608429	0.0153708
41	GO:0009898	cytoplasmic side of plasma membrane	3/35	154/19717	0.00254612	0.0386963
41	GO:0019897	extrinsic component of plasma membrane	3/35	165/19717	0.00309427	0.0386963
41	GO:0098562	cytoplasmic side of membrane	3/35	178/19717	0.00382933	0.0386963
42	GO:0005743	mitochondrial inner membrane	9/63	473/19717	1.82858e-05	0.00219429
42	GO:0005746	mitochondrial respirasome	4/63	88/19717	0.00018049	0.0108294
42	GO:0070469	respirasome	4/63	100/19717	0.000294946	0.0117979
42	GO:1990204	oxidoreductase complex	4/63	114/19717	0.000485457	0.0145637
42	GO:0098800	inner mitochondrial membrane protein complex	4/63	135/19717	0.000915778	0.0219787
42	GO:0098798	mitochondrial protein complex	5/63	259/19717	0.00142161	0.0257187
42	GO:0032592	integral component of mitochondrial membrane	3/63	73/19717	0.00164881	0.0257187
42	GO:0098573	intrinsic component of mitochondrial membrane	3/63	74/19717	0.00171458	0.0257187
42	GO:0098803	respiratory chain complex	3/63	85/19717	0.00254816	0.0339755
42	GO:0043033	isoamylase complex	1/63	1/19717	0.00319521	0.0383425
42	GO:0005759	mitochondrial matrix	6/63	469/19717	0.00379301	0.0385883
42	GO:1990752	microtubule end	2/63	29/19717	0.00385883	0.0385883
43	GO:0022626	cytosolic ribosome	12/105	112/19717	7.75192e-13	1.72174e-10
43	GO:0044391	ribosomal subunit	12/105	190/19717	4.04287e-10	4.48972e-08
43	GO:0005840	ribosome	13/105	272/19717	2.22016e-09	1.6437e-07
43	GO:0022625	cytosolic large ribosomal subunit	7/105	63/19717	4.29701e-08	2.38597e-06
43	GO:0022627	cytosolic small ribosomal subunit	6/105	44/19717	1.1827e-07	5.25367e-06
43	GO:0005925	focal adhesion	12/105	405/19717	1.67433e-06	6.19796e-05
43	GO:0030055	cell-substrate junction	12/105	412/19717	1.9999e-06	6.34555e-05
43	GO:0015935	small ribosomal subunit	6/105	72/19717	2.32051e-06	6.44247e-05
43	GO:0015934	large ribosomal subunit	7/105	121/19717	3.81032e-06	9.40326e-05
43	GO:0042788	polysomal ribosome	4/105	32/19717	2.4344e-05	0.000540693
43	GO:0005844	polysome	4/105	72/19717	0.000591566	0.0119445
44	GO:0005788	endoplasmic reticulum lumen	7/62	309/19717	5.09947e-05	0.00310207
44	GO:0045335	phagocytic vesicle	5/62	132/19717	5.93934e-05	0.00310207
44	GO:0030670	phagocytic vesicle membrane	4/62	76/19717	9.59788e-05	0.00310207
44	GO:0005587	collagen type IV trimer	2/62	6/19717	0.000144753	0.00310207
44	GO:0030666	endocytic vesicle membrane	5/62	167/19717	0.000179875	0.00310207
44	GO:0098642	network-forming collagen trimer	2/62	7/19717	0.000202243	0.00310207
44	GO:0098645	collagen network	2/62	7/19717	0.000202243	0.00310207
44	GO:0005798	Golgi-associated vesicle	5/62	178/19717	0.000241911	0.00321044
44	GO:0098651	basement membrane collagen trimer	2/62	8/19717	0.00026911	0.00321044
44	GO:0030139	endocytic vesicle	6/62	303/19717	0.000374085	0.00401649
44	GO:0030660	Golgi-associated vesicle membrane	4/62	114/19717	0.000456655	0.0044573
44	GO:0030120	vesicle coat	3/62	58/19717	0.000807685	0.00722666
44	GO:0012507	ER to Golgi transport vesicle membrane	3/62	62/19717	0.000981172	0.00763041
44	GO:0030127	COPII vesicle coat	2/62	15/19717	0.000994946	0.00763041
44	GO:0098644	complex of collagen trimers	2/62	19/19717	0.00160727	0.0115047
44	GO:0030135	coated vesicle	5/62	289/19717	0.00213828	0.014349
44	GO:0030662	coated vesicle membrane	4/62	182/19717	0.002582	0.0147583
44	GO:0005581	collagen trimer	3/62	87/19717	0.0026008	0.0147583
44	GO:0030134	COPII-coated ER to Golgi transport vesicle	3/62	93/19717	0.00314185	0.0147583
44	GO:0030142	COPI-coated Golgi to ER transport vesicle	1/62	1/19717	0.00314449	0.0147583
44	GO:0034677	integrin alpha7-beta1 complex	1/62	1/19717	0.00314449	0.0147583
44	GO:0030137	COPI-coated vesicle	2/62	27/19717	0.0032462	0.0147583
44	GO:0043202	lysosomal lumen	3/62	95/19717	0.00333638	0.0147583
44	GO:0030117	membrane coat	3/62	96/19717	0.00343636	0.0147583
44	GO:0048475	coated membrane	3/62	96/19717	0.00343636	0.0147583
44	GO:0008305	integrin complex	2/62	31/19717	0.00426593	0.017287
44	GO:0042470	melanosome	3/62	106/19717	0.00453789	0.017287
44	GO:0048770	pigment granule	3/62	106/19717	0.00453789	0.017287
44	GO:0005765	lysosomal membrane	5/62	354/19717	0.00508145	0.017287
44	GO:0098636	protein complex involved in cell adhesion	2/62	34/19717	0.00511558	0.017287
44	GO:0098852	lytic vacuole membrane	5/62	355/19717	0.00514177	0.017287
44	GO:0034665	integrin alpha1-beta1 complex	1/62	2/19717	0.00627926	0.017287
44	GO:0034667	integrin alpha3-beta1 complex	1/62	2/19717	0.00627926	0.017287
44	GO:0034680	integrin alpha10-beta1 complex	1/62	2/19717	0.00627926	0.017287
44	GO:0034681	integrin alpha11-beta1 complex	1/62	2/19717	0.00627926	0.017287
44	GO:0034683	integrin alphav-beta3 complex	1/62	2/19717	0.00627926	0.017287
44	GO:0034684	integrin alphav-beta5 complex	1/62	2/19717	0.00627926	0.017287
44	GO:0034685	integrin alphav-beta6 complex	1/62	2/19717	0.00627926	0.017287
44	GO:0034686	integrin alphav-beta8 complex	1/62	2/19717	0.00627926	0.017287
44	GO:0005925	focal adhesion	5/62	405/19717	0.00885241	0.0212257
44	GO:0031905	early endosome lumen	1/62	3/19717	0.00940433	0.0212257
44	GO:0034666	integrin alpha2-beta1 complex	1/62	3/19717	0.00940433	0.0212257
44	GO:0034678	integrin alpha8-beta1 complex	1/62	3/19717	0.00940433	0.0212257
44	GO:0035866	alphav-beta3 integrin-PKCalpha complex	1/62	3/19717	0.00940433	0.0212257
44	GO:0035868	alphav-beta3 integrin-HMGB1 complex	1/62	3/19717	0.00940433	0.0212257
44	GO:0072563	endothelial microparticle	1/62	3/19717	0.00940433	0.0212257
44	GO:0005774	vacuolar membrane	5/62	412/19717	0.00948914	0.0212257
44	GO:0030055	cell-substrate junction	5/62	412/19717	0.00948914	0.0212257
44	GO:0035867	alphav-beta3 integrin-IGF-1-IGF1R complex	1/62	4/19717	0.0125197	0.0270434
44	GO:0005766	primary lysosome	3/62	155/19717	0.0128456	0.0270434
44	GO:0042582	azurophil granule	3/62	155/19717	0.0128456	0.0270434
44	GO:0098802	plasma membrane signaling receptor complex	4/62	295/19717	0.0138866	0.0280393
44	GO:0042581	specific granule	3/62	160/19717	0.0139828	0.0280393
44	GO:0035577	azurophil granule membrane	2/62	58/19717	0.0143628	0.0280393
44	GO:0030667	secretory granule membrane	4/62	298/19717	0.0143633	0.0280393
44	GO:0035580	specific granule lumen	2/62	62/19717	0.0162995	0.0312508
44	GO:0005775	vacuolar lumen	3/62	172/19717	0.0169397	0.0319087
44	GO:0055037	recycling endosome	3/62	176/19717	0.0179973	0.0324212
44	GO:0035748	myelin sheath abaxonal region	1/62	6/19717	0.0187216	0.0324212
44	GO:0042824	MHC class I peptide loading complex	1/62	6/19717	0.0187216	0.0324212
44	GO:0071438	invadopodium membrane	1/62	6/19717	0.0187216	0.0324212
44	GO:0097443	sorting endosome	1/62	6/19717	0.0187216	0.0324212
44	GO:0031253	cell projection membrane	4/62	326/19717	0.0193174	0.032922
44	GO:0020003	symbiont-containing vacuole	1/62	7/19717	0.0218082	0.0360232
44	GO:0048179	activin receptor complex	1/62	7/19717	0.0218082	0.0360232
44	GO:0030027	lamellipodium	3/62	193/19717	0.0228964	0.0372477
44	GO:0005769	early endosome	4/62	350/19717	0.0243163	0.0389673
44	GO:1990712	HFE-transferrin receptor complex	1/62	8/19717	0.0248852	0.0392924
44	GO:0098791	Golgi apparatus subcompartment	4/62	359/19717	0.0263756	0.0402646
44	GO:0030658	transport vesicle membrane	3/62	208/19717	0.027764	0.0402646
44	GO:0098858	actin-based cell projection	3/62	208/19717	0.027764	0.0402646
44	GO:0033018	sarcoplasmic reticulum lumen	1/62	9/19717	0.0279527	0.0402646
44	GO:0042612	MHC class I protein complex	1/62	9/19717	0.0279527	0.0402646
44	GO:0065010	extracellular membrane-bounded organelle	1/62	9/19717	0.0279527	0.0402646
44	GO:0005902	microvillus	2/62	83/19717	0.028126	0.0402646
44	GO:0033655	host cell cytoplasm part	1/62	10/19717	0.0310107	0.0438101
44	GO:0031984	organelle subcompartment	4/62	380/19717	0.0315801	0.0440351
44	GO:0030430	host cell cytoplasm	1/62	11/19717	0.0340592	0.0462778
44	GO:0034663	endoplasmic reticulum chaperone complex	1/62	11/19717	0.0340592	0.0462778
44	GO:0030133	transport vesicle	4/62	392/19717	0.0348081	0.0462778
44	GO:0009897	external side of plasma membrane	4/62	393/19717	0.0350855	0.0462778
44	GO:0032587	ruffle membrane	2/62	94/19717	0.0353435	0.0462778
44	GO:0005604	basement membrane	2/62	95/19717	0.0360319	0.0466106
45	GO:0042613	MHC class II protein complex	11/28	16/19717	2.13599e-29	4.04714e-28
45	GO:0042611	MHC protein complex	11/28	25/19717	2.16424e-26	2.05033e-25
45	GO:0071556	integral component of lumenal side of endoplasmic reticulum membrane	8/28	29/19717	2.31392e-17	1.09607e-16
45	GO:0098553	lumenal side of endoplasmic reticulum membrane	8/28	29/19717	2.31392e-17	1.09607e-16
45	GO:0098576	lumenal side of membrane	8/28	34/19717	9.744e-17	3.69246e-16
45	GO:0030669	clathrin-coated endocytic vesicle membrane	8/28	44/19717	9.42611e-16	2.97667e-15
45	GO:0012507	ER to Golgi transport vesicle membrane	8/28	62/19717	1.76922e-14	4.78886e-14
45	GO:0045334	clathrin-coated endocytic vesicle	8/28	63/19717	2.02473e-14	4.79541e-14
45	GO:0032588	trans-Golgi network membrane	8/28	92/19717	4.74022e-13	9.8179e-13
45	GO:0030134	COPII-coated ER to Golgi transport vesicle	8/28	93/19717	5.18167e-13	9.8179e-13
45	GO:0005765	lysosomal membrane	11/28	354/19717	8.75143e-13	1.42485e-12
45	GO:0098852	lytic vacuole membrane	11/28	355/19717	9.02403e-13	1.42485e-12
45	GO:0030660	Golgi-associated vesicle membrane	8/28	114/19717	2.74738e-12	3.99264e-12
45	GO:0030665	clathrin-coated vesicle membrane	8/28	115/19717	2.95012e-12	3.99264e-12
45	GO:0005774	vacuolar membrane	11/28	412/19717	4.53266e-12	5.72547e-12
45	GO:0010008	endosome membrane	11/28	479/19717	2.29603e-11	2.71898e-11
45	GO:0030176	integral component of endoplasmic reticulum membrane	8/28	150/19717	2.54024e-11	2.83123e-11
45	GO:0031227	intrinsic component of endoplasmic reticulum membrane	8/28	158/19717	3.85917e-11	4.06228e-11
45	GO:0030666	endocytic vesicle membrane	8/28	167/19717	6.02147e-11	6.00479e-11
45	GO:0005798	Golgi-associated vesicle	8/28	178/19717	1.00376e-10	9.50932e-11
45	GO:0030662	coated vesicle membrane	8/28	182/19717	1.19897e-10	1.08178e-10
45	GO:0030136	clathrin-coated vesicle	8/28	188/19717	1.55356e-10	1.33799e-10
45	GO:0030139	endocytic vesicle	9/28	303/19717	2.26966e-10	1.86974e-10
45	GO:0030658	transport vesicle membrane	8/28	208/19717	3.47586e-10	2.7441e-10
45	GO:0005802	trans-Golgi network	8/28	236/19717	9.46009e-10	7.16975e-10
45	GO:0030135	coated vesicle	8/28	289/19717	4.66084e-09	3.39657e-09
45	GO:0031301	integral component of organelle membrane	8/28	350/19717	2.07546e-08	1.45647e-08
45	GO:0098791	Golgi apparatus subcompartment	8/28	359/19717	2.52721e-08	1.71014e-08
45	GO:0031984	organelle subcompartment	8/28	380/19717	3.92391e-08	2.5291e-08
45	GO:0031300	intrinsic component of organelle membrane	8/28	381/19717	4.00441e-08	2.5291e-08
45	GO:0030133	transport vesicle	8/28	392/19717	4.98848e-08	3.04898e-08
45	GO:0031902	late endosome membrane	5/28	134/19717	1.16593e-06	6.90353e-07
45	GO:0005770	late endosome	6/28	256/19717	1.33938e-06	7.69023e-07
45	GO:0035693	NOS2-CD74 complex	1/28	1/19717	0.00142009	0.000791384
45	GO:0035692	macrophage migration inhibitory factor receptor complex	1/28	2/19717	0.00283824	0.00153649
45	GO:0042406	extrinsic component of endoplasmic reticulum membrane	1/28	7/19717	0.00989991	0.00521048
45	GO:0009897	external side of plasma membrane	3/28	393/19717	0.0177987	0.00911453
45	GO:0030027	lamellipodium	2/28	193/19717	0.0304961	0.0152058
45	GO:0031233	intrinsic component of external side of plasma membrane	1/28	24/19717	0.0335507	0.0162999
46	GO:0000118	histone deacetylase complex	4/62	70/19717	6.95653e-05	0.0108375
46	GO:0016605	PML body	4/62	99/19717	0.000266825	0.0163901
46	GO:0005667	transcription regulator complex	7/62	415/19717	0.00031562	0.0163901
46	GO:0099023	vesicle tethering complex	3/62	66/19717	0.00117661	0.0458259
46	GO:0017053	transcription repressor complex	3/62	77/19717	0.00183531	0.0477441
46	GO:0005774	vacuolar membrane	6/62	412/19717	0.00183879	0.0477441
47	GO:0031300	intrinsic component of organelle membrane	9/66	381/19717	4.78715e-06	0.000700435
47	GO:0031301	integral component of organelle membrane	8/66	350/19717	2.13242e-05	0.00156004
47	GO:0031228	intrinsic component of Golgi membrane	4/66	65/19717	6.64889e-05	0.00324279
47	GO:0030173	integral component of Golgi membrane	3/66	60/19717	0.0010697	0.0391284
47	GO:0030176	integral component of endoplasmic reticulum membrane	4/66	150/19717	0.00160851	0.0470701
47	GO:0031227	intrinsic component of endoplasmic reticulum membrane	4/66	158/19717	0.00194499	0.0474305
48	GO:0042641	actomyosin	5/70	79/19717	8.96773e-06	0.00128034
48	GO:0098862	cluster of actin-based cell projections	6/70	150/19717	1.53965e-05	0.00128034
48	GO:0005903	brush border	5/70	99/19717	2.694e-05	0.00149352
48	GO:0005925	focal adhesion	8/70	405/19717	9.17864e-05	0.00245547
48	GO:0001725	stress fiber	4/70	67/19717	9.43151e-05	0.00245547
48	GO:0097517	contractile actin filament bundle	4/70	67/19717	9.43151e-05	0.00245547
48	GO:0030055	cell-substrate junction	8/70	412/19717	0.000103347	0.00245547
48	GO:0032432	actin filament bundle	4/70	75/19717	0.000146401	0.0030436
48	GO:0045177	apical part of cell	7/70	384/19717	0.00042021	0.00776528
48	GO:0031252	cell leading edge	7/70	403/19717	0.000560214	0.00931724
48	GO:0001931	uropod	2/70	13/19717	0.000944927	0.0130964
48	GO:0031254	cell trailing edge	2/70	13/19717	0.000944927	0.0130964
48	GO:0031143	pseudopodium	2/70	17/19717	0.00163251	0.0208856
48	GO:0001726	ruffle	4/70	172/19717	0.00327704	0.037182
48	GO:0009346	citrate lyase complex	1/70	1/19717	0.00355024	0.037182
48	GO:0005911	cell-cell junction	6/70	416/19717	0.003577	0.037182
49	GO:0070820	tertiary granule	3/20	164/19717	0.000580457	0.0299394
49	GO:1904724	tertiary granule lumen	2/20	55/19717	0.00140556	0.0362487
50	GO:0062023	collagen-containing extracellular matrix	6/42	406/19717	0.000205795	0.0160303
51	GO:0009897	external side of plasma membrane	7/18	393/19717	3.12082e-08	7.88419e-07
51	GO:0042022	interleukin-12 receptor complex	1/18	1/19717	0.000912918	0.0115266
51	GO:0005893	interleukin-2 receptor complex	1/18	2/19717	0.00182505	0.0115266
51	GO:0072536	interleukin-23 receptor complex	1/18	2/19717	0.00182505	0.0115266
51	GO:0098802	plasma membrane signaling receptor complex	3/18	295/19717	0.00229016	0.0115713
51	GO:0098691	dopaminergic synapse	1/18	13/19717	0.0118067	0.0497125
52	GO:0022626	cytosolic ribosome	7/145	112/19717	1.91402e-05	0.00449291
52	GO:0022625	cytosolic large ribosomal subunit	5/145	63/19717	0.000100117	0.0117506
52	GO:0030906	retromer, cargo-selective complex	2/145	4/19717	0.000319163	0.0248525
52	GO:0044391	ribosomal subunit	7/145	190/19717	0.000521065	0.0248525
52	GO:0005854	nascent polypeptide-associated complex	2/145	5/19717	0.00052937	0.0248525
52	GO:0043296	apical junction complex	6/145	143/19717	0.000666827	0.0260881
52	GO:0010008	endosome membrane	11/145	479/19717	0.00084529	0.0271704
52	GO:0005840	ribosome	8/145	272/19717	0.000925988	0.0271704
52	GO:0098984	neuron to neuron synapse	9/145	350/19717	0.00115558	0.0301397
52	GO:0015934	large ribosomal subunit	5/145	121/19717	0.00201504	0.0460231
52	GO:0005923	bicellular tight junction	5/145	123/19717	0.00216476	0.0460231
52	GO:0070160	tight junction	5/145	128/19717	0.0025744	0.0460231
52	GO:0014069	postsynaptic density	8/145	324/19717	0.00277756	0.0460231
52	GO:0032279	asymmetric synapse	8/145	328/19717	0.00299337	0.0460231
52	GO:0005777	peroxisome	5/145	134/19717	0.003137	0.0460231
52	GO:0042579	microbody	5/145	134/19717	0.003137	0.0460231
53	GO:0000786	nucleosome	9/76	107/19717	3.05303e-10	1.72469e-08
53	GO:0032993	protein-DNA complex	11/76	202/19717	3.18147e-10	1.72469e-08
53	GO:0044815	DNA packaging complex	9/76	115/19717	5.84267e-10	2.11156e-08
53	GO:0000788	nuclear nucleosome	3/76	38/19717	0.000421327	0.0114202
53	GO:0001669	acrosomal vesicle	4/76	108/19717	0.00080666	0.0174918
54	GO:0042599	lamellar body	3/22	17/19717	8.11574e-07	2.56287e-05
54	GO:0097209	epidermal lamellar body	2/22	4/19717	7.12108e-06	0.000112438
54	GO:0045095	keratin filament	3/22	95/19717	0.000156141	0.00164359
54	GO:0005882	intermediate filament	3/22	214/19717	0.00166722	0.0131622
54	GO:0001533	cornified envelope	2/22	65/19717	0.00236899	0.0138143
54	GO:0045111	intermediate filament cytoskeleton	3/22	251/19717	0.00262471	0.0138143
54	GO:0097180	serine protease inhibitor complex	1/22	3/19717	0.0033438	0.0150848
54	GO:0035578	azurophil granule lumen	2/22	91/19717	0.00458291	0.0175802
54	GO:0097179	protease inhibitor complex	1/22	5/19717	0.00556707	0.0175802
54	GO:1904090	peptidase inhibitor complex	1/22	5/19717	0.00556707	0.0175802
54	GO:0005766	primary lysosome	2/22	155/19717	0.0127942	0.033669
54	GO:0042582	azurophil granule	2/22	155/19717	0.0127942	0.033669
54	GO:0005775	vacuolar lumen	2/22	172/19717	0.0155859	0.0378604
56	GO:0030915	Smc5-Smc6 complex	1/13	7/19717	0.00460689	0.0277022
56	GO:0106068	SUMO ligase complex	1/13	7/19717	0.00460689	0.0277022
56	GO:0035686	sperm fibrous sheath	1/13	8/19717	0.00526341	0.0277022
56	GO:0097449	astrocyte projection	1/13	12/19717	0.00788552	0.031127
56	GO:0097386	glial cell projection	1/13	24/19717	0.0157136	0.0496219
57	GO:0005896	interleukin-6 receptor complex	1/16	3/19717	0.0024326	0.04097
57	GO:0072559	NLRP3 inflammasome complex	1/16	7/19717	0.00566743	0.0477257
58	GO:0000932	P-body	2/13	84/19717	0.0013569	0.00418138
58	GO:0009897	external side of plasma membrane	3/13	393/19717	0.00193701	0.00418138
58	GO:0030895	apolipoprotein B mRNA editing enzyme complex	1/13	3/19717	0.00197678	0.00418138
58	GO:0044853	plasma membrane raft	2/13	109/19717	0.00226989	0.00418138
58	GO:0044194	cytolytic granule	1/13	5/19717	0.00329264	0.00485231
58	GO:0036464	cytoplasmic ribonucleoprotein granule	2/13	212/19717	0.00830147	0.00963158
58	GO:0035770	ribonucleoprotein granule	2/13	223/19717	0.00915	0.00963158
58	GO:0045121	membrane raft	2/13	315/19717	0.0176676	0.0140488
58	GO:0098857	membrane microdomain	2/13	316/19717	0.0177735	0.0140488
58	GO:0098589	membrane region	2/13	328/19717	0.0190662	0.0140488
58	GO:0031904	endosome lumen	1/13	34/19717	0.0221934	0.0144204
58	GO:0001772	immunological synapse	1/13	36/19717	0.0234846	0.0144204

## Sheet: Supple.2e
Supplementary Table 2. WGCNA of TVGH HNSCC for RNA sequencing
Supple.2e. Enrichment for 5 signature sets
Module ID	Signature set	GeneRatio	BgRatio	p value	FDR q value
17	EMT mesenchymal signature	12/87	43/18428	7.58728e-19	7.58728e-19
19	Interferon-stimulated genes (ISG) signature	18/45	38/18428	6.02284e-39	6.02284e-39
21	EMT mesenchymal signature	10/82	43/18428	2.93743e-15	2.93743e-15
22	Inflammation Signature	3/337	25/18428	0.0103473	0.0258682
24	EMT mesenchymal signature	9/103	43/18428	1.79544e-12	3.59087e-12
25	Tumor inflammation Signature (TIS) signature	1/52	18/18428	0.0496145	0.0496145
38	EMT mesenchymal signature	2/75	43/18428	0.0132505	0.026501
41	Ferroptosis signature	1/41	11/18428	0.0242097	0.0242097
45	Inflammation Signature	2/29	25/18428	0.00070144	0.00070144
45	Tumor inflammation Signature (TIS) signature	2/29	18/18428	0.000360186	0.00070144
51	Tumor inflammation Signature (TIS) signature	1/18	18/18428	0.0174447	0.0174447
57	Inflammation Signature	1/13	25/18428	0.017499	0.017499
57	Tumor inflammation Signature (TIS) signature	3/13	18/18428	2.22429e-07	4.44858e-07
58	Interferon-stimulated genes (ISG) signature	1/11	38/18428	0.0224565	0.0224565
58	Tumor inflammation Signature (TIS) signature	2/11	18/18428	4.93047e-05	9.86094e-05
59	Inflammation Signature	2/44	25/18428	0.00161415	0.00242123
59	Interferon-stimulated genes (ISG) signature	2/44	38/18428	0.00370877	0.00370877
60	Interferon-stimulated genes (ISG) signature	2/26	38/18428	0.00130428	0.00260856
60	Tumor inflammation Signature (TIS) signature	1/26	18/18428	0.0251053	0.0251053
61	Interferon-stimulated genes (ISG) signature	4/34	38/18428	6.81763e-07	1.36353e-06
61	Tumor inflammation Signature (TIS) signature	3/34	18/18428	4.59458e-06	4.59458e-06
62	Inflammation Signature	2/16	25/18428	0.000209575	0.000419151
62	Interferon-stimulated genes (ISG) signature	1/16	38/18428	0.0325009	0.0325009
63	Ferroptosis signature	1/76	11/18428	0.0444536	0.0444536
