# Supplementary material for: Ferroptosis Signature Shapes the Immune Profiles to Enhance the Response to Immune Checkpoint Inhibitors in Head and Neck Cancer
Source: Adv Sci (Weinh). 2023 Apr 7;10(15):2204514. doi: 10.1002/advs.202204514 (PMC10214241; doi:10.1002/advs.202204514)
Supplement: Supplementary file 4 — Supporting Information [file ADVS-10-2204514-s003.xlsx]

## Sheet: 工作表1
Supplementary Table 3. Signature gene lists for enrichment analysis to annotate the gene correlation network
EMT signature	Ferroptosis signature	Inflammation pathway signature	Tumor inflammation signature (TIS)	Interferon-stimulated genes (ISG) signature
NID2	ACSL4	CD4	PSMB10	IFI27
PCOLCE	DPP4	CSF1	HLA-DQA1	IRF7
COL6A2	ALOX5	CSF2	HLA-DRB1	USP18
VIM	ALOX12	CSF3	CMKLR1	BST2
TIMP2	ALOX15	CXCL8	HLA-E	CXCL10
LAMA4	HMGCR	HLA-DRA	NKG7	DDX60
OLFML2B	LPCAT3	HLA-DRB1	CD8A	HERC6
PDGFRB	SAT1	HLA-DRB3	CCL5	HLA-B
COL1A2	GCLM	HLA-DRB4	CXCL9	HLA-G
SPARC	TP53	HLA-DRB5	CD27	IFI35
ZEB2	TFRC	IFNA1	CXCR6	IFI44
DAB2		IFNB1	IDO1	IFI44L
GLT8D2		IFNG	STAT1	IFIT1
COL5A1		IL10	TIGIT	IFIT3
COL6A1		IL11	LAG3	ISG15
COL3A1		IL13	CD274	LGALS3BP
CNRIP1		IL15	PDCD1LG2	LY6E
FSTL1		IL1A	CD276	MX1
ACVRL1		IL2		MX2
COL5A2		IL3		OAS3
COL1A1		IL4		OASL
OLFML3		IL5		PLSCR1
SYT11		IL6		STAT1
FAP		IL7		TRIM14
COL6A3		PDGFA		HSD17B1
PMP22		TGFB1		OAS1
EMILIN1		TGFB2		CA2
GNAI2		TGFB3		CCNA1
CALD1		TNF		CXCL1
CMTM3				GALC
FN1				IFI6
VCAN				IFITM1
FYN				LAMP3
ZNF469				MCL1
ATP10A				ROBO1
CDH2				SLC6A15
LIX1L				THBS1
ST3GAL2				TIMP3
POSTN
ANXA6
DACT1
ADAM12
HLX
