# Supplementary material for: Ferroptosis Signature Shapes the Immune Profiles to Enhance the Response to Immune Checkpoint Inhibitors in Head and Neck Cancer
Source: Adv Sci (Weinh). 2023 Apr 7;10(15):2204514. doi: 10.1002/advs.202204514 (PMC10214241; doi:10.1002/advs.202204514)
Supplement: Supplementary file 5 — Supporting Information [file ADVS-10-2204514-s004.xlsx]

## Sheet: 工作表1
Supplementary Table 4. Cell counts of subclusters of the single cell RNA sequencing experiment
Patient sample ID	Total cell counts
HNP210804-f1185	1185
HNP210915-f1651	1651
HNP210929-f533	533
Total cell counts	cluster 1	cluster 2	cluster 3	cluster 4	cluster 5	cluster 6	cluster 7	cluster 8	cluster 9	cluster 10	cluster 11
3369	498	498	405	336	281	279	267	238	234	201	132
Total tumor cell counts	cluster 1	cluster 2	cluster 3	cluster 4	cluster 5
439	118	105	92	63	61
