# Supplementary material for: Ferroptosis Signature Shapes the Immune Profiles to Enhance the Response to Immune Checkpoint Inhibitors in Head and Neck Cancer
Source: Adv Sci (Weinh). 2023 Apr 7;10(15):2204514. doi: 10.1002/advs.202204514 (PMC10214241; doi:10.1002/advs.202204514)
Supplement: Supplementary file 6 — Supporting Information [file ADVS-10-2204514-s008.xlsx]

## Sheet: Supplementary Table 5. Single c
Supplementary Table 5. single cell RNA sequencing of tumor cluster features
FeatureID	FeatureName	Cluster 1 Average	Cluster 1 Log2 Fold Change	Cluster 1 P-Value	Cluster 2 Average	Cluster 2 Log2 Fold Change	Cluster 2 P-Value	Cluster 3 Average	Cluster 3 Log2 Fold Change	Cluster 3 P-Value	Cluster 4 Average	Cluster 4 Log2 Fold Change	Cluster 4 P-Value	Cluster 5 Average	Cluster 5 Log2 Fold Change	Cluster 5 P-Value
ENSG00000100220	RTCB	0.957417	2.56e-05	1	1.20362	0.674845	0.000371685	0.837197	-0.247456	0.533146	0.990171	0.0502262	1	0.543831	-0.963365	0.00030583
ENSG00000104529	EEF1D	19.5887	0.000208366	1	20.3886	0.151468	0.449458	21.9669	0.2462	0.255669	17.4855	-0.176313	1	14.1127	-0.551838	0.0034548
ENSG00000088833	NSFL1C	1.93398	0.000908755	1	1.93066	0.018102	1	1.91699	-0.00260311	1	2.02535	0.0679218	1	1.85764	-0.0597927	1
ENSG00000115091	ACTR3	3.94456	0.00135696	1	4.12879	0.159763	0.448524	3.22511	-0.347435	0.135163	4.38826	0.159127	1	3.98989	0.0408544	1
ENSG00000141759	TXNL4A	1.58931	0.00179249	1	1.69723	0.199182	0.359427	1.7505	0.19647	0.5266	1.28272	-0.318857	1	1.18458	-0.503897	0.0362535
ENSG00000135387	CAPRIN1	1.32124	0.00179249	1	1.72641	0.829632	6.3e-06	0.865738	-0.742668	0.00550326	0.945163	-0.494263	0.944238	0.996126	-0.486975	0.110895
ENSG00000090060	PAPOLA	2.83395	0.00179249	1	2.9276	0.119586	0.66946	2.40694	-0.281096	0.340165	3.4656	0.303713	0.800455	2.79454	-0.00735371	1
ENSG00000161960	EIF4A1	17.7697	0.00256917	1	18.9078	0.21758	0.205311	19.5219	0.208894	0.385124	16.1353	-0.148143	1	12.1581	-0.636569	0.000600352
ENSG00000181610	MRPS23	1.99143	0.00265149	1	2.20299	0.308334	0.104373	2.14056	0.154003	0.656581	1.55277	-0.370747	1	1.36227	-0.645221	0.00520036
ENSG00000105176	URI1	1.53187	0.00290611	1	1.79206	0.469872	0.0120085	1.0465	-0.668294	0.00756165	1.26022	-0.289217	1	1.51303	-0.0104357	1
ENSG00000109846	CRYAB	0.57445	0.00470408	1	0.116715	-3.02333	3.04e-12	1.79807	3.08386	5.94e-15	0.292551	-0.949523	1	0.296146	-1.12375	0.115281
ENSG00000165609	NUDT5	2.01058	0.00519909	1	2.15193	0.218081	0.330151	1.92175	-0.0647212	1	1.89033	-0.0897967	1	1.71226	-0.267584	0.424667
ENSG00000117592	PRDX6	6.05087	0.00520985	1	6.08619	0.0614844	0.849504	7.48245	0.444778	0.0162181	5.44594	-0.157933	1	3.98989	-0.697668	0.000322094
ENSG00000172115	CYCS	4.34667	0.00535617	1	6.44363	1.3842	3.43e-20	2.84932	-0.727452	0.00104888	2.83549	-0.637016	0.644375	1.41611	-1.82518	1.56e-16
ENSG00000221869	CEBPD	5.66791	0.00665824	1	5.82358	0.121538	0.619411	6.16957	0.192662	0.482305	4.6133	-0.307289	1	4.51218	-0.376174	0.101616
ENSG00000167553	TUBA1C	13.4421	0.00757587	1	14.5577	0.276772	0.098786	15.764	0.343663	0.0887088	10.4868	-0.371273	0.953484	7.72671	-0.920724	8.99e-07
ENSG00000156639	ZFAND3	1.12975	0.00781628	1	0.965329	-0.375031	0.0755987	0.984658	-0.240291	0.5266	1.23771	0.143586	1	1.5938	0.669881	0.00221574
ENSG00000158109	TPRG1L	0.727637	0.00874525	1	0.571416	-0.58547	0.00287868	0.827683	0.24685	0.476824	1.03518	0.537967	0.541056	0.888437	0.372082	0.167175
ENSG00000131508	UBE2D2	2.2978	0.00926374	1	2.4194	0.182263	0.41057	2.38316	0.0956327	0.836029	2.25039	-0.0249628	1	1.77149	-0.433942	0.0698512
ENSG00000013441	CLK1	0.727637	0.0110703	1	0.714878	-0.0434156	1	0.670709	-0.146793	0.907359	1.05768	0.573056	0.644858	0.737672	0.0287948	1
ENSG00000111678	C12orf57	2.62332	0.0129432	1	2.558	-0.017315	1	2.86359	0.200278	0.506698	4.0282	0.665525	0.185585	1.92225	-0.515486	0.0305412
ENSG00000104325	DECR1	1.20635	0.0131078	1	1.27171	0.17429	0.523595	1.3319	0.209855	0.5266	1.10269	-0.121451	1	0.877668	-0.536242	0.0563799
ENSG00000099624	ATP5F1D	6.3381	0.0132447	1	6.27828	0.0347848	0.976705	7.41585	0.343957	0.0883197	4.92835	-0.369445	0.944238	4.89448	-0.420855	0.0491627
ENSG00000205323	SARNP	1.47442	0.0133991	1	1.53431	0.145736	0.619411	1.46034	0.00698688	1	1.28272	-0.195813	1	1.30304	-0.197212	0.66555
ENSG00000175203	DCTN2	1.51272	0.0142442	1	1.52459	0.0605732	0.882577	1.68391	0.232053	0.409029	1.28272	-0.233171	1	1.23843	-0.329545	0.244223
ENSG00000172336	POP7	1.66591	0.0151747	1	2.06926	0.693021	7.3e-06	1.55547	-0.0986449	0.898508	1.35023	-0.299847	1	0.839977	-1.13283	1.42e-07
ENSG00000120992	LYPLA1	2.2595	0.0154963	1	2.16895	-0.0566168	0.908208	2.00737	-0.18554	0.635683	2.45292	0.136499	1	2.48762	0.209691	0.468698
ENSG00000172725	CORO1B	1.32124	0.0160319	1	1.35681	0.110388	0.715522	1.30336	0.000589111	1	1.21521	-0.109945	1	1.19535	-0.154557	0.748732
ENSG00000115350	POLE4	2.81481	0.0177205	1	3.01756	0.252855	0.171044	3.37257	0.391494	0.0510324	1.80031	-0.651247	0.50743	1.67457	-0.857976	2.23e-05
ENSG00000169021	UQCRFS1	1.89569	0.0181148	1	2.11546	0.362779	0.0355694	1.87418	0.0133928	1	1.95784	0.0641175	1	1.23843	-0.705673	0.0012443
ENSG00000180957	PITPNB	1.07231	0.0192992	1	1.29602	0.592583	0.00211012	0.827683	-0.444177	0.14929	0.630109	-0.758432	0.586229	0.888437	-0.308907	0.413623
ENSG00000113068	PFDN1	1.35953	0.0194326	1	1.65346	0.624195	0.00254364	1.08931	-0.373668	0.316437	1.10269	-0.292931	1	0.963819	-0.571166	0.0727444
ENSG00000158023	WDR66	3.29351	0.0196232	1	3.58898	0.306463	0.0762607	3.21084	-0.0051151	1	1.50776	-1.14058	0.0520859	2.773	-0.266761	0.346871
ENSG00000107771	CCSER2	0.631895	0.0204771	1	0.556827	-0.30833	0.21171	0.413842	-0.738967	0.00745683	1.48526	1.33193	0.000703538	0.829208	0.521095	0.041009
ENSG00000111237	VPS29	3.08288	0.0219704	1	3.40175	0.346884	0.0447655	2.87311	-0.0868055	0.935103	2.43042	-0.337975	1	2.3907	-0.407311	0.0992863
ENSG00000065135	GNAI3	1.1489	0.0226367	1	1.27657	0.341625	0.11773	1.0132	-0.201049	0.665323	1.19271	0.0776564	1	0.915359	-0.371447	0.26177
ENSG00000124767	GLO1	6.47214	0.0234997	1	5.74091	-0.231366	0.195969	5.9793	-0.0967392	0.870782	6.99871	0.137818	1	7.60825	0.351632	0.0752548
ENSG00000101166	PRELID3B	1.16805	0.0252515	1	1.24009	0.215328	0.363233	1.09406	-0.0871956	0.964716	1.46275	0.362703	0.784254	0.915359	-0.396626	0.171314
ENSG00000124214	STAU1	1.79994	0.0257183	1	2.10573	0.521844	0.00231857	1.25104	-0.610991	0.00988625	1.86782	0.0789331	1	1.51842	-0.261975	0.440634
ENSG00000134001	EIF2S1	2.71906	0.0259545	1	3.10753	0.459075	0.00317428	2.16434	-0.369238	0.123596	2.43042	-0.146041	1	2.19686	-0.332829	0.190324
ENSG00000205581	HMGN1	6.47214	0.0262023	1	7.39923	0.471811	0.00218915	5.69865	-0.181931	0.572014	4.38826	-0.561075	0.656353	4.82448	-0.466911	0.0378812
ENSG00000147677	EIF3H	5.11261	0.0262225	1	4.85096	-0.0580669	0.881221	5.63681	0.241993	0.327604	5.44594	0.117745	1	4.26988	-0.271	0.328683
ENSG00000141971	MVB12A	1.16805	0.0267304	1	1.12338	-0.0502307	0.946717	1.40326	0.393604	0.0928159	1.10269	-0.0599283	1	0.90459	-0.415262	0.131142
ENSG00000184752	NDUFA12	4.44241	0.0271686	1	4.7075	0.243514	0.175654	4.78534	0.196974	0.473373	3.62313	-0.283534	1	3.00992	-0.629211	0.00203651
ENSG00000174744	BRMS1	1.49357	0.0282858	1	1.54404	0.154838	0.564829	1.6411	0.224331	0.462596	1.10269	-0.423635	0.944238	1.13612	-0.440412	0.101829
ENSG00000080608	PUM3	0.880824	0.0289043	1	1.1866	0.984045	2.95e-06	0.547032	-0.810401	0.00962464	0.540093	-0.682878	0.807633	0.592291	-0.656779	0.052219
ENSG00000188293	IGFL1	0.91912	0.0296625	1	1.59753	2.29982	2.65e-12	0.180758	-2.6026	2.59e-07	0.382566	-1.23081	0.861076	0.30153	-1.79345	0.000559392
ENSG00000123091	RNF11	1.16805	0.0296928	1	0.979918	-0.383477	0.0443285	0.875251	-0.482457	0.0599233	1.80031	0.685126	0.210479	1.64226	0.693023	0.000470559
ENSG00000087460	GNAS	11.3358	0.0311312	1	11.3505	0.0985953	0.715522	12.4105	0.237592	0.308139	9.2491	-0.280745	1	8.65822	-0.418231	0.0485784
ENSG00000100418	DESI1	1.39783	0.0313368	1	1.47596	0.217717	0.330151	1.46985	0.141856	0.71929	0.900156	-0.619705	0.653633	1.09305	-0.390593	0.155701
ENSG00000070087	PFN2	2.83395	0.0317542	1	2.84006	0.09002	0.75563	2.78749	0.025193	1	2.25039	-0.31723	1	2.58454	-0.112644	0.888336
ENSG00000105364	MRPL4	1.7425	0.0324998	1	1.9647	0.419958	0.0124279	1.8171	0.131263	0.72259	1.12519	-0.617783	0.612572	1.07689	-0.782917	0.000318794
ENSG00000144118	RALB	0.995714	0.0327454	1	0.945876	-0.0783057	0.854223	0.856224	-0.238001	0.5266	1.12519	0.215107	1	1.13074	0.274192	0.360742
ENSG00000214046	SMIM7	1.43613	0.0329741	1	1.39815	-0.000719686	1	1.55547	0.201588	0.5266	1.32773	-0.0860018	1	1.22766	-0.233586	0.508356
ENSG00000115234	SNX17	1.51272	0.0337017	1	1.5951	0.220814	0.301001	1.6078	0.166972	0.596679	1.26022	-0.24027	1	1.08228	-0.538486	0.0238304
ENSG00000136709	WDR33	1.07231	0.0337826	1	1.13554	0.220279	0.496464	0.884765	-0.309272	0.525301	1.30523	0.328103	0.932082	0.969204	-0.139707	0.902879
ENSG00000179271	GADD45GIP1	4.40412	0.0341607	1	4.66373	0.254555	0.148914	5.15637	0.370507	0.0670722	2.72297	-0.688391	0.417118	2.63839	-0.826678	2.4e-05
ENSG00000183520	UTP11	1.53187	0.0344417	1	1.78476	0.521665	0.0114479	1.06077	-0.609591	0.035713	1.64278	0.137426	1	1.27073	-0.28349	0.489
ENSG00000113811	SELENOK	2.20206	0.0348147	1	2.06926	-0.079624	0.84422	2.29753	0.138492	0.738768	3.06053	0.532994	0.462298	1.84687	-0.259502	0.477759
ENSG00000104824	HNRNPL	1.24464	0.0349594	1	1.47839	0.576416	0.00379213	0.922819	-0.493772	0.10648	1.10269	-0.146445	1	0.969204	-0.395522	0.244842
ENSG00000138777	PPA2	0.976565	0.0351207	1	1.08204	0.349901	0.138301	0.908549	-0.0920199	0.988603	0.540093	-0.827268	0.556186	0.818439	-0.272936	0.510816
ENSG00000138175	ARL3	1.32124	0.0356785	1	1.21092	-0.154507	0.567485	1.32239	0.0520679	1	1.68779	0.403586	0.680735	1.30304	0.0231651	1
ENSG00000138755	CXCL9	1.7425	0.0365101	1	3.29476	3.23032	1.53e-17	0.0190272	-6.53424	6.36e-19	1.68779	-0.0137697	1	0.0107689	-7.04517	1.44e-17
ENSG00000169813	HNRNPF	3.19777	0.0371078	1	3.69111	0.515831	0.00123332	2.57819	-0.332138	0.225295	3.21806	0.0429043	1	2.25609	-0.551624	0.0182877
ENSG00000100804	PSMB5	5.55302	0.0372382	1	5.60231	0.126008	0.594652	6.53109	0.38509	0.0494543	3.84817	-0.517347	0.685703	3.73682	-0.628787	0.00162886
ENSG00000166136	NDUFB8	3.96371	0.0373405	1	4.08016	0.178779	0.389016	4.40004	0.267997	0.254819	3.37558	-0.208471	1	2.65454	-0.638092	0.00213316
ENSG00000159346	ADIPOR1	1.91483	0.0379522	1	1.63644	-0.313693	0.206387	1.9931	0.135957	0.782396	2.13787	0.201463	1	2.08917	0.218119	0.540005
ENSG00000135778	NTPCR	1.09146	0.0379995	1	1.08448	0.0527116	0.949994	1.43655	0.594332	0.00941425	0.855148	-0.323225	1	0.635367	-0.880871	0.000691416
ENSG00000110321	EIF4G2	4.92112	0.0386052	1	5.13788	0.223418	0.23857	4.50945	-0.0948611	0.890706	4.14072	-0.225849	1	4.18911	-0.223486	0.470438
ENSG00000138085	ATRAID	2.8914	0.0390487	1	3.34582	0.525989	0.00115628	2.59246	-0.13813	0.778894	1.98034	-0.529665	0.750458	1.93841	-0.636218	0.00467203
ENSG00000119801	YPEL5	1.47442	0.0392672	1	1.11852	-0.593742	0.000720794	1.58401	0.194294	0.529414	2.00285	0.501355	0.506611	1.79303	0.422224	0.0665933
ENSG00000163319	MRPS18C	1.83824	0.0394629	1	2.13248	0.524157	0.00246625	1.63634	-0.155848	0.741907	1.95784	0.131749	1	1.09305	-0.838519	0.000320935
ENSG00000225921	NOL7	3.73393	0.0395457	1	4.09718	0.36725	0.047643	3.47722	-0.0654553	1	2.85799	-0.365595	1	2.75146	-0.474024	0.0690068
ENSG00000158716	DUSP23	2.24036	0.0397298	1	1.85528	-0.383142	0.0343664	3.22987	0.808328	9.08e-06	2.38541	0.131279	1	1.56149	-0.571887	0.0160505
ENSG00000124562	SNRPC	3.25522	0.0402666	1	3.31665	0.152893	0.510725	3.68176	0.307104	0.175543	2.56544	-0.320779	1	2.21302	-0.610668	0.00479333
ENSG00000109332	UBE2D3	4.17434	0.0410235	1	4.1531	0.091854	0.735718	3.66749	-0.170348	0.634896	4.38826	0.112577	1	3.95758	-0.0293787	1
ENSG00000127774	EMC6	2.83395	0.0416739	1	2.73794	0.00898614	1	3.11095	0.248668	0.298546	2.2954	-0.278002	1	2.34763	-0.271075	0.326427
ENSG00000084623	EIF3I	4.49986	0.0416924	1	4.25523	-0.0417079	0.951063	4.93756	0.251625	0.280635	4.50078	0.0377479	1	3.68297	-0.289266	0.259294
ENSG00000188186	LAMTOR4	3.00629	0.0417172	1	3.38959	0.450829	0.00621859	3.05862	0.102222	0.8127	2.43042	-0.281016	1	1.68534	-0.929268	1.15e-05
ENSG00000148450	MSRB2	1.57016	0.0436766	1	1.51972	0.00486228	1	1.68391	0.197634	0.559834	1.48526	-0.0417282	1	1.31381	-0.257503	0.500753
ENSG00000136003	ISCU	1.57016	0.0436766	1	1.62185	0.182033	0.43196	1.66012	0.170101	0.590921	1.53026	0.00291805	1	1.10382	-0.556678	0.0183939
ENSG00000115541	HSPE1	12.3507	0.0445736	1	15.5304	0.833522	1.51e-09	10.5268	-0.217545	0.462418	8.46146	-0.529234	0.68913	5.69138	-1.23959	4.75e-11
ENSG00000206075	SERPINB5	2.64247	0.0452544	1	2.62852	0.092552	0.765886	1.83137	-0.590175	0.0154724	3.08303	0.275499	0.888928	2.98299	0.295225	0.257357
ENSG00000180992	MRPL14	4.84453	0.0453992	1	4.74883	0.0608087	0.865056	4.94232	0.11551	0.763047	4.18572	-0.17937	1	4.11373	-0.220108	0.48749
ENSG00000141580	WDR45B	1.55102	0.0464615	1	1.70209	0.362139	0.069453	1.03698	-0.656209	0.00876103	1.77781	0.2499	0.958403	1.47534	-0.0267814	1
ENSG00000198898	CAPZA2	1.45527	0.0469919	1	1.53675	0.248457	0.223942	1.19396	-0.298178	0.313775	1.44025	0.0294754	1	1.32458	-0.106223	0.90007
ENSG00000111142	METAP2	4.5573	0.0481805	1	5.40292	0.630746	2.82e-05	3.21084	-0.554949	0.0106656	3.33058	-0.426833	0.903734	3.53759	-0.373885	0.136519
ENSG00000124541	RRP36	1.22549	0.0483123	1	1.32034	0.302877	0.245268	1.21298	0.0450549	1	0.832644	-0.522971	0.972198	0.920744	-0.442107	0.213812
ENSG00000137038	DMAC1	1.07231	0.0484129	1	1.28143	0.617701	0.00130691	0.913306	-0.235027	0.574456	0.787636	-0.407132	1	0.689212	-0.706921	0.0105203
ENSG00000176894	PXMP2	0.861675	0.049621	1	1.05286	0.681509	0.00184898	0.851467	0.0344077	1	0.630109	-0.408672	1	0.382297	-1.30673	1.7e-05
ENSG00000141401	IMPA2	4.27008	0.0500915	1	4.22605	0.093852	0.724253	4.46188	0.166721	0.552233	3.62313	-0.201663	1	3.38144	-0.337461	0.164096
ENSG00000165916	PSMC3	2.43184	0.0512366	1	2.96164	0.716874	1.07e-05	2.10251	-0.191797	0.638845	1.68779	-0.496925	0.849329	1.30843	-0.987265	1.4e-05
ENSG00000111144	LTA4H	1.01486	0.0527764	1	0.897245	-0.225619	0.347727	0.670709	-0.675804	0.00662873	1.39524	0.532151	0.484236	1.40535	0.688814	0.00089032
ENSG00000174695	TMEM167A	1.7042	0.0527764	1	1.88203	0.396381	0.027049	1.62683	-0.0114715	1	1.39524	-0.248222	1	1.13612	-0.635009	0.00738188
ENSG00000165474	GJB2	9.89969	0.0531772	1	10.5676	0.320127	0.086583	6.55963	-0.652967	0.00305271	3.53311	-1.48204	0.0114751	11.3881	0.348678	0.137935
ENSG00000125818	PSMF1	1.93398	0.0549149	1	1.88932	0.05447	0.903521	2.00261	0.147409	0.668009	1.66529	-0.171916	1	1.61534	-0.245137	0.465764
ENSG00000123739	PLA2G12A	0.727637	0.0559735	1	0.705152	-0.00240002	1	0.627898	-0.213079	0.63799	1.23771	0.860652	0.111736	0.662289	-0.111621	0.919193
ENSG00000103275	UBE2I	3.27437	0.0562806	1	3.42363	0.255718	0.163304	3.04435	-0.0491132	1	3.03803	-0.060659	1	2.50916	-0.388823	0.108147
ENSG00000143545	RAB13	4.53816	0.0566192	1	4.59565	0.16961	0.45999	4.37626	0.0219893	1	4.83834	0.149386	1	3.44606	-0.402393	0.112616
ENSG00000004455	AK2	1.68505	0.0575657	1	1.86744	0.416195	0.0199485	1.5745	-0.0457521	1	1.08019	-0.603648	0.676271	1.19535	-0.525153	0.0356078
ENSG00000089063	TMEM230	2.22121	0.0575747	1	2.12761	0.00945536	1	2.50208	0.317233	0.201759	2.13787	-0.00322299	1	1.63688	-0.457455	0.0780317
ENSG00000167770	OTUB1	1.72335	0.058376	1	1.72641	0.126183	0.709361	1.76477	0.128645	0.770299	1.37274	-0.283472	1	1.38381	-0.31132	0.365055
ENSG00000067829	IDH3G	2.43184	0.0585451	1	2.20299	-0.131979	0.614333	3.02057	0.517623	0.00568307	1.91283	-0.304311	1	1.84149	-0.408958	0.0862869
ENSG00000186847	KRT14	441.771	0.0598434	1	427.198	0.0586632	0.850862	453.019	0.149191	0.579791	280.421	-0.629969	0.386756	383.406	-0.160188	0.628672
ENSG00000239672	NME1	4.51901	0.0604167	1	5.3859	0.674845	3.35e-06	4.3382	0.0181349	1	2.97051	-0.572346	0.64579	2.05148	-1.24865	2.81e-10
ENSG00000181350	LRRC75A	0.670192	0.0605818	1	0.578711	-0.290536	0.26319	0.932333	0.724822	0.00225099	1.21521	0.963786	0.0692758	0.344606	-1.06565	0.000167559
ENSG00000123609	NMI	1.35953	0.0605818	1	1.83096	1.09031	1.02e-09	0.93709	-0.589801	0.0364702	0.450078	-1.54073	0.0483418	0.726903	-0.992267	0.000161411
ENSG00000117519	CNN3	0.995714	0.060828	1	0.697857	-0.747687	0.000182525	1.23201	0.494295	0.0583995	2.2954	1.35219	0.00080814	0.888437	-0.132821	0.888336
ENSG00000159210	SNF8	2.77651	0.0616901	1	2.81088	0.171538	0.447905	2.98727	0.234677	0.359852	2.3404	-0.198716	1	1.89533	-0.58117	0.00794973
ENSG00000100142	POLR2F	2.39354	0.0617003	1	2.40481	0.147697	0.547472	2.66857	0.303085	0.201759	2.13787	-0.111495	1	1.55073	-0.670013	0.00247241
ENSG00000071051	NCK2	0.880824	0.0625259	1	0.690563	-0.501253	0.0122202	0.884765	0.0819804	0.930548	1.23771	0.574743	0.437585	1.04997	0.400248	0.12882
ENSG00000146386	ABRACL	2.87225	0.0627777	1	2.6966	-0.0300532	1	3.04435	0.20719	0.454655	2.47543	-0.164586	1	2.45532	-0.191519	0.601531
ENSG00000145247	OCIAD2	9.49758	0.0629406	1	8.38645	-0.176709	0.380398	9.0617	0.0127383	1	7.62882	-0.272856	1	10.3812	0.263324	0.235304
ENSG00000110801	PSMD9	3.08288	0.0637739	1	3.02	0.0861478	0.762665	3.29171	0.223454	0.40686	2.20538	-0.441538	0.870794	2.42301	-0.336954	0.198048
ENSG00000173432	SAA1	3.15948	0.0645162	1	5.80899	3.16519	2.98e-20	0.418598	-3.16214	1.15e-09	0.967667	-1.67737	0.683712	0.118458	-4.92227	9.74e-16
ENSG00000061794	MRPS35	1.01486	0.0649365	1	1.19146	0.592057	0.00338409	0.780115	-0.400013	0.239392	0.675117	-0.534001	0.903734	0.764594	-0.422196	0.211673
ENSG00000189266	PNRC2	1.1489	0.0652511	1	1.37626	0.665546	0.00120556	0.851467	-0.461323	0.176034	0.742628	-0.577808	0.886141	0.834592	-0.481715	0.15497
ENSG00000022840	RNF10	1.1106	0.0658534	1	0.994508	-0.169236	0.560295	0.884765	-0.333678	0.314951	1.35023	0.358476	0.805129	1.32996	0.419826	0.0932488
ENSG00000185745	IFIT1	2.18291	0.0659228	1	2.59447	0.664079	0.000419651	1.50315	-0.57966	0.0393858	0.877652	-1.27651	0.136302	1.81456	-0.239612	0.588096
ENSG00000198843	SELENOT	1.93398	0.0668875	1	1.89662	0.0859884	0.825031	2.02164	0.180727	0.638149	1.80031	-0.0436499	1	1.47534	-0.389054	0.243697
ENSG00000172183	ISG20	1.28294	0.0668875	1	1.68993	1.01625	2.31e-06	0.975144	-0.413003	0.314988	1.03518	-0.253498	1	0.500755	-1.48584	2.31e-06
ENSG00000185627	PSMD13	1.81909	0.0671187	1	1.99631	0.407527	0.0262734	1.66012	-0.0768613	0.98724	1.7103	-0.0282806	1	1.18997	-0.650343	0.00752207
ENSG00000162076	FLYWCH2	0.995714	0.0679348	1	0.868066	-0.236516	0.321297	1.1559	0.374422	0.136811	0.900156	-0.0823208	1	0.909975	-0.0819107	1
ENSG00000136819	C9orf78	1.20635	0.0681018	1	1.31061	0.36508	0.173819	0.960874	-0.329711	0.483244	1.28272	0.158588	1	0.963819	-0.314281	0.510816
ENSG00000228300	FAM174C	1.76165	0.0682605	1	1.81881	0.229314	0.261381	2.00737	0.350559	0.121617	1.23771	-0.459298	0.861076	1.04997	-0.804015	0.000241931
ENSG00000185222	TCEAL9	5.57217	0.0684656	1	5.26189	0.00233727	1	4.76156	-0.186912	0.5266	5.01837	-0.0945002	1	5.77215	0.167354	0.542007
ENSG00000160948	VPS28	3.485	0.069376	1	3.22911	-0.0505673	0.91372	4.06706	0.408418	0.03374	3.24056	-0.0445747	1	2.50916	-0.480783	0.026866
ENSG00000174547	MRPL11	2.10632	0.0708421	1	2.45344	0.606952	0.00011838	2.15007	0.141036	0.68926	1.55277	-0.387483	0.975993	0.872283	-1.38622	1.17e-10
ENSG00000122705	CLTA	4.5573	0.0709562	1	5.03819	0.454741	0.00331042	4.18123	-0.0538291	1	3.73565	-0.233097	1	2.83761	-0.722723	0.000419146
ENSG00000136238	RAC1	9.91884	0.0711919	1	10.5724	0.350509	0.0279844	9.41371	0.0130107	1	6.48112	-0.573474	0.625393	6.98904	-0.5119	0.0139073
ENSG00000105379	ETFB	2.96799	0.0716617	1	2.80116	-0.000512943	1	3.10619	0.19411	0.485742	3.12804	0.147197	1	2.33147	-0.329212	0.201715
ENSG00000149923	PPP4C	2.50843	0.071772	1	2.33916	-0.0345934	1	2.73516	0.272695	0.275527	2.58795	0.115261	1	1.93302	-0.363637	0.171096
ENSG00000119421	NDUFA8	1.66591	0.0721306	1	1.81394	0.391144	0.0239234	1.68866	0.125779	0.738768	1.28272	-0.31991	1	0.979973	-0.821979	0.000189255
ENSG00000134825	TMEM258	7.06574	0.0724621	1	6.69651	0.0205329	1	8.20072	0.405792	0.0354342	5.761	-0.2406	1	4.85679	-0.553421	0.00627812
ENSG00000086065	CHMP5	2.27865	0.0734222	1	2.36348	0.258326	0.215834	2.00261	-0.136014	0.817126	2.3404	0.11031	1	1.77149	-0.347372	0.237204
ENSG00000262919	CCNQ	1.01486	0.0736854	1	0.889951	-0.212078	0.391376	1.40801	0.75438	0.000177864	0.787636	-0.301199	1	0.667674	-0.641475	0.0117997
ENSG00000145782	ATG12	1.1106	0.0738639	1	1.27171	0.535008	0.0308859	0.884765	-0.32434	0.522464	1.03518	-0.0320121	1	0.764594	-0.563604	0.136109
ENSG00000083457	ITGAE	0.957417	0.074305	1	0.902108	-0.0307561	1	1.1559	0.460866	0.0512598	0.967667	0.0896849	1	0.635367	-0.627378	0.0165783
ENSG00000179526	SHARPIN	1.55102	0.0750987	1	1.29602	-0.314307	0.106972	2.12153	0.736976	8.45e-05	1.21521	-0.290668	1	1.14689	-0.435951	0.0933666
ENSG00000126953	TIMM8A	1.09146	0.0751386	1	1.11609	0.198407	0.460907	1.23201	0.330457	0.243964	0.607605	-0.782413	0.541056	0.732287	-0.605814	0.0279365
ENSG00000188612	SUMO2	14.974	0.075381	1	15.3237	0.24116	0.150538	14.2847	0.028762	1	12.1521	-0.245706	1	11.0866	-0.421744	0.0404849
ENSG00000179933	C14orf119	1.34038	0.0760605	1	1.25468	-0.0322334	1	1.26531	-0.00809343	1	1.26022	-0.0180659	1	1.29227	0.0301628	1
ENSG00000103266	STUB1	2.79566	0.0766973	1	2.68687	0.055794	0.887327	3.00154	0.249772	0.297936	2.36291	-0.179974	1	2.10533	-0.396982	0.0916504
ENSG00000143106	PSMA5	2.75736	0.0790697	1	3.27774	0.69893	5.98e-06	2.25472	-0.258787	0.409029	2.00285	-0.403297	0.949606	1.54534	-0.89029	3.65e-05
ENSG00000134590	RTL8C	2.18291	0.0790982	1	1.48082	-0.774084	3.41e-07	2.46878	0.352908	0.103998	2.00285	-0.0537435	1	2.83223	0.607691	0.00098184
ENSG00000133935	ERG28	1.37868	0.0791775	1	1.37869	0.152167	0.551582	1.53645	0.315863	0.20487	0.855148	-0.627559	0.620035	0.958435	-0.538001	0.0290132
ENSG00000148362	PAXX	0.976565	0.0801804	1	0.984781	0.163593	0.553532	1.17017	0.453959	0.0537536	0.630109	-0.562455	0.741738	0.581522	-0.800133	0.00135827
ENSG00000131876	SNRPA1	1.55102	0.080895	1	1.9185	0.824821	7.2e-06	1.2558	-0.281158	0.482305	1.21521	-0.284995	1	0.721518	-1.19331	4.89e-06
ENSG00000154640	BTG3	1.89569	0.0814992	1	2.03278	0.367121	0.0324396	1.52218	-0.292597	0.304126	2.2954	0.368334	0.676271	1.37304	-0.461858	0.0544026
ENSG00000245910	SNHG6	5.95513	0.0817069	1	5.62176	0.0249061	1	6.28849	0.229097	0.363352	5.94103	0.0731967	1	4.4368	-0.405944	0.0757531
ENSG00000111639	MRPL51	6.87425	0.0823994	1	7.01018	0.240429	0.194353	8.02948	0.431706	0.0282339	4.38826	-0.596211	0.604891	3.66144	-0.966697	1.14e-06
ENSG00000187608	ISG15	46.7985	0.0831487	1	45.5042	0.114024	0.675629	44.4333	0.030575	1	23.5616	-0.951222	0.120261	42.3865	-0.0571075	1
ENSG00000113712	CSNK1A1	4.17434	0.083964	1	4.1142	0.142824	0.537163	2.73992	-0.637569	0.00202626	3.60062	-0.143638	1	4.74371	0.359902	0.0819095
ENSG00000099800	TIMM13	4.5573	0.0840771	1	4.72452	0.287531	0.0925236	4.88523	0.260091	0.271136	3.21806	-0.44299	0.831328	2.68146	-0.8025	4.43e-05
ENSG00000121766	ZCCHC17	1.34038	0.0841052	1	1.41274	0.310257	0.19627	1.05125	-0.336727	0.367954	1.48526	0.236408	1	1.09843	-0.250091	0.576276
ENSG00000172757	CFL1	26.8268	0.0843757	1	24.16	-0.0883332	0.729507	30.4626	0.38045	0.0395102	21.7613	-0.23796	1	20.8702	-0.32531	0.142541
ENSG00000065548	ZC3H15	3.82967	0.0848881	1	4.14338	0.414163	0.0144109	2.61148	-0.571013	0.0114289	3.4881	-0.060659	1	3.37606	-0.109251	0.888336
ENSG00000022277	RTF2	1.53187	0.0854338	1	1.56349	0.224403	0.35423	1.3652	-0.101279	0.931533	1.39524	-0.0568857	1	1.23843	-0.270275	0.470438
ENSG00000106245	BUD31	2.8914	0.0860703	1	2.9665	0.255089	0.18973	2.80176	0.0640704	0.934722	2.74547	0.00386282	1	1.94918	-0.575211	0.0124616
ENSG00000180879	SSR4	16.4293	0.0863061	1	13.2277	-0.363271	0.0172937	19.6836	0.491457	0.00500617	10.6668	-0.569214	0.567026	15.6634	0.0387177	1
ENSG00000126698	DNAJC8	3.63818	0.0868674	1	4.09231	0.538692	0.000738571	2.73992	-0.394916	0.117108	2.903	-0.257092	1	2.64916	-0.441742	0.0737903
ENSG00000132341	RAN	16.1229	0.0869375	1	17.8622	0.502138	0.000446866	15.374	0.0422839	1	8.91154	-0.807865	0.252249	9.36897	-0.817466	1.26e-05
ENSG00000118418	HMGN3	3.90626	0.0874146	1	3.65706	0.00880601	1	4.08133	0.213104	0.409029	3.42059	-0.117417	1	3.10145	-0.291023	0.276272
ENSG00000174444	RPL4	16.008	0.0875663	1	16.8872	0.353333	0.019414	12.9337	-0.263298	0.286123	13.5023	-0.175699	1	12.675	-0.291481	0.216911
ENSG00000118579	MED28	1.26379	0.0877421	1	1.12581	-0.141954	0.682899	1.23201	0.0656558	0.97666	1.46275	0.305949	0.903454	1.19535	0.00821758	1
ENSG00000108828	VAT1	1.30209	0.0879491	1	0.78053	-1.0295	2.18e-10	1.44607	0.319094	0.205992	1.59778	0.394847	0.680735	1.84687	0.792359	2.86e-05
ENSG00000130731	METTL26	2.56588	0.0885041	1	2.43885	0.0452372	0.942636	2.80651	0.300613	0.185798	2.13787	-0.18942	1	1.85764	-0.452061	0.051724
ENSG00000186081	KRT5	119.658	0.0886829	1	119.557	0.200457	0.265201	98.4325	-0.228086	0.398688	65.6213	-0.819546	0.167192	115.098	0.0591054	0.938065
ENSG00000243147	MRPL33	3.86796	0.0892276	1	3.69597	0.0665701	0.848682	4.00998	0.200175	0.473247	3.66813	0.004484	1	2.85377	-0.416179	0.0855813
ENSG00000168884	TNIP2	1.16805	0.0902555	1	1.0018	-0.23507	0.304876	1.06077	-0.0657519	1	1.66529	0.62645	0.325177	1.20074	0.162178	0.664734
ENSG00000116489	CAPZA1	1.83824	0.0909412	1	2.01576	0.45295	0.0306514	1.29861	-0.508668	0.0919644	1.86782	0.111877	1	1.46996	-0.280739	0.487287
ENSG00000134755	DSC2	2.31695	0.0917519	1	1.57322	-0.753489	0.000815615	1.8171	-0.320622	0.502476	1.84532	-0.252974	1	3.88758	1.1753	8.23e-07
ENSG00000175130	MARCKSL1	2.52758	0.0927341	1	1.65589	-0.827406	2.97e-07	2.79224	0.32563	0.182556	3.28557	0.488598	0.482072	3.13914	0.539977	0.0082536
ENSG00000100216	TOMM22	2.20206	0.0932446	1	2.35618	0.387233	0.020704	2.40218	0.299594	0.198118	1.80031	-0.212256	1	1.0069	-1.20563	7.35e-09
ENSG00000124356	STAMBP	1.30209	0.0935087	1	1.33736	0.251974	0.268406	0.922819	-0.504912	0.061026	1.05768	-0.217675	1	1.31381	0.133855	0.751222
ENSG00000148484	RSU1	1.22549	0.0949019	1	0.960466	-0.441752	0.0166335	1.17969	0.0499483	1	1.7553	0.63851	0.278111	1.36227	0.315709	0.211673
ENSG00000181467	RAP2B	2.27865	0.0957036	1	2.03035	-0.113651	0.729507	1.56974	-0.544828	0.0365585	2.07036	-0.0521905	1	2.913	0.600246	0.00539372
ENSG00000034510	TMSB10	246.152	0.0965038	1	208.732	-0.219079	0.203358	282.982	0.422344	0.016495	168.217	-0.484012	0.651258	214.393	-0.111358	0.812244
ENSG00000162385	MAGOH	2.68077	0.097633	1	3.06863	0.61262	0.000389471	2.43073	-0.0473913	1	2.02535	-0.326567	1	1.32996	-1.06906	7.11e-06
ENSG00000068079	IFI35	1.7425	0.0980416	1	1.94038	0.513842	0.0109246	1.59828	-0.0305732	1	1.23771	-0.414069	1	1.0069	-0.823056	0.00246382
ENSG00000143742	SRP9	3.29351	0.0982415	1	3.63518	0.500641	0.00089207	2.86835	-0.119594	0.815795	2.22789	-0.491317	0.746688	2.10533	-0.650552	0.00154627
ENSG00000204387	SNHG32	2.06802	0.0984357	1	1.78233	-0.19497	0.463421	2.26424	0.312687	0.259576	1.66529	-0.229366	1	1.86841	-0.0545901	1
ENSG00000168653	NDUFS5	14.6102	0.0991885	1	13.038	-0.0884036	0.730479	17.505	0.508588	0.00299061	11.1394	-0.316163	1	10.1659	-0.50168	0.0103935
ENSG00000099940	SNAP29	1.87654	0.0997676	1	1.66562	-0.120644	0.678339	1.83137	0.089559	0.870782	1.91283	0.125388	1	1.74457	-0.00261579	1
ENSG00000176407	KCMF1	1.97228	0.100461	1	1.73856	-0.13596	0.683037	1.92175	0.0880877	0.894654	1.39524	-0.418939	1	2.00302	0.160889	0.673439
ENSG00000101444	AHCY	1.39783	0.101415	1	1.46623	0.330794	0.178428	1.31763	0.021038	1	1.12519	-0.224004	1	0.936897	-0.574923	0.0682553
ENSG00000143977	SNRPG	9.28694	0.101447	1	10.3828	0.558615	0.000111602	7.91056	-0.151698	0.678245	7.29126	-0.269397	1	5.37908	-0.807981	2.64e-05
ENSG00000041357	PSMA4	4.19349	0.101914	1	4.98713	0.758797	3.4e-07	3.13473	-0.389903	0.114877	3.12804	-0.343557	1	2.33686	-0.873271	3.13e-05
ENSG00000167461	RAB8A	1.03401	0.101914	1	1.12095	0.41807	0.0680971	0.903792	-0.125051	0.906282	1.1702	0.286294	0.972198	0.629982	-0.738001	0.0137511
ENSG00000258947	TUBB3	2.2595	0.102194	1	1.62671	-0.610741	0.000165221	2.87786	0.628618	0.000947475	1.57527	-0.440021	0.903734	2.3207	0.185583	0.520569
ENSG00000111775	COX6A1	12.3507	0.102216	1	11.5548	0.0403236	0.942915	11.1928	-0.035272	1	10.8919	-0.0938977	1	11.0435	-0.059328	1
ENSG00000141741	MIEN1	1.68505	0.102486	1	1.39815	-0.286229	0.18701	2.05969	0.537984	0.013136	1.48526	-0.0895328	1	1.36227	-0.249541	0.488459
ENSG00000164258	NDUFS4	2.04887	0.102939	1	2.23947	0.469995	0.00783279	1.88369	-0.018031	1	1.48526	-0.380787	1	1.22227	-0.763765	0.00117537
ENSG00000105677	TMEM147	2.06802	0.103753	1	1.97199	0.0765208	0.805636	2.14056	0.209158	0.453556	1.50776	-0.371588	0.974251	1.5938	-0.329115	0.215947
ENSG00000164543	STK17A	2.43184	0.103947	1	2.9665	0.842999	1.38e-07	1.2558	-1.02302	3.02e-06	2.13787	-0.0937567	1	1.7661	-0.429894	0.108776
ENSG00000106615	RHEB	2.31695	0.104393	1	2.25892	0.140755	0.574315	2.3784	0.195296	0.506746	2.09286	-0.0524762	1	1.58842	-0.528131	0.0215326
ENSG00000213246	SUPT4H1	1.60846	0.105122	1	1.51729	0.0436945	0.978239	1.61256	0.145304	0.731825	1.48526	-0.0172185	1	1.27073	-0.28738	0.431552
ENSG00000122873	CISD1	2.16376	0.105912	1	2.13734	0.17853	0.492587	1.87894	-0.119749	0.879154	2.2954	0.19153	1	1.72303	-0.269257	0.465291
ENSG00000198356	GET3	1.41698	0.10649	1	1.43462	0.238003	0.312303	1.5745	0.346005	0.195114	1.32773	0.00662913	1	0.726903	-1.01015	3.98e-05
ENSG00000131669	NINJ1	0.765934	0.106679	1	0.71731	-0.00241399	1	0.780115	0.15899	0.758313	1.05768	0.59207	0.528727	0.5546	-0.449547	0.20629
ENSG00000232119	MCTS1	3.00629	0.108357	1	2.90571	0.128458	0.619431	3.27268	0.318498	0.156472	2.00285	-0.50343	0.761408	2.01917	-0.556639	0.0123575
ENSG00000119185	ITGB1BP1	2.96799	0.10853	1	2.72335	-0.0115677	1	3.30122	0.361499	0.0778815	2.8805	0.0589768	1	2.01917	-0.5348	0.0130723
ENSG00000157954	WIPI2	1.09146	0.109904	1	1.04557	0.0806146	0.864443	0.96563	-0.0918938	0.987768	1.01268	-0.00315414	1	0.979973	-0.0624522	1
ENSG00000074201	CLNS1A	1.95313	0.10992	1	2.0571	0.369477	0.0537807	1.7838	-0.0225516	1	1.35023	-0.443608	0.944238	1.32996	-0.535022	0.0380783
ENSG00000108953	YWHAE	10.1869	0.109957	1	9.96696	0.176076	0.379142	8.97608	-0.0786969	0.928829	8.28143	-0.208826	1	8.38361	-0.198771	0.50082
ENSG00000162585	FAAP20	2.54673	0.110054	1	2.23947	-0.12159	0.690632	2.51635	0.129798	0.738768	1.98034	-0.271249	1	2.42301	0.0550344	0.978756
ENSG00000167815	PRDX2	3.56159	0.110415	1	4.18471	0.733553	2.64e-06	3.13949	-0.0820585	0.968621	3.12804	-0.0900975	1	1.36765	-1.46272	1.76e-11
ENSG00000181019	NQO1	2.71906	0.110455	1	2.75739	0.266177	0.180482	2.56392	0.0419152	1	1.7328	-0.566214	0.726	1.99764	-0.40189	0.126582
ENSG00000126432	PRDX5	16.3527	0.11051	1	13.9231	-0.188658	0.330151	18.504	0.406943	0.0301136	10.3068	-0.589934	0.548659	14.0642	-0.118972	0.802445
ENSG00000163032	VSNL1	1.7042	0.111022	1	2.02306	0.752527	5.49e-06	1.06552	-0.697557	0.00319591	1.57527	-0.0101432	1	1.11997	-0.595158	0.0172732
ENSG00000100902	PSMA6	8.90398	0.111091	1	8.97732	0.262937	0.112388	8.17694	-0.000403347	1	6.07605	-0.469754	0.746914	6.62289	-0.374642	0.0834718
ENSG00000133639	BTG1	3.98285	0.111099	1	2.17868	-1.16724	5.92e-14	4.03377	0.182658	0.529414	7.98888	1.19089	0.000504082	5.38447	0.740209	7.67e-05
ENSG00000138495	COX17	3.54244	0.112068	1	3.18534	-0.0561655	0.896856	3.77214	0.281026	0.225785	3.80316	0.215281	0.956487	2.60608	-0.396018	0.102473
ENSG00000130725	UBE2M	1.99143	0.112412	1	1.82367	-0.0172458	1	2.27375	0.414348	0.0530914	1.80031	-0.0427371	1	1.32996	-0.56494	0.0156748
ENSG00000099795	NDUFB7	4.80623	0.112953	1	4.5227	0.0691022	0.820796	5.54167	0.443865	0.0182144	3.82566	-0.236115	1	2.89146	-0.734253	0.000182717
ENSG00000125356	NDUFA1	10.9337	0.11454	1	9.65815	-0.0899558	0.731431	12.4581	0.425373	0.0210391	6.99871	-0.56225	0.59652	8.40515	-0.313076	0.176967
ENSG00000114416	FXR1	3.02544	0.115617	1	2.99325	0.206922	0.352242	1.86942	-0.707592	0.00200684	2.903	0.0487437	1	3.21453	0.268545	0.308231
ENSG00000203875	SNHG5	2.47014	0.115768	1	1.97686	-0.345103	0.0659074	2.18813	-0.0696149	1	3.06053	0.438025	0.553363	2.75685	0.360447	0.114597
ENSG00000145494	NDUFS6	7.94656	0.116096	1	7.79315	0.19255	0.31496	8.21024	0.231338	0.336244	5.7835	-0.368389	0.953068	5.16909	-0.598439	0.00231483
ENSG00000132475	H3F3B	28.6842	0.116232	1	28.0018	0.184161	0.317508	27.3421	0.0785007	0.870782	23.2465	-0.208169	1	20.7679	-0.413874	0.0426015
ENSG00000078140	UBE2K	3.54244	0.116785	1	3.375	0.106248	0.715522	2.59721	-0.408106	0.0782055	3.4431	0.0690391	1	3.55375	0.163534	0.568956
ENSG00000099341	PSMD8	5.34239	0.117055	1	4.79503	-0.048455	0.918855	5.74146	0.308427	0.154765	4.95086	-0.00343079	1	3.96297	-0.374167	0.109364
ENSG00000180304	OAZ2	0.91912	0.11865	1	0.751352	-0.315817	0.152368	1.01796	0.34414	0.204875	1.55277	0.917078	0.0476138	0.69998	-0.345348	0.284738
ENSG00000099622	CIRBP	2.47014	0.118773	1	2.1495	-0.134294	0.59638	2.83505	0.436236	0.0266911	1.89033	-0.286332	1	1.90072	-0.313203	0.235428
ENSG00000160256	FAM207A	1.45527	0.118832	1	1.49541	0.305007	0.114254	1.40326	0.0861557	0.890706	1.01268	-0.421905	0.920099	0.969204	-0.565971	0.0187495
ENSG00000146701	MDH2	2.9297	0.119467	1	3.00298	0.315738	0.0783138	2.91592	0.157004	0.61032	2.67796	-0.0205387	1	1.63149	-0.857191	5.2e-05
ENSG00000060558	GNA15	1.1106	0.119564	1	1.0091	-0.0425674	0.992711	1.23201	0.353986	0.209183	0.787636	-0.38947	1	0.861514	-0.308636	0.391917
ENSG00000103145	HCFC1R1	2.2978	0.120565	1	1.5027	-0.793949	3.27e-07	2.09299	-0.0125989	1	3.4881	0.757034	0.0823038	3.06376	0.718685	8.24e-05
ENSG00000173113	TRMT112	8.52101	0.120576	1	7.63753	-0.0430775	0.943412	9.18062	0.320013	0.126923	6.86369	-0.212017	1	6.43444	-0.337888	0.144851
ENSG00000100380	ST13	4.99772	0.12083	1	5.3859	0.477218	0.00291436	3.27268	-0.599414	0.00592752	3.89317	-0.260841	1	4.21604	-0.144648	0.765577
ENSG00000184182	UBE2F	1.37868	0.121496	1	1.1939	-0.15523	0.559382	1.42704	0.224882	0.453668	1.44025	0.184672	1	1.1792	-0.131211	0.828801
ENSG00000117118	SDHB	2.04887	0.121869	1	2.06682	0.266605	0.168303	1.7172	-0.166378	0.68926	2.02535	0.100762	1	1.55073	-0.34012	0.213492
ENSG00000172301	COPRS	1.35953	0.121869	1	1.28629	0.0760367	0.825031	1.73623	0.65198	0.000946909	0.990171	-0.351161	1	0.65152	-1.10399	1.45e-06
ENSG00000101843	PSMD10	1.35953	0.121869	1	1.29602	0.0965021	0.743684	1.08455	-0.261898	0.430598	1.12519	-0.162604	1	1.33535	0.119142	0.794174
ENSG00000111707	SUDS3	1.39783	0.122458	1	1.37383	0.182879	0.449807	0.808656	-0.818864	0.000262463	1.21521	-0.0892607	1	1.60996	0.421012	0.0582465
ENSG00000131495	NDUFA2	2.39354	0.122647	1	2.4656	0.332687	0.160303	2.5211	0.269206	0.430387	1.64278	-0.443757	1	1.27073	-0.933204	0.000743459
ENSG00000087086	FTL	54.1324	0.123583	1	35.1166	-0.793341	1.07e-08	68.9546	0.672317	5.5e-05	72.6426	0.570197	0.269061	50.7109	0.0519482	0.980389
ENSG00000161203	AP2M1	5.1509	0.123685	1	4.76586	0.0429965	0.95641	5.23248	0.20599	0.499316	4.50078	-0.085609	1	3.81759	-0.368367	0.169235
ENSG00000176731	RBIS	6.01258	0.124204	1	5.67283	0.09801	0.715522	6.32179	0.274911	0.225295	4.32075	-0.37874	0.944238	4.17296	-0.480163	0.0253988
ENSG00000113558	SKP1	5.1509	0.126231	1	4.88986	0.117229	0.661178	5.28005	0.226869	0.396404	5.06338	0.0949939	1	3.31683	-0.605642	0.00497681
ENSG00000102309	PIN4	1.7042	0.127323	1	1.60726	0.0836008	0.780024	1.75526	0.226494	0.4202	1.19271	-0.407132	0.929989	1.27073	-0.361834	0.176155
ENSG00000111328	CDK2AP1	2.16376	0.127323	1	2.07412	0.133714	0.619411	2.25472	0.252812	0.345403	1.50776	-0.41593	0.931518	1.4915	-0.49407	0.0428151
ENSG00000155959	VBP1	1.99143	0.127323	1	2.07898	0.377393	0.0275958	1.70769	-0.118219	0.848696	1.39524	-0.407132	0.934934	1.41611	-0.441694	0.0705379
ENSG00000106028	SSBP1	4.61475	0.127459	1	4.70263	0.319945	0.0671838	4.6141	0.179328	0.529231	3.06053	-0.494107	0.788794	2.73531	-0.743428	0.000443245
ENSG00000102119	EMD	1.66591	0.128069	1	1.57079	0.0837022	0.782329	1.5412	0.0214865	1	1.12519	-0.458406	0.861076	1.44842	-0.0915166	0.942473
ENSG00000163597	SNHG16	3.10203	0.128934	1	2.66742	-0.144349	0.559382	2.40218	-0.297411	0.283297	4.14072	0.566269	0.309988	3.23606	0.250511	0.307628
ENSG00000174238	PITPNA	1.01486	0.129146	1	0.87293	-0.17018	0.585308	0.894278	-0.0778293	1	0.900156	-0.0503779	1	1.09305	0.293655	0.327267
ENSG00000213523	SRA1	1.34038	0.129172	1	1.26198	0.0751614	0.852696	1.46509	0.341485	0.202621	1.30523	0.0868458	1	0.829208	-0.679332	0.00874423
ENSG00000185608	MRPL40	1.93398	0.129253	1	2.04494	0.419064	0.0193989	1.98359	0.222716	0.461056	1.41775	-0.338079	1	0.926128	-1.09468	1.37e-06
ENSG00000132661	NXT1	1.49357	0.1294	1	1.5562	0.367243	0.0428622	1.47936	0.151133	0.675031	1.32773	-0.04966	1	0.786132	-0.943706	2.61e-05
ENSG00000134717	BTF3L4	2.06802	0.130636	1	2.0571	0.242875	0.208754	1.88369	-0.00156796	1	1.59778	-0.259379	1	1.51303	-0.388744	0.122186
ENSG00000119318	RAD23B	2.20206	0.132704	1	2.07412	0.095525	0.761547	1.47461	-0.552496	0.0298922	1.95784	-0.0481536	1	2.3907	0.32733	0.202048
ENSG00000170430	MGMT	1.95313	0.132745	1	1.68507	-0.137451	0.656472	2.11678	0.335986	0.185798	1.28272	-0.49695	0.861076	1.6638	-0.12054	0.888195
ENSG00000197956	S100A6	75.1381	0.13294	1	51.6974	-0.652131	2.32e-06	72.1654	0.11425	0.738768	77.886	0.18158	1	93.9535	0.617113	0.000215485
ENSG00000232527	LINC02802	1.66591	0.134795	1	1.38113	-0.237163	0.26063	1.7505	0.274851	0.281932	1.7553	0.210396	1	1.44842	-0.083683	0.966977
ENSG00000110958	PTGES3	7.5253	0.135502	0.984083	8.03873	0.483	0.00137355	5.82232	-0.286929	0.263187	6.90869	0.000133286	1	4.88909	-0.579325	0.00483926
ENSG00000179085	DPM3	1.26379	0.135667	1	1.19633	0.0993432	0.744073	1.39374	0.366406	0.148171	1.21521	0.0746548	1	0.737672	-0.769433	0.00172472
ENSG00000116649	SRM	3.4084	0.135774	1	3.58898	0.43071	0.00760698	3.87204	0.44123	0.0235033	1.53026	-1.05774	0.0879709	1.3515	-1.38622	5.99e-12
ENSG00000213465	ARL2	2.75736	0.135942	1	2.58961	0.0974213	0.771565	2.78749	0.207338	0.5266	2.3404	-0.115435	1	1.92764	-0.458534	0.120161
ENSG00000167005	NUDT21	1.01486	0.13646	1	1.15742	0.649859	0.00118224	0.704006	-0.497979	0.112894	0.990171	0.0983502	1	0.635367	-0.655627	0.0272639
ENSG00000182512	GLRX5	2.87225	0.136909	1	2.75739	0.160357	0.487015	2.91592	0.217193	0.41832	2.70047	0.039157	1	1.78764	-0.653922	0.00245938
ENSG00000172531	PPP1CA	4.21263	0.139092	0.9871	4.28441	0.335403	0.0437414	3.70079	-0.0526227	1	2.8805	-0.436958	0.861076	2.93992	-0.455548	0.0438421
ENSG00000111786	SRSF9	5.64876	0.141125	0.969905	5.39077	0.159319	0.462386	5.10405	0.00407935	1	4.6133	-0.170383	1	4.32911	-0.290108	0.279803
ENSG00000067560	RHOA	4.80623	0.141839	0.982933	4.16769	-0.0968616	0.729507	4.12415	-0.0922471	0.915682	9.63167	1.22226	0.000102237	3.49452	-0.381393	0.123916
ENSG00000164167	LSM6	1.12975	0.142154	1	1.30575	0.712885	3.44e-05	0.922819	-0.198751	0.640008	0.92266	-0.1606	1	0.527678	-1.12567	3.66e-06
ENSG00000125877	ITPA	2.96799	0.142536	0.988866	2.91544	0.235961	0.217663	2.98727	0.207847	0.437247	1.98034	-0.467878	0.805129	1.87379	-0.623619	0.00349614
ENSG00000117614	SYF2	3.10203	0.143506	1	2.83033	0.0344111	1	2.33083	-0.334462	0.247853	3.24056	0.205073	1	3.04222	0.152694	0.662044
ENSG00000253738	OTUD6B-AS1	1.43613	0.143811	1	1.40544	0.210815	0.41687	1.14639	-0.234021	0.550006	1.21521	-0.108661	1	1.22766	-0.105651	0.947943
ENSG00000124209	RAB22A	1.1106	0.144655	1	1.07961	0.184025	0.569006	0.770602	-0.486461	0.14614	1.21521	0.277967	0.973573	1.04459	0.0628923	1
ENSG00000106244	PDAP1	3.35096	0.147207	0.988216	3.90022	0.782752	3.68e-07	2.37364	-0.434379	0.0796048	2.36291	-0.382105	1	1.81456	-0.872879	6.31e-05
ENSG00000172239	PAIP1	1.1872	0.14935	1	1.1866	0.274635	0.246273	0.841954	-0.441597	0.145773	1.03518	-0.0571578	1	1.06612	-0.0141552	1
ENSG00000177410	ZFAS1	9.03802	0.150876	0.925282	8.01199	-0.0201971	1	7.90105	-0.044271	1	9.49664	0.220492	0.903734	7.78594	-0.0702084	0.977538
ENSG00000147669	POLR2K	3.33181	0.150936	0.96971	3.10024	0.101487	0.715522	3.52955	0.320271	0.150774	2.76798	-0.133599	1	2.06763	-0.642672	0.00273966
ENSG00000204628	RACK1	25.1609	0.151055	0.970511	23.0025	0.0653722	0.818315	25.3823	0.231436	0.301865	24.8668	0.126867	1	16.5303	-0.54156	0.00436482
ENSG00000135486	HNRNPA1	13.4804	0.15124	0.924195	14.1322	0.459383	0.00162401	10.4126	-0.270115	0.279915	11.387	-0.110886	1	8.94898	-0.524316	0.00889819
ENSG00000037241	RPL26L1	1.24464	0.151369	1	1.44678	0.757877	9.66e-06	1.00368	-0.209235	0.596591	0.92266	-0.295298	1	0.559984	-1.17482	1.34e-06
ENSG00000162191	UBXN1	3.21692	0.151781	0.961947	2.79143	-0.0828142	0.778976	3.37733	0.303204	0.184011	2.43042	-0.274674	1	2.5307	-0.235027	0.466207
ENSG00000182004	SNRPE	6.68277	0.151793	0.925282	6.80107	0.366247	0.0169658	6.3313	0.107819	0.766573	5.33342	-0.194936	1	3.66682	-0.844004	9.3e-06
ENSG00000139278	GLIPR1	0.861675	0.152489	1	0.921561	0.46772	0.130208	0.570816	-0.563329	0.222173	1.01268	0.393819	0.90757	0.635367	-0.364343	0.524646
ENSG00000166913	YWHAB	10.3018	0.152792	0.924195	10.2369	0.300107	0.0687488	8.10083	-0.236498	0.400559	7.76384	-0.280803	1	8.11977	-0.225895	0.431389
ENSG00000205544	TMEM256	4.15519	0.152969	0.936466	3.07592	-0.465487	0.00220093	3.92912	0.103162	0.777938	5.10838	0.463604	0.416848	4.42603	0.32182	0.118428
ENSG00000150459	SAP18	5.66791	0.153728	0.927854	4.53729	-0.276165	0.105179	6.27898	0.41734	0.0277577	5.7835	0.17887	0.995935	4.48526	-0.219509	0.470438
ENSG00000125970	RALY	1.7808	0.154435	1	1.7872	0.309664	0.150889	1.70769	0.123197	0.788366	1.30523	-0.313027	1	1.07689	-0.686627	0.00792932
ENSG00000017797	RALBP1	6.03173	0.154874	0.927854	5.36645	-0.00616383	1	4.45237	-0.349459	0.133831	5.40093	-0.0182905	1	6.26213	0.277366	0.218374
ENSG00000088832	FKBP1A	11.1443	0.155894	0.91274	8.43265	-0.404317	0.0069823	12.3058	0.416214	0.0243411	9.76669	-0.0505058	1	10.1928	0.044728	1
ENSG00000119655	NPC2	6.79766	0.156725	0.924195	6.09349	0.0177378	1	5.4941	-0.183073	0.55186	5.26591	-0.234886	1	6.56905	0.145671	0.646488
ENSG00000111275	ALDH2	0.976565	0.157268	1	0.870498	-0.0337118	1	0.875251	-0.0132331	1	1.05768	0.275415	1	0.845361	-0.0749899	1
ENSG00000144034	TPRKB	2.14461	0.157524	0.998664	2.50694	0.811604	6.32e-07	1.53169	-0.411675	0.131399	1.82282	-0.0910698	1	1.01228	-1.08761	2.41e-06
ENSG00000139687	RB1	1.09146	0.157601	1	1.11852	0.360238	0.152308	0.670709	-0.681595	0.0280251	0.855148	-0.206186	1	1.0392	0.100308	0.900828
ENSG00000034713	GABARAPL2	2.08717	0.159271	0.970895	1.66075	-0.293883	0.127659	2.13105	0.253091	0.334776	2.97051	0.695705	0.149461	1.69072	-0.178498	0.668714
ENSG00000204435	CSNK2B	3.21692	0.159498	0.950195	2.95191	0.0781883	0.804673	3.48673	0.376805	0.0831876	2.58795	-0.173275	1	1.94379	-0.678219	0.00214574
ENSG00000099977	DDT	3.52329	0.159765	0.951578	3.76648	0.526943	0.00100694	3.33927	0.114841	0.764331	2.56544	-0.322369	1	1.54534	-1.20095	1.29e-08
ENSG00000198830	HMGN2	8.42527	0.161175	0.951084	10.6405	1.13758	5.55e-13	6.02687	-0.397034	0.143357	4.90585	-0.657166	0.656353	2.45532	-1.84013	9.58e-16
ENSG00000125445	MRPS7	1.85739	0.161175	1	2.05953	0.634581	0.000261336	1.62683	-0.0391198	1	1.41775	-0.246726	1	0.813054	-1.20541	3.96e-07
ENSG00000059728	MXD1	0.80423	0.161271	1	0.513059	-0.816403	0.00291436	0.385301	-1.0974	0.00341924	1.7328	1.34613	0.0249433	1.32458	1.20728	2.57e-05
ENSG00000137692	DCUN1D5	2.27865	0.161329	1	2.50694	0.61461	0.000692296	1.8171	-0.209114	0.6249	1.48526	-0.481952	0.934037	1.28689	-0.790654	0.00181881
ENSG00000131171	SH3BGRL	1.53187	0.161733	1	1.30088	-0.135582	0.662942	1.49839	0.167951	0.642175	1.55277	0.178879	1	1.29227	-0.107485	0.905095
ENSG00000181991	MRPS11	1.07231	0.162257	1	1.1477	0.501648	0.00595358	0.960874	-0.0052011	1	0.742628	-0.381942	1	0.581522	-0.863835	0.000418876
ENSG00000136521	NDUFB5	1.91483	0.16315	1	2.096	0.597283	0.000597813	1.58877	-0.136486	0.833079	1.48526	-0.221195	1	0.979973	-0.95146	6.55e-05
ENSG00000104872	PIH1D1	1.05316	0.163489	1	1.11365	0.465534	0.018331	0.884765	-0.123643	0.885102	1.12519	0.260911	0.989392	0.570753	-0.86387	0.000927725
ENSG00000164919	COX6C	20.6228	0.16501	0.930348	17.2276	-0.147114	0.477699	21.9669	0.356785	0.0589187	17.0579	-0.129419	1	15.8357	-0.256842	0.29936
ENSG00000136908	DPM2	1.53187	0.165469	1	1.35438	-0.0254618	1	1.77904	0.51501	0.0310778	1.21521	-0.183753	1	0.920744	-0.686317	0.0104863
ENSG00000176386	CDC26	1.35953	0.166093	1	1.39328	0.385796	0.0612227	1.28909	0.111456	0.85533	0.92266	-0.411685	1	0.764594	-0.797094	0.00223836
ENSG00000148730	EIF4EBP2	0.765934	0.167052	1	0.719741	0.112183	0.743684	0.585086	-0.299867	0.425645	1.1477	0.778655	0.196529	0.613829	-0.206279	0.669488
ENSG00000173511	VEGFB	1.72335	0.167512	1	1.51972	-0.0257125	1	1.73148	0.229233	0.48321	1.1477	-0.441222	0.960362	1.38381	-0.186746	0.689646
ENSG00000116898	MRPS15	3.46585	0.167512	0.924195	3.55251	0.411592	0.00930576	3.41063	0.196892	0.462674	2.2954	-0.455701	0.805561	1.69611	-1.01642	2.73e-07
ENSG00000140905	GCSH	2.24036	0.167616	0.960756	2.22244	0.306273	0.108772	1.96456	-0.0267848	1	1.7553	-0.202967	1	1.4915	-0.508349	0.0394245
ENSG00000136689	IL1RN	1.87654	0.167625	1	0.464428	-2.52046	6.79e-30	1.00368	-0.897785	0.0040186	3.93818	1.31993	0.00673612	4.49064	2.25016	6.15e-25
ENSG00000181817	LSM10	0.938269	0.16789	1	0.829162	-0.040016	0.998522	1.10358	0.531818	0.0200261	0.787636	-0.0927648	1	0.559984	-0.702288	0.00694452
ENSG00000087302	RTRAF	4.34667	0.168015	0.918874	4.08502	0.162735	0.456213	4.27161	0.196502	0.470106	3.39809	-0.208957	1	2.80531	-0.556603	0.0100702
ENSG00000117691	NENF	4.13604	0.168086	0.924195	3.39446	-0.194451	0.356058	4.90426	0.574522	0.00210543	3.01552	-0.313058	1	2.86454	-0.436429	0.061056
ENSG00000124380	SNRNP27	1.32124	0.16818	1	1.35924	0.400406	0.0663537	0.960874	-0.37374	0.276851	1.03518	-0.198057	1	1.02305	-0.253594	0.56371
ENSG00000108010	GLRX3	4.53816	0.168265	0.911653	3.85645	-0.105285	0.715456	4.35247	0.149948	0.624244	5.10838	0.34342	0.669148	3.57528	-0.211682	0.491737
ENSG00000104408	EIF3E	7.27637	0.168703	0.890191	7.11231	0.280166	0.0939308	5.83184	-0.183992	0.531897	6.90869	0.0839057	1	5.22832	-0.370271	0.0983128
ENSG00000023734	STRAP	2.71906	0.169434	0.927854	2.38293	-0.0296988	1	2.62575	0.160617	0.581613	3.21806	0.421525	0.548659	1.94379	-0.382881	0.119318
ENSG00000175334	BANF1	3.98285	0.169508	0.934723	3.78107	0.192778	0.410983	4.30015	0.383804	0.100703	2.56544	-0.495881	0.861076	2.16994	-0.838285	0.000231978
ENSG00000070831	CDC42	9.63161	0.170913	0.869513	8.24785	-0.0762524	0.77727	8.22926	-0.0625908	0.982213	8.75401	0.0195408	1	8.93821	0.0888973	0.836141
ENSG00000127125	PPCS	1.57016	0.171039	0.980883	1.52459	0.241546	0.274798	1.49839	0.132518	0.738768	1.03518	-0.451403	0.923591	1.03382	-0.526876	0.041313
ENSG00000266472	MRPS21	4.44241	0.171621	0.907595	3.91238	-0.0069554	1	4.97086	0.459858	0.0162556	2.903	-0.473025	0.777634	2.85377	-0.560443	0.00770203
ENSG00000184983	NDUFA6	2.43184	0.17207	0.970691	2.70632	0.677438	0.0001341	2.28326	0.10872	0.840256	1.66529	-0.399195	1	0.818439	-1.60697	5.72e-11
ENSG00000170791	CHCHD7	1.05316	0.172523	1	0.85834	-0.232589	0.330151	1.02271	0.159485	0.694055	1.26022	0.441201	0.656353	0.920744	-0.0377162	1
ENSG00000143575	HAX1	2.08717	0.17305	0.955791	1.86257	0.0195234	1	2.24045	0.370103	0.122842	1.7553	-0.0915334	1	1.32996	-0.57714	0.0201551
ENSG00000151632	AKR1C2	1.12975	0.173973	1	0.93615	-0.186654	0.580466	0.884765	-0.237462	0.624617	1.98034	1.03411	0.0456622	1.03382	0.048019	1
ENSG00000182196	ARL6IP4	5.7828	0.17451	0.886703	5.23028	0.071527	0.812347	5.92222	0.287182	0.203977	4.14072	-0.335001	1	3.87682	-0.483691	0.0259057
ENSG00000135930	EIF4E2	1.89569	0.176007	0.966883	1.55133	-0.200239	0.418995	2.08824	0.424699	0.0657987	1.62028	-0.0639075	1	1.44304	-0.269685	0.440612
ENSG00000149600	COMMD7	0.976565	0.176711	1	0.853477	-0.05225	0.95829	1.03698	0.337449	0.216534	0.92266	0.0904747	1	0.678443	-0.436593	0.133934
ENSG00000213719	CLIC1	13.0975	0.177389	0.851655	11.6982	0.0469552	0.912425	12.9195	0.219892	0.368741	9.2491	-0.354768	0.978656	9.50358	-0.342295	0.130898
ENSG00000108774	RAB5C	3.56159	0.178544	0.911165	3.12455	-0.00770696	1	3.46771	0.190314	0.507044	3.55561	0.170682	1	2.55224	-0.366766	0.143031
ENSG00000136930	PSMB7	5.11261	0.178758	0.889045	5.04062	0.321632	0.0545644	4.56653	0.0278204	1	3.91568	-0.229737	1	3.14991	-0.62263	0.00291496
ENSG00000163659	TIPARP	1.1106	0.178803	1	0.987213	0.000914886	1	0.566059	-0.971819	0.00309565	1.10269	0.165879	1	1.39996	0.667254	0.0211223
ENSG00000151239	TWF1	1.39783	0.180579	0.960756	1.30088	0.136072	0.645156	1.07028	-0.266472	0.427023	1.41775	0.198728	1	1.19535	-0.0626543	1
ENSG00000105058	FAM32A	1.16805	0.184499	0.999735	1.048	0.0374154	1	1.02747	-0.0108165	1	1.19271	0.213374	1	0.931513	-0.185294	0.748166
ENSG00000185088	RPS27L	3.17862	0.184598	0.926692	2.56286	-0.214834	0.37166	3.28219	0.312394	0.238964	2.8805	0.0303473	1	2.58993	-0.135347	0.852208
ENSG00000030110	BAK1	1.43613	0.184977	0.982907	1.32277	0.116301	0.738037	1.05601	-0.333369	0.350654	1.32773	0.0638761	1	1.31919	0.0725411	0.961879
ENSG00000162910	MRPL55	2.2595	0.187526	0.908902	1.95011	-0.0422207	0.965135	2.66381	0.582551	0.00185982	1.91283	-0.0678608	1	1.21689	-0.84091	7.17e-05
ENSG00000175183	CSRP2	2.01058	0.187648	0.933912	1.7872	0.0335004	1	1.78856	0.0232355	1	2.903	0.746836	0.16554	1.34612	-0.477509	0.0874559
ENSG00000015475	BID	1.32124	0.188561	0.950785	1.15499	-0.0203001	1	1.46985	0.454446	0.0410098	1.03518	-0.178137	1	0.823823	-0.601585	0.0148877
ENSG00000162441	LZIC	1.03401	0.188828	0.986924	1.01639	0.294657	0.178983	0.865738	-0.0999752	0.927723	0.562597	-0.703897	0.612096	0.791516	-0.254528	0.49253
ENSG00000174886	NDUFA11	7.25722	0.189835	0.831811	6.47767	0.0641884	0.838448	7.23509	0.254778	0.273002	5.28841	-0.294459	1	4.93217	-0.442631	0.0381186
ENSG00000164346	NSA2	4.36582	0.190393	0.886703	4.51297	0.48648	0.00286783	3.04911	-0.408331	0.102718	3.60062	-0.10676	1	2.99915	-0.425324	0.0900076
ENSG00000184887	BTBD6	0.957417	0.190402	1	0.860772	0.0449826	0.992948	1.11785	0.547555	0.0430159	0.540093	-0.648297	0.800455	0.549215	-0.743129	0.0159724
ENSG00000133983	COX16	3.81052	0.190835	0.863631	3.35555	0.0241939	1	3.60565	0.15101	0.617618	3.24056	-0.0597771	1	2.82146	-0.295704	0.283996
ENSG00000172590	MRPL52	6.62532	0.190878	0.832348	6.30017	0.241556	0.173348	6.298	0.162961	0.556858	4.34325	-0.451299	0.801346	4.09758	-0.602153	0.00293639
ENSG00000106636	YKT6	1.22549	0.19127	0.993981	1.39328	0.770079	7.22e-05	0.875251	-0.380495	0.281947	0.630109	-0.787641	0.59602	0.678443	-0.797224	0.00502703
ENSG00000163041	H3F3A	25.0652	0.191687	0.873898	21.6919	-0.0108333	1	25.6392	0.310695	0.124187	23.8766	0.110892	1	16.1642	-0.528406	0.00680391
ENSG00000187051	RPS19BP1	2.69992	0.192262	0.888818	2.44858	0.101379	0.715522	3.08241	0.52428	0.00575955	2.11537	-0.179961	1	1.29766	-1.02066	8.18e-07
ENSG00000143436	MRPL9	0.938269	0.192378	1	1.04314	0.681571	0.0084013	0.837197	0.0201789	1	0.630109	-0.394752	1	0.360759	-1.38287	0.000101503
ENSG00000177889	UBE2N	2.24036	0.192692	0.924195	2.1422	0.246781	0.254386	1.97407	0.0127785	1	2.07036	0.068894	1	1.42688	-0.555814	0.0274672
ENSG00000185262	UBALD2	2.35525	0.192776	0.90105	1.7799	-0.363353	0.0464433	2.44024	0.3265	0.173214	3.01552	0.565885	0.354797	1.92764	-0.120379	0.865276
ENSG00000102030	NAA10	4.86368	0.19565	0.827761	4.07043	-0.0983532	0.715522	5.54167	0.529793	0.00354989	3.10554	-0.484603	0.741271	3.17145	-0.50823	0.0157749
ENSG00000109919	MTCH2	1.26379	0.195976	0.94965	1.34222	0.55396	0.00226369	1.03223	-0.132721	0.839456	1.01268	-0.137198	1	0.656905	-0.895074	0.000280829
ENSG00000100348	TXN2	1.7042	0.196729	0.924195	1.55377	0.11413	0.711376	1.82661	0.394803	0.0741008	1.05768	-0.516212	0.762197	1.0069	-0.67991	0.00281979
ENSG00000105185	PDCD5	5.93598	0.199084	0.831814	5.69957	0.284003	0.111756	5.82232	0.233737	0.374647	3.30807	-0.684096	0.482675	3.35991	-0.742009	0.000365614
ENSG00000159069	FBXW5	1.12975	0.199599	0.94965	0.953171	-0.0990866	0.765397	1.26531	0.478968	0.0382917	0.900156	-0.140793	1	0.743056	-0.501703	0.0673139
ENSG00000106803	SEC61B	8.71249	0.20146	0.78158	7.5427	0.00360868	1	9.23771	0.39303	0.0393795	6.50362	-0.247404	1	5.48677	-0.559335	0.00465704
ENSG00000104979	C19orf53	5.7828	0.201939	0.788773	5.06494	0.0328734	0.985724	6.00784	0.351047	0.0781937	4.56829	-0.160935	1	3.60759	-0.575813	0.00380725
ENSG00000125821	DTD1	1.83824	0.202962	0.890487	1.71425	0.190003	0.392138	1.80758	0.233136	0.404848	1.21521	-0.418462	0.923591	1.13074	-0.604954	0.00822977
ENSG00000113312	TTC1	1.43613	0.205326	0.958223	1.47352	0.469187	0.024744	1.14639	-0.161318	0.80405	0.945163	-0.419402	1	0.893821	-0.585271	0.0476366
ENSG00000184363	PKP3	2.06802	0.205827	0.88735	2.19327	0.586537	0.000451229	1.69818	-0.103626	0.898888	1.08019	-0.762388	0.460705	1.1092	-0.828709	0.000336145
ENSG00000110717	NDUFS8	4.09774	0.205987	0.799461	3.70326	0.121788	0.623007	4.10988	0.284212	0.197918	3.19555	-0.17538	1	2.45532	-0.640604	0.00167289
ENSG00000170296	GABARAP	7.12318	0.206366	0.78087	4.77558	-0.608441	2.23e-05	9.44701	0.87417	2.72e-08	5.62597	-0.157384	1	5.26601	-0.27835	0.270512
ENSG00000054116	TRAPPC3	2.22121	0.20771	0.857961	1.96713	0.0604991	0.880092	1.82185	-0.102699	0.890706	2.02535	0.0635407	1	1.83072	-0.0911424	0.939852
ENSG00000189043	NDUFA4	11.9103	0.207898	0.757176	11.8636	0.414441	0.00493813	10.7504	0.0864682	0.859106	7.58381	-0.479797	0.737799	6.26752	-0.852004	4.22e-06
ENSG00000125977	EIF2S2	8.96142	0.208125	0.80312	9.54387	0.625479	2.66e-05	5.74146	-0.53722	0.0110078	5.60347	-0.505983	0.762079	6.04137	-0.435669	0.0558904
ENSG00000118816	CCNI	5.20835	0.209235	0.796609	4.05584	-0.256407	0.157568	4.3049	-0.0802886	0.930469	6.70616	0.591758	0.224285	4.90525	0.159914	0.591816
ENSG00000004779	NDUFAB1	3.88711	0.210183	0.83508	3.73001	0.298866	0.113462	3.72457	0.19969	0.511559	2.83549	-0.271025	1	2.05148	-0.847304	0.000112138
ENSG00000126524	SBDS	3.12118	0.210233	0.832317	3.08078	0.379558	0.0230863	2.2357	-0.342516	0.187624	2.81299	0.0473492	1	2.19686	-0.363051	0.154868
ENSG00000123179	EBPL	2.10632	0.210307	0.895091	2.16895	0.501991	0.00471657	1.69342	-0.137013	0.818781	1.21521	-0.613049	0.698322	1.25996	-0.642619	0.00957636
ENSG00000197747	S100A10	70.1787	0.210493	0.814203	56.828	-0.150004	0.473907	69.963	0.284568	0.17803	38.4141	-0.704685	0.319417	59.0622	-0.0404491	1
ENSG00000168300	PCMTD1	0.957417	0.210693	0.998706	0.763509	-0.228887	0.487015	0.675466	-0.384743	0.352198	0.855148	0.0406839	1	1.13612	0.583218	0.0361932
ENSG00000105993	DNAJB6	3.73393	0.211361	0.8358	2.90814	-0.255609	0.194883	2.80176	-0.256613	0.420824	3.75815	0.215479	0.96666	4.08681	0.446487	0.0315462
ENSG00000176261	ZBTB8OS	1.34038	0.21196	0.921214	1.26684	0.235146	0.302669	1.24628	0.13069	0.749047	0.697621	-0.752645	0.512711	0.899206	-0.451806	0.101682
ENSG00000276023	DUSP14	1.55102	0.21214	0.91773	1.22551	-0.233758	0.33226	1.3319	-0.016916	1	1.41775	0.0731967	1	1.53996	0.250782	0.403743
ENSG00000241553	ARPC4	2.43184	0.212259	0.901068	1.90148	-0.250152	0.303613	2.73992	0.522493	0.0245782	2.25039	0.0899585	1	1.67457	-0.400365	0.196375
ENSG00000167397	VKORC1	2.75736	0.213035	0.81991	2.10816	-0.301696	0.090771	2.84932	0.349178	0.100715	2.54294	0.0851987	1	2.28301	-0.0748151	0.992938
ENSG00000071889	FAM3A	1.43613	0.213546	0.885414	1.12338	-0.258189	0.227979	1.52693	0.397345	0.0823725	0.967667	-0.376931	1	1.20074	-0.0642188	1
ENSG00000054148	PHPT1	4.09774	0.213738	0.822259	3.40905	-0.0851745	0.782738	5.09929	0.740521	5.51e-05	2.43042	-0.575534	0.683949	2.08379	-0.904342	2.67e-05
ENSG00000003402	CFLAR	1.09146	0.214115	0.955115	0.892382	-0.156209	0.628174	0.960874	0.0252642	1	0.945163	-0.00303884	1	1.01766	0.129403	0.811143
ENSG00000120656	TAF12	1.26379	0.216133	0.911401	1.1477	0.128696	0.678339	1.2558	0.263503	0.36265	0.720125	-0.616366	0.658868	0.834592	-0.47482	0.0780774
ENSG00000137312	FLOT1	1.60846	0.216427	0.862282	1.43705	0.0920507	0.751234	1.38423	-0.00708031	1	1.46275	0.0695582	1	1.20612	-0.252036	0.455774
ENSG00000116171	SCP2	2.37439	0.218545	0.832317	2.22244	0.234798	0.248192	1.97883	-0.0594064	1	1.82282	-0.183961	1	1.6638	-0.363428	0.170129
ENSG00000035141	FAM136A	1.62761	0.218604	0.886192	1.74343	0.639123	0.00011156	1.00844	-0.59357	0.0131821	1.44025	0.0306721	1	1.02305	-0.55264	0.0260736
ENSG00000134809	TIMM10	2.3361	0.218941	0.837722	2.43642	0.562802	0.000446864	2.25948	0.224281	0.419716	1.35023	-0.603396	0.656353	0.834592	-1.46616	1.45e-11
ENSG00000175416	CLTB	7.62104	0.219973	0.756025	5.7093	-0.331079	0.0457658	8.78105	0.588309	0.000910503	4.32075	-0.639648	0.520638	5.9283	-0.172985	0.614887
ENSG00000156467	UQCRB	14.8208	0.220061	0.726738	12.0508	-0.126051	0.581327	14.7699	0.294568	0.154709	13.5924	0.0813007	1	10.7312	-0.297712	0.201065
ENSG00000185883	ATP6V0C	4.94027	0.220534	0.782639	4.12879	-0.0602509	0.880727	4.34296	0.0487116	1	4.79333	0.168405	1	3.96297	-0.119188	0.851482
ENSG00000182518	FAM104B	2.60417	0.221007	0.789644	2.20056	-0.0383584	0.982292	2.79224	0.433337	0.028726	2.45292	0.125125	1	1.51303	-0.678251	0.00133335
ENSG00000149932	TMEM219	1.91483	0.221212	0.842846	1.51729	-0.207367	0.372329	2.27851	0.64566	0.000973394	1.1702	-0.516798	0.800455	1.2492	-0.485025	0.0558411
ENSG00000188690	UROS	1.53187	0.221405	0.859363	1.30332	-0.0311634	1	1.66012	0.447592	0.0381318	0.945163	-0.499286	0.800455	0.996126	-0.492711	0.0492344
ENSG00000251381	LINC00958	0.938269	0.221482	0.998706	1.01153	0.641783	0.00563649	0.570816	-0.630443	0.068044	0.607605	-0.419165	1	0.662289	-0.360137	0.432625
ENSG00000256980	KHDC1L	1.22549	0.221644	0.887488	0.894814	-0.414839	0.0293566	1.06552	0.0135921	1	1.35023	0.364895	0.766228	1.29227	0.37247	0.127682
ENSG00000165264	NDUFB6	1.49357	0.222094	0.924195	1.64373	0.735042	7.31e-05	1.0132	-0.432836	0.164888	1.1702	-0.146601	1	0.769979	-0.879019	0.000892384
ENSG00000162980	ARL5A	1.47442	0.222452	0.865936	1.44191	0.357783	0.0541212	1.01796	-0.401606	0.130575	1.37274	0.111182	1	1.08766	-0.274951	0.397654
ENSG00000165629	ATP5F1C	5.32324	0.223539	0.75656	4.75856	0.125523	0.607845	4.90902	0.144203	0.653818	4.50078	-0.0373028	1	3.43529	-0.494806	0.0229119
ENSG00000165272	AQP3	1.68505	0.22486	0.958223	0.739194	-1.45907	9.97e-10	0.870494	-0.894667	0.011322	3.98319	1.57547	0.00149371	2.98838	1.50784	3.78e-09
ENSG00000161654	LSM12	1.47442	0.225149	0.924195	1.44921	0.378107	0.104639	1.01796	-0.398513	0.258256	1.32773	0.0638761	1	1.07151	-0.297954	0.470438
ENSG00000065978	YBX1	33.5287	0.225292	0.761471	31.3209	0.260144	0.109628	30.3341	0.113864	0.738768	22.3464	-0.395908	0.806775	20.2294	-0.604253	0.0013274
ENSG00000171530	TBCA	7.35296	0.226646	0.742991	6.41202	0.0656596	0.833893	6.84504	0.167674	0.540592	5.53596	-0.209657	1	5.10447	-0.364918	0.112993
ENSG00000169738	DCXR	1.7042	0.226859	0.861062	1.79935	0.610743	0.000425452	1.28434	-0.237918	0.5266	1.1702	-0.338434	1	0.909975	-0.815124	0.00077454
ENSG00000213977	TAX1BP3	3.38926	0.228412	0.792763	2.789	-0.090985	0.75563	3.93387	0.610067	0.00139538	1.84532	-0.68619	0.54068	2.02994	-0.617761	0.00670449
ENSG00000111832	RWDD1	3.56159	0.230144	0.764231	3.26802	0.206115	0.323219	2.96349	-0.0449231	1	2.65546	-0.218512	1	2.51993	-0.330893	0.211673
ENSG00000197345	MRPL21	2.35525	0.231475	0.838424	2.24676	0.313836	0.139417	2.05494	0.042118	1	1.41775	-0.531665	0.86008	1.46457	-0.553355	0.0397091
ENSG00000115944	COX7A2L	5.38068	0.231826	0.750477	4.48136	-0.0495476	0.923283	4.83767	0.105839	0.807457	4.41076	-0.075874	1	4.25373	-0.131824	0.806582
ENSG00000171222	SCAND1	2.04887	0.232138	0.837012	1.65103	-0.146184	0.610906	2.14056	0.392357	0.0964278	1.64278	-0.104889	1	1.45381	-0.327792	0.28711
ENSG00000147381	MAGEA4	2.37439	0.232867	0.794328	1.57565	-0.602689	0.000244101	2.14056	0.106104	0.814335	2.2954	0.176406	1	2.70839	0.550913	0.00557708
ENSG00000205542	TMSB4X	114.909	0.233136	0.750832	74.9261	-0.627293	6.42e-06	122.331	0.445944	0.0131534	99.3997	0.00474729	1	112.293	0.262788	0.221077
ENSG00000134108	ARL8B	1.01486	0.23508	0.955115	0.841319	-0.0893028	0.871517	0.661195	-0.495311	0.174186	1.12519	0.38807	0.848261	1.07151	0.387142	0.231924
ENSG00000071994	PDCD2	1.66591	0.236017	0.821965	1.56592	0.271035	0.169337	1.49364	0.0948473	0.870782	1.32773	-0.108554	1	0.963819	-0.672568	0.00355556
ENSG00000173457	PPP1R14B	18.8037	0.23656	0.74744	17.4318	0.257998	0.121596	18.9701	0.340555	0.0829687	8.86653	-0.899561	0.140934	9.76742	-0.842396	4.84e-06
ENSG00000267855	NDUFA7	2.77651	0.236694	0.758278	2.74523	0.434689	0.00898803	2.38791	0.0230099	1	1.37274	-0.8174	0.334073	1.57226	-0.703754	0.00104363
ENSG00000104904	OAZ1	20.4696	0.237448	0.737315	15.8027	-0.227203	0.187507	20.6112	0.337996	0.0787286	21.6487	0.316196	0.737799	14.7804	-0.282526	0.228832
ENSG00000197006	METTL9	1.35953	0.238027	0.841924	1.1477	-0.0269233	1	1.33666	0.272069	0.325364	1.30523	0.173024	1	0.893821	-0.457155	0.0858384
ENSG00000140307	GTF2A2	1.89569	0.238381	0.847	1.82367	0.346911	0.0995142	1.63634	0.0276949	1	1.53026	-0.0881847	1	1.04997	-0.741376	0.00409081
ENSG00000254999	BRK1	2.8531	0.238381	0.769894	2.43156	0.0151458	1	2.71613	0.220033	0.430387	2.54294	0.0585074	1	1.89533	-0.431844	0.0870415
ENSG00000004059	ARF5	2.48928	0.239176	0.776038	2.25162	0.176654	0.45999	2.56392	0.375389	0.0957553	1.48526	-0.537846	0.750986	1.32458	-0.804928	0.000319372
ENSG00000013306	SLC25A39	3.38926	0.239718	0.737315	2.60663	-0.242613	0.197437	3.61517	0.450029	0.0187624	2.903	-0.00071135	1	2.43916	-0.290762	0.281632
ENSG00000112237	CCNC	1.43613	0.239891	0.880484	1.26927	0.10065	0.767526	1.09406	-0.205558	0.642175	1.37274	0.168031	1	1.16843	-0.0824453	1
ENSG00000197498	RPF2	1.34038	0.241647	0.888295	1.38356	0.559758	0.00758	0.899035	-0.432053	0.210815	1.23771	0.118262	1	0.796901	-0.623324	0.0428151
ENSG00000254772	EEF1G	28.5119	0.241965	0.716421	22.5819	-0.155463	0.441391	26.248	0.167978	0.5266	26.7796	0.13894	1	22.5501	-0.11603	0.796016
ENSG00000162368	CMPK1	2.35525	0.242602	0.774248	2.04737	0.0723061	0.830249	1.76953	-0.221287	0.5266	2.45292	0.299115	0.822182	1.91149	-0.0777058	0.988944
ENSG00000092010	PSME1	6.41469	0.244045	0.702599	6.17616	0.378696	0.0159268	4.62837	-0.286587	0.255188	4.54579	-0.283218	1	4.46372	-0.341685	0.158454
ENSG00000136950	ARPC5L	3.63818	0.246066	0.746651	3.34826	0.244188	0.227316	2.92068	-0.0922186	0.926543	2.49793	-0.326191	1	2.56839	-0.316744	0.271554
ENSG00000183617	MRPL54	1.30209	0.246131	0.82558	1.15256	0.112673	0.715522	1.45082	0.533999	0.0137534	1.05768	-0.0682482	1	0.565369	-1.13241	1.87e-06
ENSG00000170873	MTSS1	1.49357	0.246229	0.836606	1.12824	-0.290616	0.199967	0.875251	-0.659531	0.0102303	0.945163	-0.437831	0.978656	2.02456	0.916991	5.51e-06
ENSG00000167515	TRAPPC2L	1.39783	0.246905	0.886703	1.29845	0.251741	0.350176	1.30336	0.180523	0.673657	1.10269	-0.111612	1	0.75921	-0.76748	0.00834708
ENSG00000196975	ANXA4	3.15948	0.248193	0.737315	2.8352	0.174601	0.445693	2.60197	-0.0432458	1	1.98034	-0.458564	0.86008	2.35301	-0.221584	0.499379
ENSG00000065518	NDUFB4	7.16148	0.2499	0.687053	6.04486	0.0183982	1	7.73456	0.493695	0.00835611	4.59079	-0.427785	0.874129	3.95758	-0.726708	0.000314985
ENSG00000123933	MXD4	1.20635	0.251923	0.873898	0.688131	-0.914626	1.71e-06	1.69342	1.04751	3.95e-07	1.10269	0.113839	1	0.926128	-0.174551	0.778042
ENSG00000165637	VDAC2	5.51472	0.252277	0.682102	5.07709	0.26119	0.143671	4.38101	-0.101895	0.870782	4.32075	-0.124061	1	3.68836	-0.401537	0.084751
ENSG00000197982	C1orf122	3.90626	0.252389	0.688897	3.28504	0.00784233	1	4.5808	0.666029	0.000118289	2.02535	-0.736421	0.37409	1.89533	-0.940347	1.45e-06
ENSG00000186184	POLR1D	4.97857	0.252854	0.70966	3.88806	-0.179815	0.417708	4.47139	0.129455	0.733046	4.6133	0.130341	1	4.11373	-0.0284234	1
ENSG00000115364	MRPL19	2.10632	0.253177	0.7721	2.27594	0.752335	6.09e-06	1.10833	-0.831062	0.000350688	1.48526	-0.275752	1	1.37842	-0.443428	0.106958
ENSG00000172500	FIBP	2.52758	0.253751	0.720255	2.13977	0.0218261	1	2.59721	0.389761	0.062411	1.7328	-0.318533	1	1.5238	-0.5808	0.00851774
ENSG00000147400	CETN2	2.31695	0.25393	0.729087	1.86257	-0.114211	0.700287	2.09299	0.135793	0.693781	1.7103	-0.207768	1	1.91687	-0.030137	1
ENSG00000162961	DPY30	3.58074	0.254314	0.684216	2.93246	-0.0594882	0.874321	3.26792	0.160039	0.562995	3.24056	0.0966014	1	2.62223	-0.243442	0.403948
ENSG00000131143	COX4I1	12.0826	0.256235	0.628084	10.4606	0.100314	0.707339	10.5649	0.0854634	0.860803	10.0592	-0.0298412	1	8.109	-0.38929	0.067897
ENSG00000148671	ADIRF	4.002	0.257119	0.719065	2.97623	-0.295407	0.120645	3.85777	0.271028	0.281396	2.99302	-0.188142	1	3.47836	0.0674988	0.922128
ENSG00000242616	GNG10	2.08717	0.25861	0.766939	1.69723	-0.0789461	0.835291	1.79331	0.0449053	1	1.91283	0.121528	1	1.67995	-0.075184	1
ENSG00000224877	NDUFAF8	3.19777	0.259042	0.700329	3.16103	0.481092	0.00252294	2.77797	0.0705693	0.90033	2.11537	-0.368175	0.980242	1.45381	-1.03988	4.04e-07
ENSG00000164713	BRI3	3.59989	0.259684	0.686099	2.7355	-0.239826	0.210388	3.92912	0.52429	0.00521742	3.30807	0.125022	1	2.31532	-0.462287	0.0445284
ENSG00000168159	RNF187	1.99143	0.259684	0.820852	1.42246	-0.397184	0.0683601	2.35937	0.690164	0.00223792	1.7103	0.0250854	1	1.32996	-0.40189	0.218452
ENSG00000159128	IFNGR2	1.34038	0.259756	0.81991	1.1866	0.138216	0.669621	1.1892	0.100309	0.873142	1.23771	0.136092	1	0.839977	-0.514857	0.0718255
ENSG00000173812	EIF1	38.6413	0.260599	0.655529	30.465	-0.136222	0.512941	36.3515	0.233767	0.290185	33.3508	0.0284456	1	28.78	-0.20124	0.470438
ENSG00000132963	POMP	10.3784	0.262637	0.622468	9.06242	0.1346	0.534964	9.9322	0.268066	0.221251	7.13373	-0.312046	1	6.01983	-0.631148	0.00101855
ENSG00000089220	PEBP1	6.56788	0.263779	0.638825	5.98407	0.25396	0.149005	5.71292	0.0829682	0.872583	4.11821	-0.447028	0.824338	4.00604	-0.545884	0.00907494
ENSG00000165502	RPL36AL	17.4441	0.264946	0.657166	13.6094	-0.156968	0.443035	16.3349	0.229356	0.314746	12.1071	-0.296066	1	13.9404	-0.0713424	0.962102
ENSG00000100711	ZFYVE21	1.32124	0.265342	0.826064	1.04557	-0.148519	0.662942	1.21298	0.172516	0.669263	0.990171	-0.168907	1	1.09305	-0.0242164	1
ENSG00000167996	FTH1	95.9906	0.265568	0.686201	57.6596	-0.76106	6.06e-08	107.08	0.585972	0.000749486	102.933	0.36526	0.656353	86.2591	0.144799	0.634231
ENSG00000159176	CSRP1	1.24464	0.268109	0.799361	0.85834	-0.477158	0.0124963	1.16542	0.212912	0.5266	1.44025	0.48577	0.563718	1.15766	0.192503	0.571218
ENSG00000159199	ATP5MC1	4.74879	0.268743	0.671308	4.87284	0.626496	4.13e-05	3.92912	-0.00704596	1	3.26306	-0.304301	1	1.8038	-1.31691	1.98e-10
ENSG00000137288	UQCC2	4.32752	0.270399	0.647715	3.63518	0.0368645	0.976302	4.34772	0.370853	0.0770648	3.35308	-0.122384	1	2.45532	-0.662001	0.00147018
ENSG00000169567	HINT1	17.5782	0.271475	0.651027	15.5231	0.183674	0.330151	18.3375	0.453573	0.0116124	8.75401	-0.785039	0.268367	8.44284	-0.934191	3.29e-07
ENSG00000172380	GNG12	2.06802	0.273123	0.778646	1.61212	-0.162814	0.621204	1.46034	-0.298822	0.447449	1.93533	0.167412	1	2.08917	0.362922	0.197122
ENSG00000105887	MTPN	3.84882	0.274681	0.677062	3.1051	-0.0634742	0.874446	2.40218	-0.510806	0.0288262	3.93818	0.303275	0.800455	3.86066	0.357102	0.109471
ENSG00000115128	SF3B6	9.15291	0.275407	0.59254	7.674	0.0457303	0.918855	7.31596	-0.0610644	0.992322	8.41646	0.140128	1	6.84366	-0.179199	0.570093
ENSG00000168118	RAB4A	2.54673	0.275905	0.654367	2.02792	-0.100649	0.716396	2.03591	-0.0671165	1	2.25039	0.0827511	1	2.20763	0.0815101	0.888336
ENSG00000149357	LAMTOR1	3.90626	0.277195	0.638731	3.26072	0.0306739	1	3.75312	0.289942	0.211202	2.56544	-0.362599	1	2.50378	-0.448381	0.0559353
ENSG00000048544	MRPS10	1.89569	0.278234	0.711756	1.7872	0.36341	0.0477319	1.29861	-0.348137	0.219578	1.7328	0.13728	1	1.26535	-0.382618	0.161648
ENSG00000102317	RBM3	4.65305	0.278789	0.639753	4.08502	0.173204	0.441442	4.43334	0.276582	0.260174	2.65546	-0.570713	0.656875	2.64377	-0.650264	0.00264201
ENSG00000137106	GRHPR	1.60846	0.280613	0.737315	1.45164	0.235882	0.286135	1.46509	0.179979	0.584444	1.05768	-0.349335	1	0.90459	-0.671911	0.00572992
ENSG00000120705	ETF1	1.53187	0.280947	0.746651	1.51243	0.503977	0.00607414	1.00844	-0.418175	0.143396	1.28272	0.00966736	1	0.947666	-0.511797	0.0602996
ENSG00000090013	BLVRB	4.36582	0.281141	0.66337	3.837	0.179835	0.443642	3.20608	-0.213012	0.531897	3.73565	0.0376431	1	3.23068	-0.193511	0.628528
ENSG00000135441	BLOC1S1	2.77651	0.281724	0.676189	2.51423	0.259808	0.190271	2.94446	0.491767	0.0148338	1.66529	-0.490233	0.80971	1.05536	-1.30367	1.38e-09
ENSG00000139343	SNRPF	9.11461	0.282859	0.598574	9.0843	0.566662	0.000115319	7.28266	-0.0528106	1	5.761	-0.4177	0.894284	4.07604	-1.03928	1.1e-07
ENSG00000111726	CMAS	1.62761	0.283399	0.719217	1.38842	0.0842888	0.795563	1.29385	-0.0739331	0.986118	1.23771	-0.131918	1	1.25458	-0.12674	0.837254
ENSG00000254505	CHMP4A	2.27865	0.283888	0.698977	1.7872	-0.128022	0.678339	2.05018	0.165167	0.619696	1.80031	-0.0770241	1	1.78764	-0.0909535	0.960295
ENSG00000133193	FAM104A	1.1106	0.284523	0.892724	0.909403	-0.0349354	1	0.875251	-0.0954342	1	0.877652	-0.0697612	1	0.958435	0.0716737	0.989845
ENSG00000163001	CFAP36	1.05316	0.285585	0.814348	0.894814	0.062771	0.911696	0.822926	-0.111039	0.910249	1.03518	0.256614	1	0.796901	-0.164096	0.794174
ENSG00000176101	SSNA1	2.20206	0.286126	0.691702	1.95984	0.21406	0.329896	2.19764	0.37145	0.105781	1.37274	-0.426563	0.919796	1.04459	-0.944114	2.3e-05
ENSG00000167283	ATP5MG	10.1678	0.286411	0.580851	8.65149	0.105415	0.695385	9.22344	0.193272	0.473469	8.37145	-0.0169685	1	6.01983	-0.570677	0.00443564
ENSG00000160075	SSU72	2.87225	0.287456	0.629547	2.53855	0.201632	0.336186	2.64954	0.220465	0.414758	2.00285	-0.261499	1	1.56688	-0.711039	0.000940051
ENSG00000159479	MED8	1.05316	0.287547	0.790876	0.812141	-0.185065	0.512941	0.941846	0.144652	0.738768	1.41775	0.73731	0.199887	0.748441	-0.271821	0.470438
ENSG00000120727	PAIP2	1.51272	0.287547	0.751664	1.35438	0.224058	0.364491	1.16542	-0.127908	0.870782	1.86782	0.604772	0.386756	0.883052	-0.602653	0.0250968
ENSG00000154723	ATP5PF	7.12318	0.287731	0.572674	6.32692	0.225848	0.207567	6.25995	0.132518	0.684428	4.68081	-0.354156	0.978656	4.13527	-0.603139	0.00252545
ENSG00000178127	NDUFV2	5.61046	0.288201	0.602628	4.93363	0.196543	0.330151	4.94232	0.136685	0.689853	3.93818	-0.254186	1	3.30068	-0.580806	0.0067022
ENSG00000258289	CHURC1	4.44241	0.289022	0.633244	3.59871	-0.027217	1	3.7769	0.0686241	0.918779	2.99302	-0.313756	1	3.48375	-0.0810623	0.987178
ENSG00000152082	MZT2B	10.1678	0.289097	0.552901	8.44724	0.0453252	0.918855	10.4697	0.448942	0.0136799	6.18857	-0.468333	0.76269	5.51369	-0.715405	0.000154272
ENSG00000277972	CISD3	1.66591	0.290047	0.680324	1.5027	0.252833	0.216025	1.50791	0.180176	0.552594	0.945163	-0.557026	0.723077	0.942281	-0.651796	0.00526633
ENSG00000159079	CFAP298	1.30209	0.290138	0.759579	1.28143	0.50654	0.00919175	0.84671	-0.431699	0.153843	0.877652	-0.300683	1	0.85613	-0.399774	0.208039
ENSG00000123240	OPTN	2.75736	0.291437	0.661749	2.32943	0.0830458	0.802231	2.08824	-0.147719	0.764265	2.11537	-0.114801	1	2.18609	-0.0616621	1
ENSG00000165416	SUGT1	1.72335	0.291629	0.742111	1.57808	0.300323	0.174252	1.35093	-0.0891513	0.972116	1.01268	-0.504779	0.894231	1.14151	-0.381927	0.228718
ENSG00000197756	RPL37A	106.982	0.291911	0.574072	79.3734	-0.237045	0.154952	94.1751	0.144395	0.593007	92.7385	0.065614	1	89.156	0.0372711	1
ENSG00000149806	FAU	46.3007	0.29248	0.576246	37.356	-0.0233679	1	46.0458	0.385069	0.0337723	32.1806	-0.267937	1	27.8215	-0.537582	0.00453179
ENSG00000141552	ANAPC11	7.12318	0.29275	0.576246	6.44363	0.287833	0.0928665	5.71292	-0.0346485	1	4.77082	-0.320804	1	4.38295	-0.498977	0.0211432
ENSG00000128609	NDUFA5	1.97228	0.293902	0.669323	1.91121	0.479148	0.00440842	1.50791	-0.130769	0.8106	1.48526	-0.137872	1	1.01766	-0.798751	0.000351863
ENSG00000101150	TPD52L2	1.68505	0.295132	0.71528	1.36654	-0.0294658	1	1.3985	0.0211846	1	1.10269	-0.343042	1	1.37842	-0.00606756	1
ENSG00000232388	SMIM26	3.75307	0.295169	0.640724	3.00541	-0.0487629	0.944152	3.58663	0.301965	0.224612	2.903	-0.100286	1	2.43378	-0.408642	0.124576
ENSG00000156411	ATP5MPL	12.0252	0.295191	0.529329	9.12321	-0.179247	0.348114	11.0691	0.233249	0.307244	10.0367	0.01211	1	9.07821	-0.13888	0.696614
ENSG00000171314	PGAM1	8.38697	0.295298	0.577496	7.06125	0.091263	0.739508	6.71185	-0.0351349	1	5.60347	-0.322475	1	6.27829	-0.154579	0.673439
ENSG00000174021	GNG5	9.2295	0.295391	0.544609	7.51838	0.00324033	1	8.98084	0.342616	0.0897149	5.87352	-0.395439	0.903734	5.72369	-0.482116	0.0193113
ENSG00000214253	FIS1	4.0786	0.296176	0.619675	3.43093	0.0848963	0.772795	4.16696	0.437953	0.032296	2.63296	-0.37009	1	2.08379	-0.808927	0.000164732
ENSG00000161016	RPL8	109.184	0.296632	0.553517	85.2188	-0.101971	0.684854	107.694	0.374262	0.0387659	74.9605	-0.282641	1	71.9526	-0.374379	0.0691665
ENSG00000111669	TPI1	17.1378	0.296901	0.542701	15.0076	0.206131	0.272423	14.7984	0.112263	0.748572	9.78919	-0.55665	0.651134	10.5805	-0.487223	0.0190974
ENSG00000135373	EHF	1.01486	0.297248	0.857453	0.797551	-0.123082	0.768499	0.404328	-1.24857	3.9e-05	0.855148	0.038676	1	1.35689	0.948264	0.000145713
ENSG00000214194	SMIM30	1.24464	0.299672	0.754842	1.16715	0.375285	0.0758972	0.841954	-0.351751	0.291225	0.967667	-0.0804448	1	0.850746	-0.322908	0.364118
ENSG00000149196	HIKESHI	1.91483	0.300254	0.643032	1.71425	0.25369	0.210077	1.70769	0.166306	0.61032	1.28272	-0.305102	1	1.03382	-0.717162	0.00168022
ENSG00000115561	CHMP3	3.98285	0.300291	0.604062	3.72028	0.39195	0.0206809	2.78749	-0.278212	0.344083	2.20538	-0.593598	0.656353	2.71377	-0.317029	0.253036
ENSG00000171202	TMEM126A	1.20635	0.301353	0.748071	1.25468	0.707774	0.00015597	0.946603	-0.081607	1	0.697621	-0.511766	0.898342	0.45768	-1.2901	9.83e-07
ENSG00000241685	ARPC1A	4.11689	0.301353	0.553193	3.33124	-0.0100503	1	3.3583	0.00500434	1	2.58795	-0.404709	0.893382	3.31683	-0.0184838	1
ENSG00000147604	RPL7	40.2307	0.302092	0.552901	32.0139	-0.0434388	0.930488	34.0492	0.0811807	0.870782	34.8135	0.0730932	1	29.2915	-0.194057	0.486889
ENSG00000108826	MRPL27	2.45099	0.302213	0.712054	2.14463	0.197455	0.459794	2.34986	0.313414	0.279312	1.39524	-0.546127	0.861076	1.27612	-0.773562	0.00307122
ENSG00000160783	PMF1	1.16805	0.303144	0.72716	1.05773	0.276448	0.225214	1.14639	0.348631	0.202423	0.787636	-0.285658	1	0.500755	-1.09433	1.31e-05
ENSG00000198258	UBL5	16.4484	0.303677	0.497121	12.1797	-0.225208	0.192437	16.4776	0.413231	0.0217773	11.6795	-0.224108	1	11.6789	-0.237312	0.355995
ENSG00000204922	UQCC3	1.57016	0.304029	0.715989	1.4103	0.264783	0.259787	1.37472	0.132518	0.777938	0.990171	-0.387853	1	0.877668	-0.65704	0.0147083
ENSG00000242485	MRPL20	4.53816	0.304153	0.59427	4.07772	0.285834	0.118785	4.18123	0.242631	0.346352	2.45292	-0.62657	0.58632	2.27224	-0.833405	8.11e-05
ENSG00000129559	NEDD8	13.2698	0.304554	0.512339	10.2198	-0.125761	0.587743	12.3534	0.267469	0.219578	9.90171	-0.148261	1	9.48204	-0.225425	0.411732
ENSG00000114209	PDCD10	2.35525	0.304937	0.70966	2.07169	0.21649	0.398667	1.6411	-0.284603	0.446991	1.62028	-0.263152	1	1.81995	-0.0934281	0.98772
ENSG00000127184	COX7C	12.8677	0.304985	0.518705	10.9323	0.135106	0.532481	11.9063	0.255955	0.254117	10.4193	-0.0243107	1	6.80596	-0.739595	8.58e-05
ENSG00000163882	POLR2H	1.66591	0.305141	0.754957	1.53675	0.346701	0.150431	1.36996	0.015889	1	1.32773	-0.0410469	1	0.866899	-0.774085	0.0084307
ENSG00000136522	MRPL47	2.12547	0.305322	0.697365	2.01333	0.433436	0.0273933	1.76953	0.0425544	1	1.41775	-0.307625	1	1.01228	-0.917564	0.000258931
ENSG00000158042	MRPL17	1.83824	0.307085	0.758278	1.9647	0.832341	6.03e-05	1.17969	-0.431042	0.243844	0.900156	-0.756878	0.737799	0.85613	-0.95304	0.00155206
ENSG00000237765	FAM200B	1.01486	0.307531	0.826064	0.938582	0.340298	0.251126	0.84671	0.0363891	1	0.652613	-0.347839	1	0.565369	-0.664292	0.0705415
ENSG00000166681	BEX3	11.1443	0.309561	0.502076	8.28918	-0.205841	0.269248	11.2784	0.440775	0.0162167	6.32359	-0.553413	0.619688	7.9367	-0.225927	0.414142
ENSG00000175768	TOMM5	4.23178	0.311385	0.553532	4.1604	0.57501	0.000151516	3.40587	-0.00797037	1	1.91283	-0.882322	0.233766	1.90072	-1.00378	7.32e-07
ENSG00000105373	NOP53	2.52758	0.311401	0.625814	1.95984	-0.110291	0.715522	2.13105	0.0758107	0.903637	2.58795	0.341215	0.75229	1.86841	-0.164316	0.720284
ENSG00000198668	CALM1	25.5056	0.311546	0.535529	18.8567	-0.2157	0.218422	21.1678	0.0551125	0.955684	23.4716	0.17629	1	21.3117	0.0645282	0.911229
ENSG00000205155	PSENEN	1.12975	0.312493	0.795149	1.00667	0.245969	0.399636	0.875251	-0.0932129	0.993741	0.742628	-0.313272	1	0.764594	-0.327261	0.455916
ENSG00000081154	PCNP	1.47442	0.314215	0.691098	1.21335	0.0382401	0.999779	1.24152	0.0696649	0.957596	1.46275	0.297412	0.903734	0.963819	-0.381319	0.215976
ENSG00000170043	TRAPPC1	4.32752	0.314613	0.558632	3.14887	-0.257546	0.175786	4.38101	0.443922	0.0283569	3.24056	-0.130598	1	3.03145	-0.252103	0.415898
ENSG00000135940	COX5B	10.8763	0.314677	0.490821	9.37852	0.193306	0.300116	9.7562	0.207061	0.409029	6.86369	-0.389755	0.903734	6.00368	-0.657964	0.000530232
ENSG00000100138	SNU13	5.89769	0.315065	0.538774	5.06494	0.179039	0.397032	5.46081	0.267554	0.264241	4.65831	-0.050792	1	2.90761	-0.846626	2.98e-05
ENSG00000013583	HEBP1	1.12975	0.316226	0.713904	0.885087	-0.0957182	0.774519	0.93709	0.0384979	1	1.12519	0.306368	0.900799	0.861514	-0.113842	0.888336
ENSG00000128185	DGCR6L	1.76165	0.31695	0.625814	1.40301	-0.0389722	0.993192	1.94077	0.612078	0.00198277	1.19271	-0.272286	1	0.845361	-0.894193	8.11e-05
ENSG00000151131	C12orf45	1.34038	0.317069	0.696213	1.23523	0.359546	0.0763686	1.02271	-0.112595	0.897735	1.01268	-0.10676	1	0.775363	-0.587208	0.0272988
ENSG00000170310	STX8	1.43613	0.317505	0.641869	0.996939	-0.383627	0.0441608	1.41753	0.383061	0.103078	1.10269	-0.083128	1	1.1792	0.024597	1
ENSG00000140319	SRP14	14.6485	0.317525	0.479863	12.2259	0.10878	0.665547	12.5627	0.12435	0.707708	9.56415	-0.33661	1	9.43358	-0.392071	0.0683306
ENSG00000204220	PFDN6	2.2595	0.319181	0.634051	1.99874	0.258056	0.241691	1.62683	-0.209183	0.602996	1.55277	-0.250562	1	1.58303	-0.250898	0.492062
ENSG00000101182	PSMA7	17.1378	0.320052	0.492685	16.0264	0.443974	0.00306839	13.4808	-0.0360307	1	10.0367	-0.497108	0.737799	8.75514	-0.78092	4.8e-05
ENSG00000125652	ALKBH7	2.16376	0.320955	0.576598	1.56592	-0.269674	0.163869	2.27375	0.522014	0.00755381	1.68779	-0.0596975	1	1.4215	-0.361193	0.163632
ENSG00000114391	RPL24	32.2841	0.321291	0.524644	27.3064	0.153957	0.449807	29.5873	0.25904	0.236666	24.7768	-0.0902163	1	16.5734	-0.771123	3.05e-05
ENSG00000170889	RPS9	39.6179	0.322034	0.497785	31.6759	0.00274721	1	35.1195	0.195006	0.41832	33.5983	0.0619213	1	24.8924	-0.428787	0.031374
ENSG00000103363	ELOB	15.7591	0.323338	0.462043	11.2873	-0.275956	0.0937516	15.8544	0.447539	0.012506	14.1324	0.14866	1	10.4782	-0.330136	0.141927
ENSG00000265681	RPL17	40.0583	0.324011	0.506759	34.5622	0.215042	0.215344	32.8933	0.0504806	0.973257	34.5885	0.0912359	1	22.1732	-0.642177	0.000574308
ENSG00000112559	MDFI	1.37868	0.324338	0.735819	1.21335	0.23975	0.401762	0.889522	-0.405651	0.263342	0.877652	-0.352322	1	1.11997	0.0125241	1
ENSG00000069345	DNAJA2	1.93398	0.324384	0.647715	1.63401	0.134634	0.677843	1.29861	-0.33042	0.308801	1.84532	0.247474	0.967655	1.4915	-0.0764788	1
ENSG00000076043	REXO2	4.05945	0.324462	0.538774	3.27288	0.0196239	1	3.6342	0.211324	0.434537	2.58795	-0.3614	1	2.68685	-0.340288	0.193603
ENSG00000175793	SFN	90.4376	0.324561	0.512339	62.5057	-0.35802	0.0191232	80.6896	0.211163	0.388071	55.6521	-0.420012	0.776528	82.3231	0.239942	0.283954
ENSG00000035115	SH3YL1	2.35525	0.324812	0.583148	1.86257	-0.0382233	0.992905	1.49839	-0.423754	0.0931757	2.00285	0.0731967	1	2.23455	0.308228	0.198712
ENSG00000106211	HSPB1	26.7502	0.324963	0.525345	20.6974	-0.0786669	0.768126	26.5144	0.420137	0.0236465	16.1128	-0.450958	0.800455	16.5626	-0.450988	0.0293479
ENSG00000146540	C7orf50	1.35953	0.326227	0.737315	1.56836	1.16057	9.69e-10	0.784872	-0.597478	0.0478982	0.495086	-1.15367	0.280516	0.468448	-1.41534	4.36e-07
ENSG00000142634	EFHD2	3.21692	0.32853	0.573647	2.58961	0.019737	1	2.21667	-0.274776	0.384756	2.79048	0.105618	1	2.69223	0.0811867	0.888336
ENSG00000169019	COMMD8	1.22549	0.328932	0.674145	1.09663	0.292084	0.178651	0.946603	-0.0774554	1	0.900156	-0.135728	1	0.743056	-0.495982	0.0763224
ENSG00000249915	PDCD6	4.02115	0.328965	0.554719	3.26558	0.0466458	0.941734	3.51528	0.170711	0.57091	2.52044	-0.382232	1	2.67069	-0.329309	0.24064
ENSG00000173801	JUP	10.1103	0.330384	0.492472	6.03756	-0.686046	2.84e-06	7.12569	-0.227091	0.439535	8.34894	0.0305273	1	12.8527	0.914036	3.67e-08
ENSG00000042493	CAPG	5.30409	0.330385	0.485096	3.79566	-0.271843	0.124242	4.97086	0.310395	0.156579	3.60062	-0.263195	1	4.17296	-0.0264299	1
ENSG00000125901	MRPS26	2.45099	0.331781	0.599959	2.13734	0.241886	0.269006	2.15959	0.185259	0.557307	1.64278	-0.276196	1	1.26535	-0.75597	0.00148114
ENSG00000123159	GIPC1	2.71906	0.331941	0.528085	1.70209	-0.588418	0.000144443	2.42121	0.207015	0.444246	2.72297	0.327585	0.741244	2.633	0.357506	0.0908164
ENSG00000166595	CIAO2B	4.38497	0.333555	0.526279	3.08808	-0.307261	0.0928665	4.20025	0.356906	0.102051	3.51061	-0.0115609	1	3.30606	-0.100192	0.904111
ENSG00000173436	MICOS10	8.52101	0.336106	0.462299	7.23146	0.186074	0.340756	7.86299	0.288986	0.190607	4.59079	-0.604142	0.548659	4.45834	-0.724864	0.000226132
ENSG00000136810	TXN	37.7222	0.336172	0.481011	28.1185	-0.155043	0.449807	30.7765	0.0530727	0.963438	27.3647	-0.160946	1	31.0199	0.0645589	0.915303
ENSG00000146425	DYNLT1	7.35296	0.336364	0.46733	5.25946	-0.261549	0.14446	7.1352	0.389222	0.051085	5.01837	-0.250448	1	5.3737	-0.150607	0.679911
ENSG00000100387	RBX1	4.82538	0.336878	0.521208	4.00235	0.119679	0.664728	4.76631	0.42373	0.0412937	3.33058	-0.231632	1	2.2184	-0.938713	7.48e-06
ENSG00000129455	KLK8	6.49129	0.338046	0.463153	4.04611	-0.581917	8.38e-05	5.47032	0.113838	0.754774	4.32075	-0.285955	1	7.01057	0.58481	0.00108033
ENSG00000182768	NGRN	1.26379	0.338261	0.635936	1.02369	0.0325398	1	1.02747	0.0298829	1	0.855148	-0.247909	1	0.931513	-0.146922	0.80947
ENSG00000115540	MOB4	1.53187	0.338827	0.664774	1.37626	0.330197	0.136226	1.1559	-0.104999	0.927542	0.990171	-0.317593	1	0.926128	-0.487241	0.10317
ENSG00000137364	TPMT	1.1106	0.339471	0.651038	0.831593	-0.172996	0.529818	0.651682	-0.5577	0.0337504	1.41775	0.707846	0.241259	1.09843	0.393669	0.114729
ENSG00000163170	BOLA3	4.28923	0.342883	0.520261	3.79566	0.313439	0.089896	3.46771	0.0387909	1	2.79048	-0.313675	1	2.29917	-0.678899	0.00233348
ENSG00000269893	SNHG8	3.81052	0.343581	0.527344	3.05404	0.0359405	0.991233	3.24414	0.137455	0.704538	2.70047	-0.184529	1	2.50916	-0.328141	0.245001
ENSG00000119705	SLIRP	11.0677	0.343951	0.444266	10.0764	0.40737	0.00800746	9.30906	0.119072	0.738768	5.26591	-0.781982	0.314542	5.2337	-0.883599	3.81e-06
ENSG00000128626	MRPS12	2.91055	0.344048	0.538169	2.558	0.290269	0.127764	2.56867	0.205443	0.490083	1.62028	-0.540751	0.740391	1.43227	-0.821237	0.000196976
ENSG00000182534	MXRA7	1.72335	0.34468	0.604751	1.24009	-0.250807	0.285593	1.3985	0.0394084	1	1.55277	0.181346	1	1.47534	0.135808	0.744031
ENSG00000211450	SELENOH	5.7062	0.346211	0.467727	4.75856	0.15263	0.502135	5.14686	0.255266	0.299406	3.06053	-0.59916	0.605343	3.1876	-0.605084	0.00447849
ENSG00000205352	PRR13	2.60417	0.346608	0.589824	2.1957	0.1746	0.512014	2.01688	-0.0410487	1	1.7328	-0.273184	1	1.72841	-0.313324	0.356745
ENSG00000232112	TMA7	11.3358	0.346788	0.430239	9.43202	0.151327	0.476891	9.82279	0.18008	0.525111	7.13373	-0.363045	0.967326	6.50443	-0.557722	0.0053226
ENSG00000100300	TSPO	10.8571	0.348216	0.416966	8.61988	0.025953	1	10.874	0.47025	0.00870241	6.07605	-0.536785	0.654908	5.63215	-0.725799	0.000115052
ENSG00000169100	SLC25A6	5.03601	0.348785	0.510085	4.14338	0.118847	0.678339	4.98988	0.445884	0.0335074	3.80316	-0.0851572	1	2.14302	-1.05188	9.1e-07
ENSG00000183978	COA3	1.79994	0.348853	0.609215	1.55863	0.246387	0.291814	1.45082	0.0323536	1	1.37274	-0.0647768	1	1.0069	-0.60591	0.0228423
ENSG00000140350	ANP32A	2.08717	0.35061	0.625814	2.09357	0.712144	0.000153692	1.23201	-0.526938	0.0730585	1.7103	0.043322	1	0.996126	-0.86637	0.00121958
ENSG00000147394	ZNF185	0.880824	0.35181	0.674317	0.49847	-0.805236	3.59e-05	0.680222	-0.0580386	1	0.697621	0.00233042	1	1.13074	0.9318	1.47e-05
ENSG00000172216	CEBPB	6.05087	0.352667	0.466338	3.54035	-0.701557	2.85e-06	4.15269	-0.250811	0.409029	7.76384	0.730844	0.0885281	7.01057	0.746619	2.37e-05
ENSG00000198937	CCDC167	1.55102	0.35372	0.643813	0.943445	-0.630421	0.0017423	1.89321	0.884019	5.17e-05	0.900156	-0.461372	0.999147	1.08228	-0.222927	0.655862
ENSG00000136100	VPS36	1.24464	0.354443	0.665584	1.0942	0.288889	0.251533	0.723034	-0.556513	0.0694422	0.945163	-0.0619325	1	0.979973	-0.0105654	1
ENSG00000196954	CASP4	2.41269	0.354759	0.561872	1.8723	-0.0368257	1	1.7505	-0.152717	0.776068	1.68779	-0.190189	1	2.02994	0.119635	0.799177
ENSG00000111481	COPZ1	1.87654	0.355025	0.613154	1.50757	0.0504173	0.959213	1.60304	0.151133	0.730438	1.80031	0.286056	0.928691	1.08766	-0.539001	0.0628479
ENSG00000180817	PPA1	5.62961	0.356177	0.485096	5.11114	0.418458	0.0135535	3.66274	-0.342984	0.210036	3.93818	-0.193401	1	3.4676	-0.427931	0.0907004
ENSG00000123595	RAB9A	1.28294	0.35624	0.714662	0.894814	-0.316003	0.270722	1.00368	-0.0201657	1	1.39524	0.478935	0.726	1.12535	0.190014	0.673439
ENSG00000241370	RPP21	2.83395	0.358324	0.485955	2.27108	0.0571681	0.894832	2.80651	0.452819	0.0256328	1.77781	-0.350083	1	1.38919	-0.812569	0.000154702
ENSG00000272398	CD24	10.972	0.358339	0.423893	6.74028	-0.583151	8.15e-05	9.34711	0.161425	0.571574	8.41646	-0.0539718	1	11.0974	0.482294	0.0102424
ENSG00000084207	GSTP1	86.7803	0.358382	0.430239	60.1786	-0.297811	0.0623913	95.6735	0.687806	1.79e-05	44.5352	-0.658854	0.386756	52.7839	-0.444186	0.0290144
ENSG00000007520	TSR3	1.57016	0.358632	0.576419	1.34465	0.228892	0.327681	1.46034	0.318931	0.228252	0.787636	-0.669102	0.61906	0.75921	-0.838534	0.000529358
ENSG00000090266	NDUFB2	7.92741	0.359467	0.40933	6.16157	-0.0126807	1	8.22451	0.557038	0.00156759	4.6133	-0.466715	0.782375	3.83912	-0.828362	1.8e-05
ENSG00000221983	UBA52	36.4967	0.36045	0.40938	27.4426	-0.093201	0.715522	32.9075	0.276611	0.179243	27.9498	-0.0554045	1	23.417	-0.349942	0.0993698
ENSG00000173163	COMMD1	1.7425	0.361705	0.52345	1.40058	0.061548	0.882648	1.51742	0.195487	0.5266	0.990171	-0.486612	0.818012	1.11458	-0.363979	0.182895
ENSG00000182551	ADI1	3.00629	0.362326	0.528363	3.0127	0.743142	7.32e-06	1.98359	-0.314097	0.31486	1.86782	-0.361034	1	1.23304	-1.0986	2.06e-06
ENSG00000049245	VAMP3	1.55102	0.363577	0.600611	1.24739	0.0633086	0.904297	1.14163	-0.121174	0.890035	1.39524	0.198034	1	1.10382	-0.177054	0.737597
ENSG00000173465	ZNRD2	1.95313	0.364112	0.510557	1.76531	0.403676	0.0209967	1.61256	0.097584	0.852972	0.900156	-0.791644	0.386756	0.947666	-0.825389	0.000217286
ENSG00000129354	AP1M2	1.1489	0.364574	0.60238	0.804846	-0.29589	0.179141	1.08455	0.34967	0.188293	0.607605	-0.57888	0.737799	0.926128	0.0424163	1
ENSG00000136279	DBNL	1.22549	0.365949	0.598991	1.21335	0.68256	0.000209153	0.837197	-0.257858	0.525111	0.765132	-0.338402	1	0.527678	-1.02142	7.52e-05
ENSG00000129968	ABHD17A	1.49357	0.365994	0.547827	1.06989	-0.231682	0.307123	1.3652	0.293081	0.265538	1.37274	0.232977	1	1.0392	-0.214565	0.571218
ENSG00000130560	UBAC1	1.64676	0.366585	0.553755	1.48082	0.388352	0.047643	1.17493	-0.173813	0.720812	0.765132	-0.773527	0.526051	1.02305	-0.409376	0.160787
ENSG00000156508	EEF1A1	91.4333	0.366662	0.391514	70.1772	-0.0288078	1	73.1643	0.0537947	0.957169	73.4752	0.0234612	1	63.709	-0.198116	0.470438
ENSG00000164587	RPS14	62.3853	0.366978	0.397726	48.9935	0.03229	0.978435	55.9923	0.276121	0.183456	47.3032	-0.0642929	1	34.7836	-0.583201	0.00182021
ENSG00000127884	ECHS1	4.49986	0.367258	0.426561	3.68867	0.140388	0.543328	3.61993	0.0593063	0.94156	2.8805	-0.314557	1	2.82146	-0.385831	0.104357
ENSG00000101132	PFDN4	2.18291	0.367502	0.591374	1.88446	0.276638	0.242594	1.49364	-0.245407	0.529766	1.82282	0.0879333	1	1.38381	-0.370915	0.267375
ENSG00000204272	NBDY	3.35096	0.369128	0.446803	2.0571	-0.576216	0.000209375	3.59138	0.633164	0.000440088	1.89033	-0.498504	0.760514	2.67608	0.0435495	1
ENSG00000168894	RNF181	3.71478	0.371315	0.430239	2.88626	0.000421235	1	3.24889	0.223941	0.398619	2.58795	-0.183143	1	2.30994	-0.39651	0.105447
ENSG00000177971	IMP3	1.34038	0.37182	0.59106	1.19633	0.369201	0.0722793	1.00844	-0.0733309	1	1.21521	0.218738	1	0.646136	-0.830955	0.0010466
ENSG00000185787	MORF4L1	3.98285	0.372645	0.490843	3.19021	0.0851293	0.791637	2.83981	-0.159837	0.738768	3.55561	0.19187	1	2.78915	-0.187284	0.673439
ENSG00000108788	MLX	1.12975	0.373408	0.595981	0.943445	0.173436	0.519334	0.841954	-0.0921885	0.955118	0.787636	-0.168154	1	0.75921	-0.271165	0.470438
ENSG00000241468	ATP5MF	10.2252	0.374753	0.389759	9.35421	0.482763	0.00133807	8.26256	0.08008	0.887571	5.761	-0.501123	0.740809	4.14065	-1.10409	1.4e-08
ENSG00000105193	RPS16	43.8688	0.375618	0.379493	35.1214	0.0990226	0.700222	32.9028	-0.0574572	0.999432	42.2623	0.309404	0.738935	27.2508	-0.389061	0.0600103
ENSG00000221867	MAGEA3	1.28294	0.376728	0.574323	0.953171	-0.127431	0.715522	1.18444	0.323515	0.241148	0.765132	-0.39578	1	0.877668	-0.234256	0.550945
ENSG00000145337	PYURF	1.7042	0.377302	0.499106	1.48325	0.312713	0.103046	1.34617	0.0280236	1	1.1702	-0.192607	1	0.883052	-0.703683	0.00235781
ENSG00000204370	SDHD	1.62761	0.378209	0.581854	1.62428	0.747825	6.92e-05	1.03223	-0.372316	0.273113	0.900156	-0.509157	0.927321	0.721518	-0.959342	0.000329887
ENSG00000256053	COA8	1.99143	0.378416	0.486497	1.43705	-0.187164	0.43395	1.80283	0.294398	0.245042	1.28272	-0.287991	1	1.43227	-0.138552	0.809966
ENSG00000150593	PDCD4	1.30209	0.378998	0.658155	0.882656	-0.348741	0.187118	0.979901	-0.0647662	1	1.55277	0.642784	0.443192	1.13612	0.207764	0.629358
ENSG00000145741	BTF3	19.8568	0.37967	0.385273	16.7072	0.244148	0.145441	16.1969	0.105245	0.762612	12.9397	-0.279896	1	10.3866	-0.677545	0.000281711
ENSG00000180964	TCEAL8	2.18291	0.379677	0.569349	1.52702	-0.26026	0.309654	1.71245	0.0210425	1	1.7553	0.0430768	1	1.87918	0.190828	0.606193
ENSG00000187837	HIST1H1C	1.20635	0.379741	0.723132	1.28873	0.985946	5.09e-05	0.618384	-0.742952	0.0513546	0.472582	-0.994414	0.656353	0.570753	-0.85422	0.0232416
ENSG00000140988	RPS2	108.667	0.383104	0.356771	86.2085	0.0878181	0.715522	90.089	0.141713	0.606057	80.1814	-0.0899959	1	63.3536	-0.489596	0.0110519
ENSG00000123415	SMUG1	1.07231	0.383471	0.633244	0.799983	-0.111962	0.77491	0.979901	0.307679	0.36086	0.652613	-0.355799	1	0.726903	-0.245577	0.609793
ENSG00000005022	SLC25A5	21.8483	0.384249	0.379736	17.6288	0.134675	0.524896	18.6276	0.196403	0.433477	16.4278	-0.0597344	1	11.4151	-0.674496	0.000327425
ENSG00000163634	THOC7	1.81909	0.384631	0.524876	1.74829	0.637919	0.000273848	1.23201	-0.245994	0.525233	0.900156	-0.667283	0.656353	0.85613	-0.854195	0.000477251
ENSG00000183172	SMDT1	1.47442	0.38482	0.573304	1.01639	-0.296172	0.212332	1.66964	0.76117	0.000529611	1.01268	-0.183143	1	0.764594	-0.695619	0.0112866
ENSG00000164182	NDUFAF2	1.7042	0.385121	0.613976	1.43462	0.230808	0.436516	1.61256	0.388779	0.205473	0.81014	-0.723598	0.737799	0.743056	-0.978676	0.000773337
ENSG00000159388	BTG2	1.99143	0.385121	0.576757	1.1404	-0.713862	0.000343934	1.31763	-0.286407	0.493544	2.3404	0.62645	0.386756	2.35301	0.82084	0.00027385
ENSG00000112695	COX7A2	16.7548	0.385336	0.327427	12.3985	-0.0945669	0.715522	15.3597	0.340344	0.0821594	11.2294	-0.231963	1	10.3166	-0.394171	0.0629403
ENSG00000102898	NUTF2	2.41269	0.385924	0.523466	1.99631	0.191258	0.472161	1.93602	0.072493	0.935687	1.35023	-0.490588	0.912825	1.44304	-0.449714	0.127131
ENSG00000134308	YWHAQ	9.07631	0.386525	0.345477	7.10745	0.0541466	0.881669	6.63098	-0.0953308	0.872699	6.61614	-0.103294	1	6.50982	-0.126114	0.771075
ENSG00000100028	SNRPD3	4.38497	0.387851	0.435748	4.02666	0.514335	0.00147119	3.15852	-0.122661	0.852444	2.67796	-0.364702	1	2.02456	-0.878253	5.93e-05
ENSG00000125691	RPL23	32.6479	0.387946	0.363238	25.2955	0.0314848	0.985243	20.6826	-0.351107	0.101872	30.9879	0.298753	0.776594	25.6139	0.0392068	1
ENSG00000138430	OLA1	3.61904	0.388633	0.386929	2.93246	0.143871	0.521218	2.44975	-0.236355	0.427265	2.97051	0.0804465	1	2.53608	-0.168421	0.670309
ENSG00000167863	ATP5PD	8.73164	0.388952	0.379736	7.4965	0.317065	0.0644967	6.48828	-0.0610518	1	5.60347	-0.292434	1	4.81371	-0.580043	0.00723539
ENSG00000055950	MRPL43	1.7425	0.389645	0.575055	1.42976	0.167311	0.5909	1.52218	0.236555	0.514456	1.37274	0.0236409	1	0.834592	-0.820397	0.00264176
ENSG00000129084	PSMA1	3.42755	0.389702	0.494894	3.29233	0.66107	0.000140778	2.32132	-0.234525	0.529414	2.22789	-0.268473	1	1.39458	-1.08275	8.16e-06
ENSG00000168028	RPSA	25.0652	0.389917	0.373557	21.8062	0.36177	0.017283	19.3887	0.0171767	1	17.3055	-0.18323	1	11.8566	-0.833793	7.02e-06
ENSG00000203667	COX20	2.27865	0.391998	0.472722	1.69966	-0.0785147	0.838921	2.10251	0.351296	0.155402	1.84532	0.0654921	1	1.29766	-0.52697	0.040319
ENSG00000149100	EIF3M	3.14033	0.392267	0.451457	3.00054	0.64746	5.6e-05	1.87894	-0.453254	0.0742852	2.02535	-0.27699	1	1.58303	-0.729602	0.00150608
ENSG00000243678	NME2	46.6836	0.392489	0.3449	36.9427	0.0968416	0.713951	43.52	0.384244	0.0357191	26.1495	-0.495177	0.634188	22.9432	-0.767474	2.24e-05
ENSG00000186468	RPS23	53.4239	0.392695	0.352569	42.9875	0.143226	0.487022	47.1542	0.275591	0.190565	37.0189	-0.175499	1	25.9477	-0.786819	1.61e-05
ENSG00000156675	RAB11FIP1	0.45956	0.392983	0.813166	0.221272	-1.11145	7.55e-05	0.218813	-0.872589	0.0381318	1.23771	1.95244	7.76e-05	0.60306	1.00404	0.00150608
ENSG00000123349	PFDN5	12.5805	0.393451	0.315866	9.13537	-0.130351	0.56398	11.4496	0.3357	0.0905126	8.97905	-0.12896	1	7.8667	-0.358845	0.102325
ENSG00000063177	RPL18	51.1069	0.395244	0.327719	37.9858	-0.0651644	0.825031	41.0036	0.0935006	0.807265	41.3396	0.0614274	1	34.6921	-0.212073	0.432428
ENSG00000110696	C11orf58	2.47014	0.396626	0.498077	2.41697	0.732531	3.03e-05	1.49839	-0.425822	0.145142	1.84532	-0.0516097	1	1.02305	-1.04797	2e-05
ENSG00000134996	OSTF1	1.20635	0.398166	0.544364	0.987213	0.163821	0.593807	0.93709	0.01592	1	0.765132	-0.28402	1	0.753825	-0.368309	0.267772
ENSG00000169976	SF3B5	6.18491	0.399128	0.363008	4.2455	-0.264723	0.150895	6.02687	0.478925	0.0132728	5.2209	0.131818	1	3.71528	-0.423352	0.0723465
ENSG00000205981	DNAJC19	1.89569	0.400096	0.589824	1.63401	0.33009	0.197072	1.57926	0.158749	0.738768	1.30523	-0.167707	1	0.813054	-0.989057	0.000711424
ENSG00000063241	ISOC2	1.93398	0.401588	0.435748	1.55863	0.141223	0.601795	1.70769	0.274168	0.295596	1.30523	-0.196163	1	0.958435	-0.750683	0.00107457
ENSG00000122406	RPL5	49.2687	0.402747	0.322311	37.7135	0.0248869	1	39.862	0.118755	0.71365	34.9485	-0.130373	1	30.9445	-0.339761	0.118836
ENSG00000115268	RPS15	62.1555	0.404553	0.307134	46.5522	-0.0295343	1	54.2703	0.269288	0.192343	44.7152	-0.107404	1	36.3721	-0.459825	0.0183481
ENSG00000172428	COPS9	7.96571	0.405344	0.318044	5.36888	-0.298126	0.0783138	7.96288	0.540967	0.00260658	5.1984	-0.251217	1	5.00755	-0.337248	0.152894
ENSG00000124733	MEA1	1.34038	0.406706	0.578033	1.1477	0.312614	0.205311	0.927576	-0.185479	0.743236	0.765132	-0.431726	1	0.839977	-0.352426	0.352718
ENSG00000106355	LSM5	2.79566	0.407049	0.512703	3.2899	1.51054	6.5e-18	1.37472	-0.77592	0.00315052	1.01268	-1.10753	0.253171	0.473833	-2.41963	6.4e-19
ENSG00000128524	ATP6V1F	6.08917	0.408188	0.325009	4.72695	0.0657727	0.838763	5.32762	0.27393	0.237994	3.78065	-0.322144	1	3.3276	-0.574804	0.00612177
ENSG00000161642	ZNF385A	1.05316	0.408268	0.538774	0.615184	-0.652374	0.000591413	0.803899	-0.00755512	1	0.742628	-0.116499	1	1.18458	0.736133	0.000677686
ENSG00000170860	LSM3	2.8914	0.409729	0.456887	2.6966	0.603013	0.000640329	2.24045	0.036927	1	1.57527	-0.509506	0.876698	0.979973	-1.35427	1.4e-08
ENSG00000163541	SUCLG1	2.2595	0.410781	0.40938	2.08628	0.56753	0.000503673	1.4318	-0.332981	0.234684	1.32773	-0.393986	0.97397	1.15766	-0.684486	0.00293722
ENSG00000053371	AKR7A2	1.53187	0.410905	0.492748	1.19876	0.071184	0.869675	1.34617	0.272903	0.380602	1.1477	-0.0294183	1	0.796901	-0.66197	0.0127874
ENSG00000233927	RPS28	84.942	0.41134	0.29082	62.2285	-0.075575	0.766639	73.1834	0.251704	0.232573	62.3133	-0.0713392	1	52.2293	-0.366909	0.0767163
ENSG00000166295	ANAPC16	2.64247	0.41165	0.455361	2.13977	0.17862	0.496978	2.09775	0.08437	0.898508	1.7103	-0.251643	1	1.48611	-0.52581	0.0520157
ENSG00000161677	JOSD2	1.89569	0.413228	0.451733	1.37383	-0.121055	0.715522	1.70293	0.322677	0.219578	1.12519	-0.374472	1	1.23304	-0.276534	0.423208
ENSG00000125611	CHCHD5	2.24036	0.413777	0.454687	1.86014	0.250421	0.261381	1.89796	0.21032	0.5266	1.32773	-0.378442	1	1.04997	-0.828974	0.000607669
ENSG00000205220	PSMB10	1.7042	0.414161	0.538432	1.89905	1.2635	5.87e-12	0.875251	-0.698045	0.0130685	0.652613	-1.00733	0.386756	0.468448	-1.67731	8.87e-10
ENSG00000124098	FAM210B	1.01486	0.414605	0.61685	0.82673	0.17359	0.6509	0.623141	-0.395473	0.34543	0.675117	-0.194999	1	0.791516	0.0385193	1
ENSG00000105402	NAPA	1.32124	0.418549	0.506583	1.02369	0.0531291	0.941734	1.00844	0.00924639	1	1.05768	0.0782148	1	0.850746	-0.292454	0.448735
ENSG00000176340	COX8A	11.6422	0.418608	0.303161	9.16698	0.12617	0.604181	10.484	0.346538	0.0965502	8.30394	-0.105463	1	5.14216	-0.916936	2e-06
ENSG00000178741	COX5A	4.09774	0.419629	0.388005	3.3361	0.2143	0.330151	3.44392	0.207391	0.500577	3.01552	-0.0545588	1	1.85226	-0.879756	8.89e-05
ENSG00000273841	TAF9	1.53187	0.419802	0.430239	1.36654	0.466062	0.00851219	1.08455	-0.126311	0.855429	0.765132	-0.61628	0.656353	0.780747	-0.686539	0.00439761
ENSG00000142684	ZNF593	2.8914	0.419997	0.342585	2.26135	0.0986909	0.728608	2.78273	0.475526	0.0145257	1.50776	-0.564233	0.656353	1.27612	-0.91966	1.04e-05
ENSG00000165949	IFI27	163.106	0.421367	0.284299	114.915	-0.158667	0.428566	142.842	0.296761	0.140727	78.9887	-0.685317	0.327955	113.65	-0.135751	0.70327
ENSG00000184076	UQCR10	7.5253	0.42172	0.337573	6.64788	0.465853	0.00375637	5.84611	0.06157	0.957596	3.73565	-0.643177	0.562908	3.13376	-1.0103	1.21e-06
ENSG00000064995	TAF11	1.32124	0.421992	0.549543	1.05286	0.135663	0.715522	0.922819	-0.150923	0.859504	1.08019	0.112998	1	0.866899	-0.255837	0.596731
ENSG00000100554	ATP6V1D	2.79566	0.422566	0.399666	2.09114	-0.0168462	1	1.87894	-0.211584	0.552594	2.54294	0.270268	0.901502	2.08917	-0.0160658	1
ENSG00000122034	GTF3A	1.97228	0.422622	0.478468	1.4638	-0.0433368	0.990042	1.74575	0.305877	0.293938	1.59778	0.0967652	1	1.08766	-0.549125	0.052288
ENSG00000196262	PPIA	31.365	0.423447	0.345416	31.0388	0.85492	1.07e-09	18.4183	-0.445433	0.0398245	16.5404	-0.555315	0.660499	11.8727	-1.16192	1.55e-09
ENSG00000168002	POLR2G	2.31695	0.423745	0.419416	1.9185	0.261635	0.223598	1.83137	0.089559	0.888394	1.53026	-0.208687	1	1.15228	-0.720025	0.00282673
ENSG00000143774	GUK1	17.1378	0.424094	0.251481	11.618	-0.252197	0.133247	17.0436	0.557249	0.000910503	9.74418	-0.441376	0.800455	10.2466	-0.402053	0.0535967
ENSG00000140374	ETFA	1.24464	0.424135	0.558386	0.975055	0.0906806	0.836657	0.837197	-0.217926	0.685801	0.945163	0.0058284	1	0.90459	-0.0736708	1
ENSG00000176973	FAM89B	2.12547	0.426523	0.364389	1.07232	-0.925269	2.9e-09	2.27851	0.706999	0.000130263	1.80031	0.16723	1	1.79841	0.214486	0.452166
ENSG00000023191	RNH1	3.00629	0.426756	0.394038	2.65769	0.467984	0.00636194	2.31656	0.0473755	1	1.7553	-0.391207	1	1.20612	-1.06736	2.35e-06
ENSG00000042753	AP2S1	10.0529	0.426922	0.271063	7.97551	0.16124	0.435903	7.77737	0.0608412	0.941688	6.18857	-0.318567	1	5.79907	-0.461239	0.0261184
ENSG00000008988	RPS20	36.6308	0.427358	0.283659	28.1964	0.0820117	0.743684	25.0255	-0.168829	0.57273	29.0075	0.0605157	1	25.0593	-0.162059	0.622293
ENSG00000097033	SH3GLB1	3.46585	0.429436	0.356722	2.43885	-0.159892	0.512941	2.60197	0.00253288	1	2.38541	-0.144694	1	2.73531	0.0930107	0.848994
ENSG00000168522	FNTA	1.05316	0.429769	0.485097	0.870498	0.243822	0.321729	0.651682	-0.36382	0.250518	0.855148	0.112782	1	0.710749	-0.201431	0.670808
ENSG00000175634	RPS6KB2	1.1872	0.430251	0.473261	0.860772	-0.104567	0.766962	1.08455	0.369332	0.174053	0.81014	-0.145477	1	0.69998	-0.432678	0.157082
ENSG00000103415	HMOX2	2.06802	0.43124	0.404867	1.68507	0.226925	0.314573	1.46985	-0.101792	0.906032	1.1702	-0.42877	0.944238	1.29227	-0.325336	0.295816
ENSG00000188243	COMMD6	9.53587	0.432576	0.269546	6.28801	-0.308139	0.0617646	9.39468	0.547555	0.00189142	6.03104	-0.27249	1	5.88522	-0.338571	0.143164
ENSG00000130313	PGLS	3.73393	0.432867	0.289121	2.67715	-0.105959	0.715522	3.61517	0.507054	0.00579552	1.7328	-0.726505	0.386756	2.08379	-0.514022	0.0175777
ENSG00000141698	NT5C3B	1.05316	0.434108	0.512339	0.782962	-0.037797	1	0.922819	0.288637	0.395479	0.742628	-0.0914802	1	0.613829	-0.449891	0.170507
ENSG00000170632	ARMC10	1.20635	0.435738	0.599931	1.01882	0.323002	0.269422	1.02271	0.229194	0.607363	0.607605	-0.582519	0.968199	0.516909	-0.956514	0.00360516
ENSG00000136560	TANK	1.09146	0.437709	0.516566	0.770804	-0.162019	0.646146	0.780115	-0.0936171	0.972391	0.92266	0.180112	1	0.877668	0.123053	0.829472
ENSG00000131174	COX7B	9.72736	0.439685	0.261419	7.55242	0.123867	0.606861	7.68699	0.116841	0.738768	7.24625	-0.0190749	1	5.20678	-0.574779	0.00423125
ENSG00000109062	SLC9A3R1	1.58931	0.439914	0.499761	1.30088	0.249081	0.356302	1.00844	-0.301027	0.465467	0.990171	-0.274854	1	1.07689	-0.176678	0.78591
ENSG00000173660	UQCRH	15.8357	0.441432	0.245484	12.1821	0.103349	0.700668	13.0955	0.207787	0.411288	10.8469	-0.144922	1	8.19516	-0.629254	0.00120668
ENSG00000178449	COX14	3.46585	0.441481	0.311795	2.45344	-0.125281	0.65889	3.01581	0.301875	0.202797	2.40792	-0.118984	1	2.13225	-0.337474	0.208933
ENSG00000112651	MRPL2	1.1872	0.441854	0.472518	0.916698	0.0805833	0.849256	1.06552	0.348867	0.215883	0.990171	0.163222	1	0.522293	-0.907486	0.000483146
ENSG00000114125	RNF7	4.71049	0.44187	0.294722	3.57439	0.0604358	0.872391	4.49518	0.490737	0.0127289	2.38541	-0.591423	0.641622	2.10533	-0.874508	2.58e-05
ENSG00000118939	UCHL3	2.62332	0.442318	0.345084	2.096	0.196041	0.391459	2.27851	0.296818	0.234684	1.44025	-0.465829	0.870802	1.18997	-0.851697	0.000149183
ENSG00000127540	UQCR11	11.4507	0.442548	0.238388	7.58403	-0.281338	0.0907796	11.0929	0.526343	0.0025727	6.66115	-0.388637	0.905102	7.0698	-0.326472	0.154868
ENSG00000147403	RPL10	171.454	0.442881	0.244786	110.449	-0.344755	0.0212715	166.469	0.533847	0.00131523	107.186	-0.282493	1	109.595	-0.263969	0.271554
ENSG00000239789	MRPS17	1.39783	0.443062	0.48844	1.44435	1.02123	2.49e-08	0.813413	-0.452445	0.153349	0.630109	-0.739675	0.656353	0.419988	-1.5107	2.21e-08
ENSG00000124357	NAGK	1.35953	0.443797	0.46733	0.863203	-0.40401	0.060432	1.06077	0.0818917	0.926476	1.53026	0.618631	0.386756	1.08228	0.115781	0.831062
ENSG00000125826	RBCK1	2.83395	0.445351	0.40301	2.23217	0.162681	0.556737	1.9931	-0.101604	0.937002	1.80031	-0.247543	1	1.8038	-0.275141	0.466207
ENSG00000105640	RPL18A	71.2127	0.447105	0.236079	50.3357	-0.108936	0.652381	59.0271	0.220681	0.329004	56.6423	0.0862746	1	43.5334	-0.337346	0.115501
ENSG00000171863	RPS7	83.1804	0.447281	0.236047	61.3142	0.000659514	1	66.1766	0.141394	0.606578	57.97	-0.114171	1	50.3232	-0.355185	0.0919596
ENSG00000173272	MZT2A	7.79337	0.448709	0.253742	5.48317	-0.122732	0.625897	7.33023	0.472412	0.0118048	4.16322	-0.508602	0.735258	4.34526	-0.496055	0.0214562
ENSG00000170906	NDUFA3	3.08288	0.4491	0.316446	2.39509	0.132449	0.62062	2.42597	0.114747	0.777938	1.66529	-0.485162	0.830365	1.78226	-0.436941	0.0831205
ENSG00000165389	SPTSSA	2.3361	0.450452	0.353666	1.57079	-0.244921	0.262778	1.27482	-0.550907	0.0239834	2.20538	0.354809	0.747021	2.30994	0.545126	0.00886203
ENSG00000174748	RPL15	43.9263	0.450752	0.239821	32.3738	0.00564938	1	36.2373	0.215726	0.358781	32.5856	-0.0160286	1	24.3324	-0.503245	0.00957185
ENSG00000136888	ATP6V1G1	6.3381	0.450907	0.278356	4.21875	-0.258832	0.16908	5.08978	0.160171	0.606325	5.40093	0.196734	0.978656	4.54987	-0.0516027	1
ENSG00000120509	PDZD11	1.55102	0.450952	0.426743	1.06502	-0.20052	0.452819	1.49839	0.515449	0.0286475	0.877652	-0.405056	1	0.90459	-0.4252	0.162304
ENSG00000137714	FDX1	1.45527	0.451595	0.435475	1.15256	0.174312	0.527114	1.14163	0.102893	0.871905	0.945163	-0.200978	1	0.780747	-0.566938	0.0419569
ENSG00000109854	HTATIP2	1.60846	0.452631	0.486497	1.42246	0.506197	0.0220403	1.05125	-0.232938	0.649712	1.01268	-0.247337	1	0.769979	-0.75503	0.0124616
ENSG00000101084	RAB5IF	5.7828	0.45299	0.289806	4.4303	0.107488	0.715522	4.69496	0.183544	0.5266	3.60062	-0.274584	1	3.10145	-0.55812	0.0144709
ENSG00000142541	RPL13A	49.9772	0.453058	0.232789	36.5512	-0.0106768	1	32.8124	-0.211312	0.432048	52.3441	0.514909	0.334073	33.9114	-0.147231	0.673439
ENSG00000137100	DCTN3	1.64676	0.453214	0.450022	1.35681	0.293755	0.215091	1.48888	0.384567	0.167897	0.945163	-0.383182	1	0.559984	-1.30613	8e-07
ENSG00000213585	VDAC1	5.76365	0.453519	0.278356	5.06737	0.5125	0.0010549	3.61517	-0.296669	0.286531	3.4431	-0.335974	1	2.88069	-0.676314	0.0016874
ENSG00000178982	EIF3K	6.05087	0.454095	0.244786	4.87284	0.249769	0.158442	4.59031	0.054987	0.97328	4.45577	-0.0214977	1	2.90223	-0.744303	0.000175265
ENSG00000150787	PTS	2.2595	0.455741	0.37331	1.75802	0.143105	0.623451	1.75526	0.0953097	0.870974	1.39524	-0.27745	1	1.26535	-0.485964	0.0765638
ENSG00000127922	SEM1	14.7251	0.457044	0.226235	11.7979	0.24502	0.159676	11.0976	0.0484768	0.98724	8.25893	-0.429918	0.857451	7.71594	-0.591475	0.00280065
ENSG00000175701	MTLN	2.64247	0.457175	0.377104	1.84555	-0.137563	0.672233	2.49256	0.482191	0.0384357	1.68779	-0.227484	1	1.41611	-0.558054	0.0382195
ENSG00000125968	ID1	6.58703	0.457472	0.399791	3.59384	-0.707139	0.000147751	5.3514	0.190913	0.611596	4.32075	-0.192673	1	6.61751	0.593304	0.0112459
ENSG00000142534	RPS11	32.1692	0.457742	0.234778	23.5229	-0.00372351	1	21.0251	-0.214364	0.430387	28.5124	0.262234	0.861076	22.8624	-0.0591687	1
ENSG00000171421	MRPL36	3.19777	0.458208	0.290873	2.4194	0.0764266	0.819213	2.44024	0.0675741	0.927512	2.52044	0.0874527	1	1.81995	-0.45358	0.0648
ENSG00000156482	RPL30	99.8394	0.458365	0.223703	71.5681	-0.0539608	0.8774	86.5738	0.323944	0.0940547	64.6762	-0.21389	1	55.4385	-0.490613	0.0115348
ENSG00000144895	EIF2A	1.49357	0.458516	0.52257	1.29116	0.444726	0.0662462	0.803899	-0.570096	0.0943838	1.26022	0.194898	1	0.883052	-0.3939	0.32941
ENSG00000100316	RPL3	54.1132	0.458595	0.220682	37.215	-0.160099	0.418031	46.5358	0.30752	0.117347	44.0626	0.133264	1	31.8168	-0.392202	0.0556238
ENSG00000143222	UFC1	2.35525	0.459135	0.393803	1.68021	-0.0819969	0.841475	2.25472	0.513867	0.0279221	1.26022	-0.486231	0.919593	1.20074	-0.640626	0.0159841
ENSG00000131469	RPL27	53.4239	0.459275	0.220552	36.753	-0.158185	0.427036	42.7256	0.166097	0.5266	47.5507	0.270073	0.827772	33.976	-0.254752	0.298001
ENSG00000134248	LAMTOR5	3.23607	0.459899	0.305045	2.25649	-0.134505	0.623007	2.98727	0.443592	0.0358819	2.18288	-0.144983	1	1.75534	-0.533542	0.0255961
ENSG00000213619	NDUFS3	1.05316	0.460419	0.599051	0.919129	0.463918	0.0914023	0.799142	0.0442182	1	0.945163	0.292176	1	0.339221	-1.38551	5.83e-05
ENSG00000163682	RPL9	60.7002	0.460478	0.218982	41.7961	-0.153907	0.447906	48.5384	0.167383	0.5266	48.901	0.118777	1	39.5812	-0.209304	0.448911
ENSG00000106153	CHCHD2	15.9123	0.462037	0.237318	14.3827	0.625307	1.61e-05	10.5934	-0.176401	0.588485	8.664	-0.469628	0.800455	6.18137	-1.08057	1.87e-08
ENSG00000241837	ATP5PO	4.25093	0.462286	0.275648	3.66193	0.463022	0.003888	2.98251	-0.083296	0.953388	2.67796	-0.246592	1	1.83072	-0.914175	1.27e-05
ENSG00000172809	RPL38	69.317	0.463221	0.213238	46.8683	-0.195126	0.278551	53.4046	0.0992399	0.779269	56.4398	0.137642	1	48.8156	-0.068958	0.970359
ENSG00000272047	GTF2H5	4.23178	0.464732	0.276861	3.0662	-0.0245974	1	3.5343	0.251716	0.319867	2.22789	-0.511231	0.769131	2.54685	-0.348862	0.186016
ENSG00000119632	IFI27L2	6.49129	0.46574	0.245893	4.41085	-0.184149	0.392138	5.9793	0.4512	0.0226857	3.62313	-0.426157	0.895189	3.82835	-0.381373	0.11781
ENSG00000111229	ARPC3	14.2655	0.466674	0.203828	10.1299	-0.0671662	0.825031	11.5257	0.193711	0.457434	8.55148	-0.321023	1	9.03513	-0.254654	0.322165
ENSG00000184924	PTRHD1	1.34038	0.466791	0.399666	1.15013	0.434306	0.0287139	1.11785	0.23818	0.485542	0.742628	-0.417608	1	0.436142	-1.36237	8.61e-08
ENSG00000084733	RAB10	5.57217	0.467103	0.259034	3.81512	-0.163933	0.474502	3.20608	-0.435004	0.0638822	4.14072	0.00507857	1	5.14755	0.438925	0.030303
ENSG00000132432	SEC61G	11.1826	0.467654	0.246753	9.27883	0.366461	0.027368	8.41478	0.0578653	0.96681	6.54863	-0.354548	1	4.84602	-0.896749	1.21e-05
ENSG00000136146	MED4	1.30209	0.468265	0.527344	1.1404	0.4997	0.0379592	0.71352	-0.529944	0.144878	0.92266	-0.0545588	1	0.743056	-0.445424	0.263035
ENSG00000143947	RPS27A	113.148	0.470947	0.197123	86.5975	0.143543	0.474351	82.873	0.012684	1	69.627	-0.279203	1	65.572	-0.403393	0.0465643
ENSG00000124570	SERPINB6	2.16376	0.471643	0.294722	1.47352	-0.18114	0.449807	1.72196	0.16061	0.632364	1.19271	-0.429304	0.909048	1.58842	0.00638672	1
ENSG00000122068	FYTTD1	1.57016	0.47295	0.376106	1.25225	0.234862	0.332706	0.913306	-0.417983	0.164783	1.37274	0.262153	0.956146	1.01766	-0.21775	0.609816
ENSG00000108298	RPL19	76.1721	0.472959	0.196492	54.749	-0.0227214	1	61.8004	0.211125	0.367415	52.8166	-0.0970316	1	43.4526	-0.428447	0.0319869
ENSG00000107262	BAG1	1.51272	0.473534	0.385656	1.29359	0.441283	0.0248128	0.941846	-0.296947	0.409664	1.03518	-0.103156	1	0.786132	-0.596385	0.0279033
ENSG00000090263	MRPS33	1.81909	0.474315	0.430239	1.3714	0.0845023	0.843072	1.42704	0.134116	0.78783	1.7328	0.392815	0.76799	0.888437	-0.697751	0.0145928
ENSG00000198242	RPL23A	44.2327	0.4756	0.209185	33.1543	0.0936967	0.715522	32.7315	0.0373397	1	37.8065	0.223992	0.944238	23.8424	-0.522731	0.00756189
ENSG00000135698	MPHOSPH6	2.2595	0.47665	0.342959	1.73613	0.145418	0.615597	1.44131	-0.245264	0.5266	1.50776	-0.142106	1	1.53457	-0.12714	0.877114
ENSG00000099204	ABLIM1	1.01486	0.478231	0.596468	0.778099	0.118632	0.815359	0.499464	-0.706884	0.0725322	0.607605	-0.287145	1	0.90459	0.363296	0.37698
ENSG00000116459	ATP5PB	2.41269	0.478725	0.347995	2.22731	0.712569	4.49e-05	1.32715	-0.50528	0.0629467	1.68779	-0.0702387	1	1.01766	-0.932851	0.000143474
ENSG00000162244	RPL29	39.1966	0.479027	0.194614	28.5635	0.0234833	1	31.2664	0.185337	0.465672	26.8246	-0.110739	1	21.6779	-0.47517	0.0157503
ENSG00000198736	MSRB1	1.32124	0.480024	0.413199	0.851046	-0.315532	0.181566	1.16066	0.357202	0.216113	0.765132	-0.340122	1	0.942281	-0.0422417	1
ENSG00000169714	CNBP	5.13175	0.481265	0.251659	4.39626	0.485527	0.0025974	3.15852	-0.299236	0.293483	2.97051	-0.355784	1	2.59531	-0.627053	0.00507465
ENSG00000177954	RPS27	102.539	0.481631	0.184078	69.8295	-0.147447	0.467672	82.1404	0.197187	0.414533	90.1281	0.272614	0.819164	61.6898	-0.32674	0.134421
ENSG00000111640	GAPDH	83.5633	0.481957	0.19648	61.1075	0.0383834	0.948629	72.0513	0.342629	0.0774507	54.4819	-0.181424	1	39.6727	-0.729673	7.71e-05
ENSG00000177700	POLR2L	12.2932	0.485369	0.213238	10.0934	0.369131	0.0236944	8.97133	0.0214581	1	6.81868	-0.419031	0.903734	5.476	-0.832699	2.77e-05
ENSG00000105835	NAMPT	2.20206	0.486908	0.539365	1.61699	0.0392734	1	1.44607	-0.180871	0.872988	2.49793	0.673266	0.522457	1.31919	-0.336077	0.563547
ENSG00000182165	TP53TG1	1.51272	0.48925	0.321358	0.945876	-0.368876	0.0572536	1.5412	0.678072	0.000710591	0.720125	-0.619375	0.656353	0.899206	-0.350523	0.236759
ENSG00000115233	PSMD14	4.23178	0.489577	0.294752	3.38716	0.294371	0.148835	2.88738	-0.102699	0.921588	2.47543	-0.330969	1	2.27224	-0.517428	0.0485784
ENSG00000137154	RPS6	47.3921	0.493665	0.178896	35.0266	0.0868372	0.729507	35.3288	0.0732201	0.890706	34.9485	0.0165081	1	25.7647	-0.488476	0.0134573
ENSG00000177556	ATOX1	6.3764	0.495613	0.208942	4.24064	-0.190349	0.371462	5.24199	0.261501	0.291225	5.37843	0.224829	0.930367	3.81759	-0.322274	0.22152
ENSG00000173418	NAA20	4.19349	0.496017	0.240454	3.21209	0.180198	0.429601	3.02057	0.0059161	1	2.07036	-0.576371	0.680735	2.42301	-0.384811	0.141856
ENSG00000120686	UFM1	2.01058	0.498492	0.323155	1.4565	0.021021	1	1.51742	0.0910411	0.890706	1.64278	0.183448	1	1.13074	-0.432839	0.141927
ENSG00000109475	RPL34	60.4322	0.499104	0.162472	41.5553	-0.0945886	0.715522	46.8925	0.156867	0.537177	45.7729	0.0623671	1	36.6197	-0.294884	0.196333
ENSG00000139168	ZCRB1	2.66162	0.503542	0.297977	2.08871	0.256457	0.255462	1.60304	-0.316269	0.335905	2.04785	0.0960275	1	1.58303	-0.328789	0.31195
ENSG00000164405	UQCRQ	8.09975	0.50722	0.17138	6.18102	0.194913	0.325973	6.80222	0.319174	0.140748	5.13089	-0.197865	1	3.11222	-1.0521	7.21e-08
ENSG00000182118	FAM89A	1.97228	0.508707	0.335243	1.38599	-0.0422768	1	1.50791	0.127988	0.799637	0.92266	-0.632518	0.741244	1.30304	-0.141005	0.861167
ENSG00000129824	RPS4Y1	2.94884	0.508906	0.301303	2.45101	0.439237	0.0246481	2.54965	0.373689	0.151852	2.43042	0.204756	1	0.495371	-2.33481	2.3e-19
ENSG00000073803	MAP3K13	2.22121	0.509118	0.382811	1.6413	0.0946333	0.819757	1.23677	-0.450601	0.181058	1.66529	0.0636107	1	1.65303	0.0752054	0.953697
ENSG00000213741	RPS29	121.037	0.511533	0.142703	77.5497	-0.251886	0.123997	95.1693	0.198063	0.409146	91.1183	0.0649875	1	81.2731	-0.0990798	0.858707
ENSG00000148572	NRBF2	1.05316	0.512231	0.364389	0.690563	-0.22923	0.404287	0.58033	-0.474432	0.119902	1.30523	0.835746	0.139524	0.883052	0.289364	0.372472
ENSG00000114115	RBP1	12.8102	0.513101	0.156459	8.42049	-0.188678	0.344792	11.7683	0.509903	0.00521742	6.59364	-0.504295	0.737799	6.94596	-0.472697	0.0259175
ENSG00000138382	METTL5	2.73821	0.513506	0.259978	2.06196	0.158121	0.5432	2.1691	0.205909	0.524591	1.37274	-0.532303	0.800455	1.34612	-0.642424	0.00833726
ENSG00000092841	MYL6	35.5968	0.516851	0.145998	21.9059	-0.342134	0.0246743	32.8362	0.524796	0.00194925	21.1087	-0.290359	1	21.3979	-0.289373	0.213582
ENSG00000116251	RPL22	44.6731	0.518122	0.144008	31.9993	0.0442436	0.918855	34.1443	0.150922	0.57171	28.985	-0.153719	1	24.1332	-0.472682	0.0169321
ENSG00000120963	ZNF706	7.60189	0.518179	0.141058	5.16706	-0.0977772	0.715522	5.76049	0.131724	0.68926	4.36575	-0.334113	1	4.95909	-0.145546	0.685862
ENSG00000142676	RPL11	88.1589	0.521578	0.131166	62.4449	0.0206288	1	66.5476	0.131453	0.655873	57.925	-0.131614	1	49.2356	-0.411584	0.0411171
ENSG00000114503	NCBP2	1.83824	0.522221	0.407964	1.49541	0.389603	0.118744	1.02747	-0.430862	0.249331	1.08019	-0.284275	1	1.08766	-0.319991	0.470438
ENSG00000130255	RPL36	88.2355	0.525584	0.125485	60.6334	-0.0524961	0.882577	67.9271	0.1743	0.502128	55.112	-0.204242	1	51.8309	-0.319634	0.142292
ENSG00000086666	ZFAND6	1.03401	0.525764	0.430239	0.692994	-0.153968	0.715522	0.670709	-0.168946	0.819494	1.05768	0.554289	0.586229	0.743056	0.0199569	1
ENSG00000228474	OST4	17.1952	0.526113	0.114507	10.9274	-0.25107	0.133247	14.6034	0.367361	0.0503206	10.8469	-0.187651	1	10.5212	-0.248503	0.321497
ENSG00000089356	FXYD3	15.4336	0.526521	0.161028	9.21561	-0.400411	0.014524	11.226	0.0652647	0.935953	9.11408	-0.286299	1	13.025	0.340319	0.115492
ENSG00000114315	HES1	3.4084	0.527056	0.286206	1.73613	-0.764204	3.5e-05	2.82554	0.314006	0.273653	6.39111	1.51836	2.16e-05	2.13763	-0.208314	0.670538
ENSG00000183648	NDUFB1	7.54445	0.530128	0.138675	5.37131	0.0437709	0.936548	6.16481	0.293571	0.186087	4.77082	-0.178252	1	3.57528	-0.683004	0.000680947
ENSG00000175061	SNHG29	17.3292	0.531401	0.139516	11.2241	-0.19567	0.296925	15.4168	0.468382	0.00845548	11.0719	-0.16334	1	9.11052	-0.505241	0.0110093
ENSG00000187134	AKR1C1	2.24036	0.532392	0.387383	1.42733	-0.249604	0.417234	1.46985	-0.129223	0.917197	3.03803	0.998548	0.0734643	1.48073	-0.112229	0.982488
ENSG00000154518	ATP5MC3	14.7251	0.533362	0.147322	10.9736	0.177506	0.39863	10.8312	0.0948049	0.842549	9.33911	-0.172295	1	7.09134	-0.651724	0.00136415
ENSG00000112304	ACOT13	1.53187	0.534288	0.407598	1.06989	-0.0216465	1	1.30812	0.372734	0.258897	0.900156	-0.269691	1	0.753825	-0.622398	0.0646493
ENSG00000130724	CHMP2A	3.86796	0.534629	0.179949	2.63338	-0.071671	0.83817	2.79224	0.0560657	0.964063	2.903	0.0868247	1	2.39609	-0.220916	0.507604
ENSG00000108179	PPIF	2.20206	0.536719	0.278356	1.74586	0.344514	0.104393	1.28909	-0.330766	0.330103	1.91283	0.312935	0.872167	1.1092	-0.577849	0.0366818
ENSG00000149273	RPS3	84.8463	0.53672	0.117348	57.2997	-0.0792332	0.749624	67.4276	0.250114	0.242556	57.0249	-0.0827846	1	46.6725	-0.421121	0.0362563
ENSG00000161970	RPL26	97.4267	0.536753	0.117074	64.5506	-0.128104	0.553947	73.8255	0.157457	0.531218	66.769	-0.0532565	1	60.1014	-0.221338	0.403085
ENSG00000167526	RPL13	115.082	0.538831	0.113502	74.5054	-0.183067	0.322849	92.4056	0.273176	0.185733	83.0394	0.0269337	1	67.4404	-0.309038	0.161648
ENSG00000170035	UBE2E3	2.14461	0.538883	0.24916	1.4176	-0.14842	0.620244	1.80283	0.352171	0.174036	0.967667	-0.658294	0.656353	1.29227	-0.268405	0.464886
ENSG00000125743	SNRPD2	7.83167	0.539166	0.150848	6.15184	0.337082	0.0462115	4.59983	-0.31567	0.217888	5.51345	-0.00788911	1	4.18373	-0.470554	0.0411843
ENSG00000148303	RPL7A	63.764	0.539254	0.116367	44.889	0.0340703	0.969164	47.5014	0.127567	0.673324	44.6027	-0.0197004	1	33.8683	-0.478544	0.0141672
ENSG00000168275	COA6	3.37011	0.5394	0.237733	2.64067	0.32219	0.113882	2.51635	0.125277	0.770267	1.7328	-0.472884	0.92674	1.38919	-0.905833	0.000168252
ENSG00000175390	EIF3F	3.37011	0.54088	0.239863	2.6042	0.284238	0.179018	2.24521	-0.0876944	0.974898	2.27289	-0.0674465	1	1.63688	-0.63244	0.0139063
ENSG00000198755	RPL10A	43.3135	0.541202	0.119151	28.7459	-0.117117	0.619411	34.9387	0.284826	0.169664	28.5799	-0.106073	1	24.0955	-0.397	0.0556381
ENSG00000157045	NTAN1	1.20635	0.544412	0.280359	0.727036	-0.378652	0.067979	1.1559	0.61755	0.00470489	0.720125	-0.23212	1	0.689212	-0.360775	0.255128
ENSG00000122033	MTIF3	1.12975	0.544548	0.448373	0.79512	0.00633507	1	0.837197	0.102937	0.91071	0.855148	0.119133	1	0.629982	-0.403168	0.37017
ENSG00000142937	RPS8	78.738	0.544722	0.115421	56.7283	0.106266	0.66459	47.8391	-0.245913	0.327571	56.0572	0.0122975	1	50.0217	-0.16036	0.627146
ENSG00000241343	RPL36A	91.8546	0.5457	0.108989	55.6122	-0.336631	0.0253069	74.658	0.305825	0.120523	61.3681	-0.0831891	1	61.1783	-0.0747314	0.94285
ENSG00000196683	TOMM7	12.2549	0.548718	0.132059	10.7305	0.702787	1.3e-06	7.53953	-0.220011	0.475345	5.69348	-0.622867	0.560422	4.13527	-1.21846	7.66e-10
ENSG00000153048	CARHSP1	6.03173	0.549851	0.141092	3.68138	-0.316559	0.0721302	3.94339	-0.109114	0.870782	4.81583	0.194058	0.992326	4.84602	0.272451	0.241106
ENSG00000113387	SUB1	17.1761	0.550563	0.0991445	12.1456	0.0635577	0.830121	11.0025	-0.14355	0.689853	13.4123	0.15936	1	10.322	-0.252819	0.321568
ENSG00000104131	EIF3J	4.0403	0.551048	0.199325	3.5598	0.719855	8.2e-06	2.09299	-0.526482	0.0342318	1.89033	-0.603106	0.69777	1.77149	-0.791556	0.000695366
ENSG00000134202	GSTM3	1.58931	0.556482	0.37953	0.880224	-0.549249	0.0247525	1.41753	0.490271	0.112286	1.03518	-0.0971072	1	1.11997	0.0270602	1
ENSG00000101193	GID8	1.1489	0.55749	0.44893	0.765941	-0.112368	0.832081	0.851467	0.119221	0.894128	0.832644	0.066883	1	0.710749	-0.208761	0.812244
ENSG00000089009	RPL6	57.4642	0.55791	0.102975	41.5335	0.137913	0.511626	38.3065	-0.0602467	0.98747	36.5463	-0.14581	1	31.8168	-0.386735	0.0646162
ENSG00000105372	RPS19	99.3224	0.558453	0.0948139	65.5281	-0.10372	0.678339	71.3996	0.0827989	0.858506	69.1995	-0.00734609	1	61.3829	-0.193749	0.48075
ENSG00000114942	EEF1B2	15.2038	0.56079	0.0934231	11.1998	0.194004	0.300682	11.3592	0.158312	0.558056	9.63167	-0.147754	1	6.52059	-0.815812	1.21e-05
ENSG00000138433	CIR1	1.93398	0.561778	0.311884	1.34952	0.0278098	1	1.07028	-0.403388	0.264314	1.30523	-0.0416533	1	1.44304	0.140355	0.791832
ENSG00000173141	MRPL57	3.59989	0.562627	0.206455	2.60906	0.142472	0.619626	2.77321	0.214689	0.514456	2.20538	-0.190917	1	1.58842	-0.769207	0.00158763
ENSG00000177156	TALDO1	5.11261	0.564056	0.177658	3.42607	-0.0617109	0.889957	4.31917	0.401596	0.0785974	3.08303	-0.215359	1	2.41762	-0.65126	0.00638011
ENSG00000204619	PPP1R11	1.24464	0.564387	0.279401	0.722173	-0.436903	0.0429836	1.16066	0.588029	0.0140792	0.765132	-0.170627	1	0.748441	-0.249488	0.561862
ENSG00000112667	DNPH1	2.18291	0.565353	0.209366	1.48082	-0.0382735	1	2.05018	0.614387	0.00359066	1.19271	-0.35293	1	0.813054	-1.04507	1.21e-05
ENSG00000169020	ATP5ME	18.3824	0.570335	0.09549	11.5329	-0.213272	0.232258	15.1409	0.362406	0.0558537	10.7794	-0.255262	1	10.5643	-0.308963	0.174525
ENSG00000101363	MANBAL	1.32124	0.570743	0.323548	0.865635	-0.130777	0.739016	1.20347	0.548818	0.0431447	0.652613	-0.484799	1	0.624598	-0.651831	0.0403401
ENSG00000171858	RPS21	75.0998	0.571744	0.100954	51.7338	0.0312776	0.988656	54.1038	0.102975	0.777938	45.7279	-0.198361	1	40.9219	-0.399117	0.0614127
ENSG00000101439	CST3	25.0843	0.573712	0.107318	15.2094	-0.291244	0.0794803	19.0034	0.201788	0.428849	15.3477	-0.188488	1	17.1118	9.77e-05	1
ENSG00000167747	C19orf48	1.01486	0.574286	0.297263	0.863203	0.61142	0.00284542	0.585086	-0.325503	0.402514	0.675117	-0.0410867	1	0.387682	-0.999192	0.000418521
ENSG00000230989	HSBP1	8.09975	0.574578	0.112377	5.28378	-0.110924	0.699071	6.13152	0.199277	0.480527	5.49095	-0.0309117	1	4.59833	-0.326736	0.208933
ENSG00000006625	GGCT	3.4467	0.576084	0.215836	3.24856	1.02071	2.91e-09	1.47461	-0.827503	0.000875655	1.37274	-0.813909	0.512324	1.27612	-1.04242	2.86e-05
ENSG00000108107	RPL28	86.4547	0.578771	0.0800248	57.3459	-0.0566167	0.860936	63.4319	0.14665	0.582595	58.4876	-0.0324011	1	48.024	-0.358092	0.0895384
ENSG00000198918	RPL39	180.99	0.580217	0.0788217	107.567	-0.328314	0.0298059	142.633	0.288182	0.153733	113.15	-0.150629	1	118.663	-0.0635305	0.988944
ENSG00000172586	CHCHD1	2.77651	0.580592	0.201865	2.06196	0.239559	0.309198	1.9598	0.0665155	0.957596	1.57527	-0.285731	1	1.25458	-0.711702	0.00519917
ENSG00000118181	RPS25	40.3647	0.580739	0.0950301	27.9872	0.0635952	0.831377	28.7453	0.0914935	0.832788	28.0173	0.00872525	1	20.4125	-0.517545	0.00961706
ENSG00000023697	DERA	1.35953	0.58113	0.23802	1.048	0.331701	0.130022	0.908549	-0.044071	1	0.607605	-0.62018	0.737799	0.65152	-0.617708	0.0258497
ENSG00000123892	RAB38	2.60417	0.586097	0.198145	1.66805	-0.148916	0.630112	1.63634	-0.144389	0.815003	1.37274	-0.388583	1	1.99225	0.21859	0.480122
ENSG00000185043	CIB1	3.52329	0.586268	0.189132	2.20542	-0.20251	0.422267	2.22143	-0.135816	0.845771	3.37558	0.509983	0.503588	2.41762	0.0202544	1
ENSG00000102871	TRADD	1.47442	0.58849	0.213238	0.836456	-0.449291	0.0239669	1.29861	0.5049	0.0322437	0.900156	-0.160877	1	0.931513	-0.133247	0.865276
ENSG00000244187	TMEM141	3.69563	0.589081	0.113716	2.31971	-0.190669	0.3873	3.33452	0.567328	0.0025491	1.55277	-0.72431	0.428968	1.8361	-0.542125	0.0165217
ENSG00000198034	RPS4X	53.9026	0.589415	0.0751522	35.3646	-0.0678024	0.814345	42.1548	0.284225	0.166281	32.3381	-0.203668	1	27.6654	-0.48278	0.0133384
ENSG00000153130	SCOC	1.95313	0.591578	0.193624	1.3714	0.0958532	0.768591	1.20347	-0.176478	0.719635	1.23771	-0.10687	1	1.19535	-0.182949	0.706329
ENSG00000145592	RPL37	143.383	0.593574	0.071576	89.2431	-0.194623	0.282205	100.478	0.0767199	0.870974	98.522	0.00537389	1	93.162	-0.0645609	0.987178
ENSG00000129521	EGLN3	1.37868	0.595427	0.363238	0.656521	-0.827968	0.000541989	0.680222	-0.569976	0.134572	1.55277	0.770634	0.378146	1.56688	1.01889	0.000101503
ENSG00000125971	DYNLRB1	4.72964	0.596788	0.136453	2.8279	-0.295941	0.132711	3.79117	0.33744	0.161488	2.97051	-0.122609	1	2.8753	-0.183488	0.673439
ENSG00000187193	MT1X	18.459	0.601311	0.141632	13.252	0.194355	0.383864	12.7577	0.0586247	0.97534	10.2618	-0.305881	1	8.62053	-0.63067	0.00487439
ENSG00000188846	RPL14	29.8523	0.601395	0.0783307	21.4658	0.199954	0.274987	20.2449	0.0233369	1	19.5559	-0.0589367	1	13.5581	-0.677145	0.000345137
ENSG00000145425	RPS3A	58.6322	0.602204	0.0702756	38.5815	-0.038951	0.954853	41.3699	0.0999906	0.782953	39.4718	-0.0171699	1	32.3337	-0.344997	0.114058
ENSG00000143162	CREG1	1.1489	0.603855	0.217298	0.610321	-0.583091	0.00277913	0.675466	-0.254505	0.5266	1.66529	1.17502	0.00363435	0.942281	0.360447	0.192907
ENSG00000214736	TOMM6	7.39126	0.60469	0.118149	5.16706	0.122675	0.674978	5.75573	0.291908	0.253352	3.55561	-0.515793	0.800455	3.13914	-0.786606	0.000430058
ENSG00000142669	SH3BGRL3	22.1929	0.604745	0.080913	12.2648	-0.46452	0.00174154	19.0462	0.490464	0.00626651	13.1198	-0.210459	1	13.935	-0.113952	0.812244
ENSG00000140264	SERF2	27.2481	0.607739	0.080913	16.1383	-0.295733	0.0752906	23.4748	0.502539	0.00510639	18.2507	-0.0191351	1	13.9242	-0.470638	0.0237456
ENSG00000179862	CITED4	5.39983	0.611662	0.110245	3.47227	-0.0899171	0.767526	2.72089	-0.50653	0.032058	2.85799	-0.365133	1	4.51757	0.424838	0.0459252
ENSG00000082153	BZW1	8.27208	0.613129	0.131892	5.76766	0.130785	0.657488	3.74836	-0.68758	0.00351109	6.52613	0.236629	0.944238	5.83676	0.105933	0.839138
ENSG00000174891	RSRC1	1.62761	0.620702	0.323392	1.29845	0.519072	0.0391654	0.737304	-0.687115	0.0488891	1.30523	0.275578	0.996891	0.796901	-0.537594	0.164088
ENSG00000178980	SELENOW	8.94227	0.621267	0.0872816	5.89653	-0.00560331	1	6.25519	0.104293	0.817856	4.14072	-0.557813	0.703645	5.10986	-0.263469	0.36363
ENSG00000104267	CA2	2.2595	0.62165	0.157717	1.16472	-0.611379	0.000935843	1.42704	-0.0946597	0.955077	2.3404	0.666197	0.280994	1.91149	0.452477	0.0576601
ENSG00000136942	RPL35	72.1509	0.624702	0.0578052	48.5631	0.0590505	0.851257	51.5542	0.151633	0.573342	42.8474	-0.185448	1	34.6975	-0.555562	0.00394561
ENSG00000128309	MPST	1.41698	0.625132	0.171918	0.821867	-0.343479	0.114265	1.04174	0.190501	0.606244	1.28272	0.464478	0.656353	0.883052	-0.116628	0.901229
ENSG00000143420	ENSA	3.00629	0.632264	0.104992	2.20542	0.300087	0.12301	1.86942	-0.108584	0.890706	2.25039	0.178526	1	1.2492	-0.795883	0.00046546
ENSG00000177600	RPLP2	57.2535	0.634474	0.0492457	37.3731	-0.0064142	1	39.8382	0.112392	0.738768	38.9542	0.0299361	1	29.0169	-0.455523	0.0221742
ENSG00000266402	SNHG25	1.32124	0.63522	0.229622	1.06016	0.559622	0.00871939	0.651682	-0.527142	0.103846	0.675117	-0.374435	1	0.635367	-0.554235	0.0850507
ENSG00000131981	LGALS3	13.1549	0.63608	0.0459884	7.00532	-0.505315	0.000464076	10.2081	0.325899	0.107249	8.93404	0.0299503	1	8.9759	0.0718847	0.895777
ENSG00000083845	RPS5	29.048	0.63615	0.0577211	20.2135	0.16951	0.393524	20.0309	0.0967713	0.8106	18.5882	-0.0610785	1	12.3627	-0.748978	6.75e-05
ENSG00000229117	RPL41	221.068	0.637387	0.0439608	138.392	-0.109887	0.647406	161.517	0.210618	0.3664	120.148	-0.307161	0.974809	122.227	-0.301517	0.177138
ENSG00000122026	RPL21	57.0237	0.641727	0.0502272	37.9275	0.0558316	0.864082	38.6205	0.0695363	0.898508	36.0287	-0.0754253	1	28.3707	-0.479364	0.0168668
ENSG00000215845	TSTD1	3.10203	0.642299	0.105284	1.48568	-0.740192	8.59e-06	2.35937	0.287642	0.273136	2.76798	0.455851	0.548659	2.37993	0.292593	0.250782
ENSG00000178573	MAF	1.79994	0.64387	0.201011	0.741625	-1.05834	5.25e-08	1.08931	-0.149557	0.848805	1.7553	0.595618	0.44936	1.94379	0.979689	8.65e-06
ENSG00000134333	LDHA	19.6079	0.645511	0.0860576	15.4039	0.548758	0.000414132	10.308	-0.391738	0.101851	10.7119	-0.290139	1	8.17362	-0.773829	0.000191089
ENSG00000088726	TMEM40	1.41698	0.645649	0.206168	0.710015	-0.648723	0.00177119	0.889522	-0.083282	1	0.427574	-1.1197	0.301888	1.44842	0.859834	0.000152828
ENSG00000105258	POLR2I	3.50415	0.647304	0.0807398	2.35618	0.0836167	0.785143	2.54489	0.204254	0.492466	1.84532	-0.335308	1	1.58842	-0.63467	0.0052872
ENSG00000100568	VTI1B	2.69992	0.649702	0.111467	1.83583	0.114691	0.715522	1.55072	-0.234295	0.5266	1.23771	-0.534486	0.800455	1.68534	-0.0796414	1
ENSG00000116586	LAMTOR2	4.27008	0.649907	0.0743767	2.60906	-0.160258	0.510878	3.49625	0.447439	0.0289482	2.04785	-0.473511	0.842862	2.08379	-0.506566	0.0316105
ENSG00000103769	RAB11A	3.29351	0.650968	0.084917	1.95984	-0.22715	0.293109	2.04067	-0.0927476	0.92821	2.67796	0.321876	0.796538	2.20763	0.0519202	0.991149
ENSG00000134419	RPS15A	66.7511	0.655251	0.0432036	42.365	-0.0456656	0.920791	47.5918	0.184732	0.478291	41.1371	-0.100259	1	33.4537	-0.452182	0.0255738
ENSG00000124614	RPS10	74.9083	0.656531	0.0404363	45.8495	-0.136828	0.515347	53.162	0.177396	0.504118	48.2258	-0.0328985	1	40.8789	-0.303367	0.18429
ENSG00000175482	POLD4	3.15948	0.657443	0.0788824	1.48325	-0.762451	1.65e-06	2.68284	0.529791	0.00816917	2.16037	0.0657793	1	2.23455	0.15801	0.634229
ENSG00000089289	IGBP1	1.79994	0.661755	0.138142	1.07961	-0.199918	0.470145	1.10833	-0.0969036	0.949958	1.1477	-0.0294183	1	1.25458	0.131026	0.78109
ENSG00000167644	C19orf33	12.7145	0.662398	0.0517909	8.36699	0.0597421	0.867102	8.41954	0.0501914	0.990127	5.1984	-0.705447	0.436903	6.93519	-0.298802	0.250573
ENSG00000169245	CXCL10	5.09346	0.666419	0.577496	6.5263	3.53677	1.5e-14	0.0190272	-7.49051	1.25e-16	0.0675117	-5.28728	0.154252	0.0161534	-7.585	1e-14
ENSG00000173915	ATP5MD	13.557	0.667102	0.0374269	8.9068	0.0635252	0.83841	9.18538	0.0995433	0.806811	7.26876	-0.296994	1	6.64981	-0.47705	0.0211313
ENSG00000124172	ATP5F1E	38.7562	0.667945	0.0400961	24.6293	-0.0217403	1	28.0033	0.226063	0.337013	22.3464	-0.188399	1	18.3503	-0.535748	0.0064133
ENSG00000137876	RSL24D1	2.37439	0.668369	0.147359	1.7872	0.441295	0.0330204	1.17969	-0.472265	0.119639	1.30523	-0.2471	1	1.17381	-0.467155	0.133026
ENSG00000089157	RPLP0	42.1263	0.671433	0.0402309	28.7021	0.173244	0.374838	24.0599	-0.212775	0.45425	24.4842	-0.173095	1	22.5501	-0.320764	0.162582
ENSG00000158825	CDA	2.68077	0.67272	0.0766408	0.96776	-1.27861	5.14e-16	2.14532	0.426524	0.0499326	1.91283	0.145825	1	2.59531	0.791168	2.12e-05
ENSG00000126267	COX6B1	11.355	0.67308	0.0422079	7.17067	-0.0322751	1	8.51943	0.305062	0.167053	6.27859	-0.244603	1	5.10447	-0.618882	0.00215623
ENSG00000100865	CINP	1.20635	0.673118	0.134575	0.819435	0.13321	0.710194	0.799142	0.0468973	1	0.630109	-0.304039	1	0.586907	-0.494817	0.0919596
ENSG00000243317	STMP1	2.81481	0.674027	0.104154	1.60726	-0.294317	0.180347	2.26424	0.439153	0.0660181	1.59778	-0.196132	1	1.4915	-0.34079	0.289501
ENSG00000128422	KRT17	363.531	0.675449	0.0444765	163.228	-0.824078	3.89e-09	232.061	-0.00182977	1	163.716	-0.553029	0.564175	362.116	0.865413	1.09e-07
ENSG00000155115	GTF3C6	3.37011	0.677421	0.084917	2.37563	0.268686	0.205311	2.44975	0.242878	0.409029	1.46275	-0.592067	0.730308	1.15766	-1.05959	4.44e-06
ENSG00000109390	NDUFC1	5.13175	0.678792	0.0641995	3.54035	0.214004	0.312567	3.3916	0.0634761	0.94283	2.83549	-0.236818	1	2.13225	-0.745775	0.000773337
ENSG00000198931	APRT	7.54445	0.679864	0.0429792	5.14518	0.18608	0.362929	5.36567	0.207258	0.445233	3.42059	-0.532913	0.70332	2.97761	-0.829211	4.2e-05
ENSG00000181924	COA4	3.12118	0.680744	0.110673	2.12761	0.178169	0.512941	2.30229	0.275187	0.363627	1.37274	-0.568382	0.809392	1.17381	-0.90916	0.000283246
ENSG00000185201	IFITM2	0.957417	0.682696	0.598574	0.131304	-2.93897	9.39e-09	1.70293	2.55427	1.56e-07	1.77781	1.65816	0.170058	0.0915359	-2.96681	0.000240902
ENSG00000121742	GJB6	5.87854	0.683147	0.0893906	4.03396	0.207744	0.390099	2.95873	-0.428838	0.124575	1.19271	-1.702	0.00704466	3.97374	0.107426	0.812548
ENSG00000182180	MRPS16	2.62332	0.684052	0.0879474	1.88932	0.339872	0.0841775	1.68391	0.0104906	1	1.12519	-0.599167	0.721906	1.04459	-0.812489	0.000670201
ENSG00000186395	KRT10	8.17634	0.685606	0.113994	5.13059	-0.0296366	1	5.90319	0.243967	0.482103	4.72582	-0.165062	1	3.77451	-0.561074	0.0479831
ENSG00000150779	TIMM8B	4.5956	0.690077	0.0727832	3.12942	0.196262	0.404002	3.48198	0.342607	0.162421	1.82282	-0.716739	0.548659	1.57226	-1.05274	3.64e-06
ENSG00000242372	EIF6	5.68706	0.690555	0.0525347	3.89049	0.21195	0.305691	3.7769	0.0872624	0.870782	2.45292	-0.594821	0.656353	2.44455	-0.676594	0.00220193
ENSG00000150316	CWC15	2.8531	0.693393	0.0934231	1.97443	0.242171	0.301002	1.70293	-0.113223	0.897164	1.48526	-0.306419	1	1.34073	-0.525517	0.0555199
ENSG00000182899	RPL35A	70.6765	0.693804	0.032688	43.1966	-0.080421	0.761492	51.3259	0.268258	0.221228	41.6547	-0.131016	1	33.1575	-0.523509	0.00890868
ENSG00000112305	SMAP1	1.47442	0.696608	0.114853	0.894814	-0.119606	0.727986	0.83244	-0.217551	0.611354	0.742628	-0.340072	1	1.04459	0.199593	0.576106
ENSG00000159166	LAD1	4.53816	0.698165	0.0383473	2.94462	0.0767171	0.803101	2.66857	-0.132512	0.777938	1.95784	-0.585159	0.634188	2.63839	-0.149122	0.725347
ENSG00000135390	ATP5MC2	9.61247	0.705328	0.0311688	6.33178	0.1352	0.562563	6.51682	0.146263	0.644753	5.46845	-0.170714	1	3.89835	-0.757324	0.000174795
ENSG00000124466	LYPD3	2.60417	0.705362	0.0972821	0.812141	-1.51708	1.19e-17	1.80283	0.180119	0.628225	1.91283	0.22127	1	2.9453	1.17462	2.04e-09
ENSG00000111906	HDDC2	1.85739	0.706609	0.0860576	1.26927	0.221697	0.354403	1.37947	0.315516	0.249612	0.765132	-0.629003	0.693124	0.619214	-1.07925	1e-05
ENSG00000104522	TSTA3	3.65733	0.708704	0.0361331	2.43885	0.167956	0.449807	2.63527	0.264918	0.270545	1.55277	-0.596262	0.613082	1.37304	-0.882727	1.8e-05
ENSG00000133112	TPT1	96.297	0.710651	0.0220719	52.6408	-0.331493	0.0305129	69.6729	0.281955	0.175044	69.537	0.193772	0.998693	53.0424	-0.227181	0.391917
ENSG00000166347	CYB5A	1.1872	0.712286	0.125815	0.714878	-0.120583	0.743684	0.81817	0.169115	0.709549	1.32773	0.876217	0.113727	0.484602	-0.746468	0.00887157
ENSG00000137699	TRIM29	4.25093	0.715893	0.0567557	2.59934	-0.0518365	0.935617	2.09775	-0.428308	0.104118	1.93533	-0.488236	0.868208	3.11222	0.2939	0.24532
ENSG00000144713	RPL32	61.8683	0.718269	0.023201	38.0685	-0.0228724	1	42.9539	0.210242	0.396246	40.507	0.0518166	1	26.8362	-0.630262	0.000937097
ENSG00000231500	RPS18	186.562	0.718381	0.0194816	104.807	-0.253262	0.125536	128.01	0.187722	0.454055	122.916	0.0612161	1	104.437	-0.189949	0.499864
ENSG00000140995	DEF8	1.28294	0.718568	0.145048	0.85834	0.172825	0.605802	0.81817	0.030575	1	0.877652	0.134597	1	0.522293	-0.743661	0.0127497
ENSG00000125868	DSTN	24.8928	0.720006	0.0245158	14.4483	-0.170983	0.397961	14.7128	-0.0939987	0.876371	15.2801	-0.0438029	1	15.8196	0.0393377	1
ENSG00000107223	EDF1	11.2975	0.723229	0.0272733	6.76703	-0.0875971	0.743684	8.41954	0.354593	0.0900433	6.25608	-0.194761	1	4.86217	-0.63902	0.00163282
ENSG00000196531	NACA	39.7902	0.723615	0.0200929	24.8311	0.0229784	1	25.1873	0.0389998	1	22.5489	-0.161608	1	19.7018	-0.399046	0.0559353
ENSG00000196072	BLOC1S2	1.1489	0.725516	0.23487	0.78053	0.224403	0.54607	0.694493	-0.062987	1	0.382566	-0.895292	0.690886	0.570753	-0.403235	0.396568
ENSG00000163191	S100A11	141.966	0.728076	0.0179641	75.957	-0.356538	0.0177186	112.089	0.480001	0.00546342	58.5551	-0.634562	0.386756	77.0409	-0.234084	0.368501
ENSG00000182117	NOP10	7.86997	0.732643	0.0307439	4.7999	-0.0267739	1	5.37043	0.191589	0.5266	4.43327	-0.158878	1	3.61298	-0.520254	0.0221405
ENSG00000166441	RPL27A	45.0369	0.733772	0.0203577	28.2061	0.0497799	0.897324	26.1624	-0.109633	0.819967	32.1131	0.196892	1	22.2863	-0.389009	0.0705403
ENSG00000060138	YBX3	20.3164	0.734406	0.0199974	11.5353	-0.203736	0.271472	12.7054	0.028382	1	11.432	-0.161292	1	12.395	-0.0185942	1
ENSG00000120860	WASHC3	1.79994	0.735598	0.0865386	1.10393	-0.0242116	1	1.27007	0.25024	0.454346	0.585101	-0.94157	0.386756	0.893821	-0.388562	0.228717
ENSG00000051620	HEBP2	5.41898	0.736326	0.0288009	2.76468	-0.46212	0.00425677	4.32869	0.509869	0.00863499	2.63296	-0.374579	0.978656	3.04761	-0.164773	0.673439
ENSG00000104765	BNIP3L	1.24464	0.742406	0.174505	0.559259	-0.755722	0.000940016	0.761088	-0.0203811	1	1.57527	1.10055	0.0452646	0.920744	0.332756	0.358391
ENSG00000112306	RPS12	131.224	0.745558	0.0134164	75.5631	-0.149298	0.460866	93.2	0.288748	0.154767	76.1757	-0.104921	1	61.566	-0.467765	0.0169626
ENSG00000150782	IL18	3.71478	0.745711	0.0572729	2.23947	-0.0413163	0.988115	2.12153	-0.132129	0.854893	1.77781	-0.384777	1	2.23994	-0.031046	1
ENSG00000197728	RPS26	25.2758	0.745897	0.0225191	17.2325	0.308661	0.0608445	15.2646	-0.0235246	1	12.3096	-0.36793	0.97606	9.55743	-0.830504	1.5e-05
ENSG00000114023	FAM162A	3.61904	0.753865	0.0639421	2.22974	0.0293557	1	2.2024	-0.00479731	1	2.22789	-0.00100419	1	1.74995	-0.41063	0.17982
ENSG00000169230	PRELID1	6.07002	0.757212	0.0245158	4.14094	0.325632	0.0617196	4.1955	0.245773	0.331273	3.10554	-0.278634	1	1.56149	-1.44004	3.27e-12
ENSG00000181061	HIGD1A	1.83824	0.762502	0.112377	0.914266	-0.494654	0.0306786	1.13688	0.0300463	1	1.1702	0.0641516	1	1.33535	0.327983	0.310378
ENSG00000171159	C9orf16	5.76365	0.764464	0.0147628	2.72335	-0.596175	5.7e-05	4.58556	0.538448	0.00324891	3.4431	-0.0389136	1	3.28452	-0.109606	0.870507
ENSG00000197530	MIB2	1.43613	0.76994	0.174227	1.00423	0.398706	0.156034	0.841954	-0.0641741	1	0.562597	-0.633867	0.940306	0.527678	-0.857775	0.0141576
ENSG00000140519	RHCG	0.880824	0.771746	0.428694	0.0194525	-5.47415	4.1e-30	0.72779	0.600563	0.263926	1.08019	1.07975	0.377578	1.24381	1.80339	2.54e-06
ENSG00000112335	SNX3	6.24236	0.773739	0.0241934	3.44309	-0.218474	0.300151	4.2288	0.226852	0.409029	3.55561	-0.102207	1	3.23068	-0.269418	0.387236
ENSG00000069956	MAPK6	2.73821	0.774043	0.0864784	1.65589	0.00987769	1	0.998928	-0.885601	0.0011463	1.7328	0.0619376	1	2.0461	0.400116	0.15238
ENSG00000176171	BNIP3	6.75936	0.778527	0.0339945	2.93732	-0.759748	2.83e-06	3.36306	-0.342391	0.240956	9.58666	1.32256	0.000102568	5.19062	0.463726	0.0336201
ENSG00000140367	UBE2Q2	1.20635	0.782624	0.158613	0.761078	0.1198	0.784112	0.556546	-0.482026	0.225295	0.472582	-0.614859	0.932579	0.775363	0.11689	0.888336
ENSG00000166228	PCBD1	2.18291	0.783887	0.132222	1.21092	-0.199361	0.591476	1.63158	0.427783	0.192601	0.877652	-0.596082	0.949976	1.01766	-0.443287	0.279716
ENSG00000137818	RPLP1	137.313	0.786869	0.0108562	84.5623	0.0949897	0.715522	87.2207	0.121623	0.71472	76.6483	-0.125019	1	54.2377	-0.715043	0.000150895
ENSG00000197958	RPL12	75.6551	0.795104	0.0105299	43.0824	-0.0987943	0.715522	49.8132	0.200877	0.428849	41.1821	-0.155037	1	34.8106	-0.447991	0.0319568
ENSG00000110700	RPS13	29.7948	0.803123	0.0129181	18.8908	0.20301	0.295787	17.2434	-0.0360214	1	19.2858	0.115858	1	11.0005	-0.810627	3.24e-05
ENSG00000138326	RPS24	72.7254	0.803415	0.00787324	43.362	0.0352906	0.965993	41.4032	-0.0659301	0.97253	46.493	0.0967307	1	33.7498	-0.424366	0.0405164
ENSG00000182774	RPS17	33.433	0.8037	0.0112205	21.9521	0.304926	0.063812	16.5442	-0.321891	0.176568	17.373	-0.216395	1	14.8288	-0.501831	0.0155981
ENSG00000173156	RHOD	4.92112	0.813347	0.0270544	3.18291	0.270863	0.193832	3.43917	0.336212	0.181056	1.08019	-1.46466	0.0242054	1.45919	-1.15819	4.49e-07
ENSG00000138594	TMOD3	4.02115	0.817505	0.0692564	2.42183	0.0765993	0.873395	1.67915	-0.608517	0.0438328	2.11537	-0.177127	1	2.55224	0.14545	0.758459
ENSG00000120742	SERP1	8.52101	0.822196	0.0159887	4.57619	-0.207889	0.334545	5.77	0.286635	0.251858	4.43327	-0.193947	1	4.02758	-0.373819	0.159236
ENSG00000146278	PNRC1	3.82967	0.822329	0.0302911	1.45894	-0.981662	9.69e-09	2.27851	0.0337838	1	3.24056	0.548818	0.414603	3.21453	0.693678	0.000837627
ENSG00000186493	C5orf38	1.41698	0.829732	0.0364934	0.719741	-0.352422	0.10137	1.08931	0.537831	0.0196049	0.585101	-0.501837	0.883872	0.667674	-0.378825	0.219507
ENSG00000135046	ANXA1	25.8886	0.83092	0.0891992	13.3736	-0.287155	0.29282	11.3925	-0.499828	0.125079	18.0481	0.255867	0.956705	18.7756	0.418686	0.16163
ENSG00000110536	PTPMT1	1.37868	0.845103	0.0840415	0.923992	0.41139	0.102864	0.822926	0.057136	1	0.675117	-0.239393	1	0.360759	-1.32468	1.69e-05
ENSG00000112378	PERP	49.3261	0.847503	0.00836836	22.3849	-0.565411	0.000176977	27.7987	-0.0336084	1	23.314	-0.318171	1	36.9159	0.500878	0.00791639
ENSG00000121900	TMEM54	5.36153	0.848506	0.0114778	2.67471	-0.349839	0.0540963	3.62944	0.316914	0.182556	2.07036	-0.610037	0.656353	2.92915	-0.0911821	0.951355
ENSG00000244687	UBE2V1	6.58703	0.848692	0.0133312	3.78837	0.00900961	1	3.22035	-0.295231	0.329265	2.79048	-0.474527	0.870685	3.81759	0.0162057	1
ENSG00000148291	SURF2	1.1872	0.849789	0.0638812	0.817004	0.496541	0.0245774	0.742061	0.147915	0.787109	0.337558	-1.00243	0.386756	0.279992	-1.48149	4.29e-07
ENSG00000163344	PMVK	2.3361	0.854195	0.0180957	1.22794	-0.222765	0.33903	1.62683	0.374673	0.121265	1.10269	-0.296657	1	1.0392	-0.447616	0.0963406
ENSG00000197696	NMB	1.1106	0.85653	0.0438575	0.641932	0.00587567	1	0.599357	-0.120384	0.898508	0.877652	0.485565	0.656353	0.495371	-0.446169	0.162356
ENSG00000165169	DYNLT3	1.24464	0.858835	0.0444765	0.440112	-1.09968	7.02e-09	0.742061	0.0695865	0.982908	1.19271	0.781263	0.198562	1.03382	0.704977	0.0020536
ENSG00000169299	PGM2	1.55102	0.859499	0.0357476	0.785393	-0.313231	0.187118	0.651682	-0.5577	0.0505631	1.26022	0.52719	0.548659	1.11458	0.421848	0.113521
ENSG00000071082	RPL31	30.6182	0.863982	0.00465419	17.9765	0.0949648	0.715522	13.4237	-0.470109	0.021747	19.8034	0.172615	0.999613	16.0834	-0.141598	0.705298
ENSG00000240972	MIF	53.7877	0.864873	0.00852764	30.5112	0.00443895	1	35.0005	0.262922	0.285639	22.7964	-0.465503	0.761987	20.4502	-0.69755	0.000755768
ENSG00000171476	HOPX	1.93398	0.876556	0.0309814	1.26441	0.405364	0.0527679	1.10833	0.0217909	1	0.877652	-0.329768	1	0.522293	-1.24401	1.75e-06
ENSG00000182054	IDH2	2.18291	0.877177	0.0381921	1.03584	-0.434642	0.0501116	1.20823	-0.041383	1	1.66529	0.445417	0.680735	1.33535	0.1422	0.771046
ENSG00000118640	VAMP8	7.81252	0.878468	0.00487416	4.03396	-0.218774	0.270722	5.11832	0.290437	0.215869	2.99302	-0.597304	0.615866	3.7422	-0.289807	0.29653
ENSG00000102575	ACP5	1.09146	0.911406	0.0864326	0.457133	-0.681775	0.00656991	0.623141	0.0476289	1	0.945163	0.677865	0.505371	0.710749	0.289886	0.475972
ENSG00000163584	RPL22L1	4.17434	0.913942	0.0372276	2.59447	0.336085	0.163532	2.57343	0.211852	0.579028	1.68779	-0.478337	1	0.958435	-1.46408	2.08e-07
ENSG00000187840	EIF4EBP1	3.25522	0.93281	0.0106357	1.85285	0.115958	0.715522	1.84564	0.0719932	0.940472	2.07036	0.219084	1	1.03382	-0.926679	0.0001497
ENSG00000119013	NDUFB3	8.13804	0.933582	0.00778478	4.94579	0.311042	0.116889	3.9862	-0.195702	0.639634	3.28557	-0.468598	0.918728	2.98299	-0.688116	0.00453179
ENSG00000081277	PKP1	6.20406	0.944142	0.00446221	2.66256	-0.560278	0.000781412	2.70186	-0.39585	0.134292	3.19555	-0.0928619	1	4.84602	0.704156	0.000224344
ENSG00000178363	CALML3	12.1592	0.974547	0.00372385	5.45155	-0.413916	0.0221039	6.60244	0.043569	1	2.45292	-1.45505	0.0185072	7.78055	0.348194	0.147833
ENSG00000088986	DYNLL1	32.7054	1.0075	0.000426394	15.8513	-0.173971	0.38709	19.9262	0.307142	0.141642	13.6149	-0.359292	0.973048	12.4058	-0.552702	0.00525258
ENSG00000181649	PHLDA2	6.9317	1.01026	0.00203285	3.41148	-0.135052	0.630524	3.55333	-0.0244913	1	3.91568	0.107962	1	3.02607	-0.30938	0.310082
ENSG00000170454	KRT75	4.97857	1.01638	0.0236788	1.82853	-0.804822	0.000241742	2.50683	-0.0519068	1	3.12804	0.277008	0.959862	3.48913	0.574098	0.0388652
ENSG00000172663	TMEM134	3.42755	1.02095	0.00166486	1.42246	-0.532699	0.00188402	2.38791	0.591233	0.00299061	0.945163	-0.936093	0.257543	1.56688	-0.219015	0.548364
ENSG00000250722	SELENOP	1.30209	1.03083	0.146614	1.08204	1.70316	1.58e-08	0.180758	-2.15446	2.23e-06	0.247543	-1.39592	0.640162	0.247685	-1.63699	0.000500833
ENSG00000162366	PDZK1IP1	6.49129	1.03126	0.00351651	3.41148	0.0703775	0.871258	2.40694	-0.583236	0.0236883	1.77781	-0.949171	0.341054	3.6399	0.163547	0.655621
ENSG00000166337	TAF10	2.52758	1.03887	0.00913666	1.4176	0.254876	0.330151	1.19396	-0.14759	0.850388	1.12519	-0.212447	1	0.818439	-0.787306	0.00570977
ENSG00000176046	NUPR1	1.47442	1.0464	0.0110347	0.442544	-1.19028	2.8e-09	1.08931	0.739603	0.00229179	0.877652	0.236375	1	0.829208	0.17714	0.690572
ENSG00000188643	S100A16	23.3418	1.04805	0.000211786	10.4046	-0.318849	0.0475217	13.7709	0.292514	0.17261	8.21392	-0.572375	0.589315	10.2951	-0.249519	0.341677
ENSG00000101421	CHMP4B	1.62761	1.06831	0.040439	0.868066	0.154909	0.720939	0.566059	-0.658717	0.0915318	0.81014	-0.0109493	1	0.775363	-0.0986826	1
ENSG00000125995	ROMO1	7.96571	1.07816	0.00122687	3.99262	0.0215718	1	3.97669	0.00449931	1	3.57812	-0.175153	1	2.83223	-0.589415	0.018292
ENSG00000155368	DBI	16.5442	1.10371	7.83e-05	7.93904	-0.0495202	0.91573	8.45759	0.0802241	0.883781	7.42628	-0.155615	1	5.78292	-0.591337	0.00341979
ENSG00000246705	H2AFJ	5.45728	1.10435	0.000439413	2.64554	-0.0264433	1	2.63527	-0.0288131	1	2.70047	-0.00292194	1	1.98148	-0.527113	0.0300425
ENSG00000214530	STARD10	1.93398	1.11963	0.00227568	0.661384	-0.829829	1.05e-05	1.07028	0.243038	0.490083	0.92266	-0.0298967	1	1.14689	0.364949	0.18474
ENSG00000136688	IL36G	1.45527	1.13159	0.220682	0.128873	-3.18006	7.75e-13	0.280651	-1.55554	0.0181024	1.53026	1.1943	0.365032	2.05687	2.52099	1.69e-09
ENSG00000198074	AKR1B10	3.485	1.15445	0.0011939	1.70939	0.0826149	0.829722	1.31288	-0.424986	0.166162	2.54294	0.6393	0.353717	1.20612	-0.55709	0.0481862
ENSG00000111907	TPD52L1	2.54673	1.164	0.00117979	1.06989	-0.302071	0.202395	1.21298	0.0101211	1	1.19271	-0.0215815	1	1.12535	-0.124979	0.893228
ENSG00000189334	S100A14	27.7268	1.17817	3.49e-05	8.88005	-0.880816	5.94e-10	12.5817	-0.058377	1	15.2801	0.22376	0.903734	17.6664	0.585308	0.00112545
ENSG00000103490	PYCARD	5.93598	1.20441	0.000217181	2.71605	-0.0175648	1	2.80176	0.0432341	1	2.20538	-0.340626	1	1.92225	-0.617216	0.0137591
ENSG00000164096	C4orf3	6.9317	1.20584	0.000158196	2.42183	-0.660621	6.81e-05	3.54382	0.198466	0.5266	4.74832	0.587338	0.345591	3.05838	-0.0791017	1
ENSG00000021355	SERPINB1	15.2421	1.22607	0.000937252	3.95128	-1.24957	1.15e-11	7.15423	0.0593162	1	11.1619	0.708872	0.269525	9.86434	0.674918	0.00424083
ENSG00000125534	PPDPF	11.106	1.23363	0.000116593	5.44183	0.221029	0.325973	4.76631	-0.100316	0.898508	3.39809	-0.60797	0.726	3.04761	-0.863035	0.000216458
ENSG00000168209	DDIT4	4.0403	1.23386	0.005079	2.33916	0.734488	0.00120556	0.998928	-1.05827	0.000676167	1.80031	-0.0381644	1	1.02843	-0.985327	0.00223415
ENSG00000244274	DBNDD2	1.91483	1.25274	0.00242728	0.688131	-0.544641	0.0216036	1.17017	0.607856	0.0266319	0.652613	-0.400734	1	0.646136	-0.499861	0.168635
ENSG00000178585	CTNNBIP1	3.88711	1.26377	3.42e-05	1.44678	-0.441376	0.0142075	1.97407	0.251757	0.369074	1.55277	-0.173525	1	1.51303	-0.240344	0.483282
ENSG00000247516	MIR4458HG	1.30209	1.27111	0.00198206	0.488743	-0.426277	0.0980319	0.585086	0.0170405	1	0.562597	-0.0251053	1	0.581522	0.00623513	1
ENSG00000126005	MMP24OS	1.01486	1.27286	0.015967	0.359871	-0.559943	0.0708136	0.570816	0.451468	0.274136	0.382566	-0.209005	1	0.387682	-0.269907	0.71721
ENSG00000078902	TOLLIP	1.47442	1.28438	0.0038157	0.586006	-0.268412	0.428266	0.618384	-0.0945868	1	0.540093	-0.25768	1	0.629982	-0.0576434	1
ENSG00000205076	LGALS7	22.461	1.28444	8.45e-06	6.69165	-0.897896	1.13e-09	14.7604	0.817796	1.94e-06	5.10838	-1.00531	0.13334	8.81975	-0.200949	0.536266
ENSG00000149925	ALDOA	1.57016	1.29202	0.00258049	0.739194	0.186044	0.619411	0.599357	-0.256731	0.640827	0.540093	-0.344243	1	0.473833	-0.647635	0.067129
ENSG00000156711	MAPK13	1.39783	1.29537	0.00156672	0.566553	-0.205218	0.559378	0.532762	-0.256757	0.61759	0.607605	0.00335276	1	0.592291	-0.0610741	1
ENSG00000128989	ARPP19	3.15948	1.31209	0.00593215	1.36897	0.00489652	1	1.01796	-0.531506	0.214939	1.26022	-0.128559	1	1.27612	-0.124113	1
ENSG00000176845	METRNL	1.22549	1.31335	0.00313103	0.145894	-2.53397	7.56e-25	0.556546	0.0844235	0.97851	0.900156	0.809511	0.352556	1.08228	1.46407	1.64e-09
ENSG00000188112	C6orf132	1.16805	1.37103	0.025613	0.279629	-1.24853	8.38e-05	0.380544	-0.454422	0.504533	0.495086	0.0421699	1	0.893821	1.20499	0.000511693
ENSG00000069812	HES2	1.34038	1.39665	0.00104436	0.235861	-1.78726	1.47e-14	0.508978	-0.153341	0.880963	0.92266	0.786816	0.350394	1.00151	1.18852	2.07e-06
ENSG00000233461	AL445524.1	3.21692	1.43978	1.81e-05	1.05773	-0.485735	0.0177557	1.19871	-0.135577	0.870782	1.1477	-0.179267	1	1.39458	0.142819	0.744031
ENSG00000110492	MDK	1.03401	1.48394	0.00628155	0.415797	0.056716	1	0.423355	0.0800503	1	0.900156	1.23873	0.103831	0.0753825	-2.61937	2.01e-08
ENSG00000144063	MALL	1.39783	1.497	0.00137662	0.471722	-0.356863	0.297313	0.394814	-0.569682	0.195526	0.315054	-0.753869	0.892358	0.689212	0.444885	0.24882
ENSG00000137267	TUBB2A	4.57645	1.51529	2.64e-06	1.26441	-0.770335	2.91e-05	1.94553	0.198515	0.557742	1.86782	0.0837309	1	1.78764	0.0347695	1
ENSG00000281991	TMEM265	2.24036	1.53129	0.000461407	0.581143	-0.888584	0.000347231	1.01796	0.34414	0.409029	0.540093	-0.657986	0.944238	0.947666	0.19627	0.706329
ENSG00000205420	KRT6A	302.505	1.57442	1.89e-09	87.2152	-0.596006	7.58e-05	104.631	-0.123171	0.79066	83.5344	-0.465261	0.743413	126.04	0.220606	0.391917
ENSG00000178934	LGALS7B	13.3655	1.59063	2.51e-07	3.13914	-1.01444	3.18e-09	6.41217	0.532072	0.0202687	3.12804	-0.689979	0.656353	5.05601	0.0582995	1
ENSG00000121552	CSTA	18.8228	1.63171	8.09e-08	5.71173	-0.403222	0.0363923	6.45974	-0.0763138	0.982908	5.33342	-0.372083	1	6.14906	-0.162767	0.728885
ENSG00000211675	IGLC1	9.15291	1.64006	0.0179641	0.0534943	-6.72739	4.05e-46	0.290165	-3.81968	8.04e-12	53.1992	6.28082	1.01e-47	0.0753825	-5.66241	3.47e-17
ENSG00000139433	GLTP	4.002	1.64592	8.44e-07	0.906971	-1.0246	9.53e-08	1.46034	0.0520521	1	2.09286	0.579753	0.475545	1.62072	0.242767	0.473279
ENSG00000167757	KLK11	3.31266	1.71003	1.81e-07	0.352576	-2.33173	8.42e-32	0.775358	-0.676512	0.0176576	1.57527	0.493512	0.61906	2.54685	1.72563	2.53e-18
ENSG00000143320	CRABP2	7.92741	1.7115	5.86e-08	1.34708	-1.50802	4.19e-17	3.21084	0.329641	0.245738	6.23358	1.28058	0.00118229	2.81608	0.0711911	0.943924
ENSG00000148346	LCN2	1.64676	1.74777	0.00955333	0.0948308	-3.27001	3.04e-16	0.171245	-1.93415	0.000485114	4.0507	3.41654	2.52e-10	0.85613	0.849486	0.0701346
ENSG00000160213	CSTB	41.5902	1.769	7.84e-08	11.4381	-0.447479	0.0341788	13.8185	0.0114757	1	10.8469	-0.380158	1	11.4258	-0.328007	0.353969
ENSG00000115457	IGFBP2	2.58503	2.03941	1.11e-05	0.376892	-1.44914	2.68e-07	1.41753	1.42185	2.03e-06	1.03518	0.523915	0.786921	0.161534	-2.41101	1.77e-08
ENSG00000168824	NSG1	1.58931	2.07218	1.81e-05	0.320966	-0.767059	0.0182119	0.361517	-0.36888	0.579898	0.427574	-0.0199127	1	0.495371	0.203798	0.785539
ENSG00000169509	CRCT1	6.31895	2.09752	0.025613	0.158051	-4.25039	8.91e-13	1.96456	0.236042	0.859813	0.742628	-1.25438	1	3.91451	1.73553	0.00319102
ENSG00000132698	RAB25	3.15948	2.11474	7.28e-08	0.53008	-1.09726	9.45e-06	0.718277	-0.329213	0.529414	1.12519	0.405772	0.861076	1.04459	0.360447	0.364118
ENSG00000147676	MAL2	4.67219	2.18021	3.63e-12	0.695426	-1.26179	1.75e-10	0.775358	-0.812188	0.00446846	2.83549	1.28929	0.00310702	1.56149	0.450805	0.105196
ENSG00000124102	PI3	25.4864	2.20687	0.00253221	0.15562	-6.24163	2.63e-37	19.9167	2.96326	1.05e-13	0.360062	-4.20493	0.120163	1.9061	-2.03387	0.0014745
ENSG00000178372	CALML5	6.28065	2.2776	7.95e-10	0.590869	-2.00421	8.38e-18	1.07504	-0.671504	0.067923	2.49793	0.701749	0.420901	2.72454	1.10312	2.77e-05
ENSG00000128383	APOBEC3A	2.02972	2.30032	0.0285687	0.0364734	-4.51827	3.25e-10	0.0570816	-3.36998	0.00182698	1.05768	1.1592	0.55102	1.46996	2.5436	5.8e-05
ENSG00000130203	APOE	13.1741	2.31576	3.09e-15	1.39571	-1.75951	1.53e-21	3.43917	0.125891	0.798147	3.03803	-0.105086	1	4.22142	0.51143	0.0397655
ENSG00000143556	S100A7	386.701	2.36638	3.58e-10	27.2067	-2.42096	7.97e-26	91.5969	-0.00804507	1	90.2631	-0.0550219	1	152.31	0.995326	0.000284456
ENSG00000185479	KRT6B	179.975	2.48997	6.01e-19	16.7923	-1.82491	2.51e-25	28.5741	-0.612016	0.0197207	50.0487	0.310271	0.911562	62.8259	0.873132	3.82e-05
ENSG00000164687	FABP5	266.717	2.5059	1e-15	29.4389	-1.50372	1.18e-14	67.5846	0.260478	0.497867	53.9193	-0.163001	1	56.9461	-0.0659008	1
ENSG00000189001	SBSN	13.6145	2.5865	1.72e-08	0.0729468	-6.11915	1.6e-60	0.960874	-1.8508	8.8e-06	10.3968	2.02921	0.000290402	6.4829	1.72285	4.02e-08
ENSG00000163220	S100A9	551.376	2.71436	2.65e-18	49.1613	-1.70388	1.85e-17	112.123	0.0378294	1	139.457	0.33752	0.932579	109.315	-0.0107632	1
ENSG00000057149	SERPINB3	4.78708	2.74211	8.43e-08	0.49847	-1.38908	6.43e-05	0.551789	-0.933755	0.0931757	1.1702	0.328991	0.989089	1.22227	0.492898	0.340399
ENSG00000167767	KRT80	1.49357	2.82984	0.0163683	0.0559259	-3.01942	0.00029944	0.176002	-0.809379	0.805931	0.630109	1.26821	0.590108	0.479217	1.05356	0.263971
ENSG00000163202	LCE3D	4.5956	2.88126	0.00339105	0.0461996	-4.95936	1.73e-11	0.242597	-2.05984	0.0738413	0.855148	0.0246982	1	2.23455	2.19877	0.000902299
ENSG00000143546	S100A8	537.034	2.90124	1.15e-18	36.0649	-2.04632	5.32e-21	110.258	0.229699	0.612072	98.387	-0.0174259	1	95.6227	-0.0421486	1
ENSG00000186832	KRT16	318.13	2.93814	1.88e-27	29.1836	-1.45283	7.86e-16	43.9861	-0.46899	0.112221	76.2432	0.420372	0.741244	54.3346	-0.085842	0.993024
ENSG00000124107	SLPI	8.98057	2.94314	5.89e-11	0.308808	-3.10761	1.46e-22	3.04911	1.38748	3.46e-05	0.945163	-0.787994	1	0.90459	-0.975639	0.0462053
ENSG00000198435	NRARP	3.02544	2.94835	4.23e-20	0.209114	-1.9483	3.1e-16	0.751574	0.664041	0.0264298	0.787636	0.58968	0.656353	0.269223	-1.15695	0.000780902
ENSG00000184330	S100A7A	3.59989	2.99039	6.58e-07	0.0583574	-4.18645	2.32e-19	0.922819	0.774064	0.167934	0.540093	-0.203134	1	0.743056	0.312807	0.674426
ENSG00000206073	SERPINB4	3.485	3.04582	5.65e-08	0.182367	-2.34401	3.78e-09	0.256867	-1.41704	0.0183186	0.877652	0.605048	0.800455	1.00151	1.03698	0.0254571
ENSG00000175315	CST6	1.53187	3.05624	3.32e-07	0.0510627	-3.02895	3.99e-11	0.285408	0.188786	0.898508	0.360062	0.549225	0.904123	0.312299	0.35232	0.673439
ENSG00000105427	CNFN	14.7825	3.11533	6.16e-05	0.286924	-3.86982	4.92e-12	1.28434	-1.1155	0.287683	4.86084	1.04975	0.548659	4.4368	1.20635	0.0511896
ENSG00000169583	CLIC3	1.47442	3.16825	2.96e-10	0.0875361	-2.02259	1.15e-07	0.256867	0.15899	0.940921	0.112519	-0.893015	1	0.231532	-0.0297867	1
ENSG00000164825	DEFB1	3.4467	3.17072	9.48e-11	0.148325	-2.57063	1.03e-12	0.409085	-0.540016	0.469887	0.697621	0.363538	1	0.769979	0.627495	0.198419
ENSG00000211892	IGHG4	2.02972	3.2197	0.0337101	0.124009	-1.94062	0.134793	0.313949	-0.0237855	0.981136	0.360062	0.232553	0.937902	0.269223	-0.289055	1
ENSG00000167755	KLK6	1.34038	3.38336	0.0177344	0.0340418	-3.19962	0.00511954	0.11892	-0.848867	0.960506	0.450078	1.32256	0.656353	0.263839	0.566898	0.656178
ENSG00000161249	DMKN	17.1761	3.3903	1.82e-28	1.33493	-1.3851	4.16e-10	1.58401	-0.817679	0.01299	2.54294	0.0018703	1	2.02456	-0.382628	0.404809
ENSG00000167656	LY6D	51.0495	3.43772	1.16e-20	1.57565	-2.93946	6.11e-28	9.3043	0.467963	0.258126	12.9172	0.851402	0.354538	4.11373	-0.988261	0.0141245
ENSG00000163221	S100A12	4.17434	3.53341	9.37e-11	0.136167	-2.76839	3.06e-11	0.35676	-0.835492	0.262454	1.55277	1.55223	0.112036	0.549215	-0.078896	1
ENSG00000088002	SULT2B1	1.20635	3.55885	2.8e-08	0.0170209	-3.90006	1.32e-11	0.13319	-0.355276	0.869716	0.0900156	-0.624775	1	0.25307	0.843872	0.186023
ENSG00000170323	FABP4	7.81252	3.59029	0.002006	0.0851046	-4.41105	2.03e-06	0.137947	-3.22582	0.0444146	0.135023	-2.83522	1	2.54685	1.93027	0.0275219
ENSG00000176153	GPX2	1.09146	3.90558	9.5e-10	0.0729468	-1.26173	0.020803	0.095136	-0.519559	0.709549	0.0450078	-1.04228	1	0.0484602	-1.51402	0.0820867
ENSG00000104140	RHOV	1.22549	3.91564	4.94e-10	0.0316103	-2.83973	1.75e-07	0.0808656	-0.970576	0.300001	0.247543	0.897347	0.737799	0.145381	0.0248444	1
ENSG00000134760	DSG1	2.35525	3.93362	1.05e-11	0.0340418	-3.73417	1.88e-13	0.0808656	-1.99524	0.00424977	0.855148	1.78033	0.079522	0.323068	0.28369	0.766987
ENSG00000283992	SLURP2	1.03401	3.95026	4.52e-07	0.0656521	-1.32515	0.0538368	0.0998928	-0.314941	0.98629	0.0225039	-1.53824	1	0.0376913	-1.75503	0.110927
ENSG00000170465	KRT6C	70.9063	3.96146	3.6e-34	1.93552	-2.81514	1.9e-29	5.43702	-0.7595	0.0397154	9.20409	0.128389	1	7.86132	-0.105046	1
ENSG00000137747	TMPRSS13	1.07231	4.02733	1.66e-10	0.0267471	-2.81344	4.94e-07	0.0665952	-0.990339	0.302077	0.0900156	-0.189838	1	0.139996	0.274033	0.854851
ENSG00000241794	SPRR2A	16.0463	4.24875	6.4e-07	0.517922	-2.3781	0.0006284	0.0808656	-4.69002	5.21e-05	0.81014	-1.1068	1	2.36916	0.620214	0.49259
ENSG00000185633	NDUFA4L2	5.41898	4.35064	3.38e-29	0.0437681	-4.423	3.39e-31	0.899035	0.978997	0.00902675	0.337558	-0.696457	1	0	-7.03758	1.06e-18
ENSG00000188100	FAM25A	2.91055	4.41369	1.39e-06	0.0437681	-3.45227	1.1e-05	0.280651	-0.0760689	1	0.0225039	-2.81216	1	0.193841	-0.696886	0.877918
ENSG00000163216	SPRR2D	16.3335	4.44068	1.06e-08	0.384186	-2.79909	1.14e-05	0.123677	-4.03642	8.81e-05	0.450078	-1.87927	1	2.2884	0.632996	0.470438
ENSG00000163207	IVL	2.58503	4.62982	1.08e-08	0.021884	-4.15973	2.51e-08	0.0618384	-2.18941	0.056618	0	-3.55778	0.956382	0.34999	0.686023	0.470438
ENSG00000188508	KRTDAP	57.9046	4.65687	6.69e-18	0.491175	-4.28644	3.1e-20	1.46034	-2.19502	0.000813871	0.900156	-2.65936	0.57433	7.3821	0.564151	0.441187
ENSG00000188373	C10orf99	5.51472	4.81917	3.6e-34	0.0680836	-3.61013	2.09e-22	0.10465	-2.50715	3.51e-07	0.877652	0.875052	0.512826	0.39845	-0.388014	0.660566
ENSG00000169469	SPRR1B	32.3415	4.89488	4.48e-19	0.45227	-3.42991	2.67e-13	1.30812	-1.35639	0.0710459	1.10269	-1.4293	1	2.1484	-0.514022	0.716336
ENSG00000171711	DEFB4A	3.58074	5.64949	8.71e-05	0.0316103	-3.8032	0.00836343	0.147461	-1.03741	1	0.0900156	-1.35976	1	0.0592291	-2.35227	0.716314
ENSG00000203785	SPRR2E	20.8142	5.79005	1.58e-10	0.106989	-4.65561	8.16e-08	0.0665952	-4.81442	0.000919702	0.0675117	-4.20706	1	1.36227	-0.232068	1
ENSG00000159516	SPRR2G	6.39554	5.83522	4.84e-07	0.0534943	-3.88197	0.000554775	0.0332976	-4.0002	0.0670987	0.112519	-1.89643	1	0.317683	-0.675176	1
ENSG00000244094	SPRR2F	3.06373	6.04731	7.47e-05	0.00243156	-6.36955	0.000186	0	-5.91914	0.134292	0	-3.3935	1	0.199225	-0.146513	0.894991
ENSG00000196805	SPRR2B	2.52758	6.24972	8.93e-09	0.0486312	-2.47716	0.0203936	0.0142704	-3.57714	0.0664831	0	-3.07881	1	0.0215379	-3.01806	0.158645
ENSG00000244734	HBB	2.94884	7.69295	2.19e-05	0.0194525	-3.87405	0.0638488	0.0047568	-4.64884	0.738768	0.0225039	-2.1232	1	0.00538446	-4.42091	1
ENSG00000188536	HBA2	3.86796	8.3452	4.6e-06	0.0121578	-4.84872	0.021967	0.0047568	-5.00362	0.738768	0.0675117	-1.46424	1	0	-5.78251	0.93541
