# Supplementary material for: Ferroptosis Signature Shapes the Immune Profiles to Enhance the Response to Immune Checkpoint Inhibitors in Head and Neck Cancer
Source: Adv Sci (Weinh). 2023 Apr 7;10(15):2204514. doi: 10.1002/advs.202204514 (PMC10214241; doi:10.1002/advs.202204514)
Supplement: Supplementary file 7 — Supporting Information [file ADVS-10-2204514-s005.xlsx]

## Sheet: Supple.6A 
Supplementary Table 6. Dominantly expressed genes in HNSCC under ferroptotic stress
Supplementary Table 6A. Ferroptosis high vs Ferroptosis low group (high >3, low <or=1) in Visium patiant UPN#1
FeatureID	FeatureName	High Average	High Log2 Fold Change	High P-Value	Low Average	Low Log2 Fold Change	Low P-Value
ENSG00000130066	SAT1	2.31949	2.14674	1.62e-17	0.522638	-2.14674	1.62e-17
ENSG00000138755	CXCL9	1.08399	2.22976	1.33e-12	0.230223	-2.22976	1.33e-12
ENSG00000169245	CXCL10	2.66303	2.31021	7.99e-12	0.535732	-2.31021	7.99e-12
ENSG00000130203	APOE	1.72841	1.77174	1.95e-10	0.505181	-1.77174	1.95e-10
ENSG00000173432	SAA1	0.45024	1.95262	1.46e-09	0.115657	-1.95262	1.46e-09
ENSG00000169248	CXCL11	0.586806	1.98723	5.19e-09	0.147299	-1.98723	5.19e-09
ENSG00000019582	CD74	10.2126	1.53509	5.19e-09	3.5199	-1.53509	5.19e-09
ENSG00000130208	APOC1	0.586806	1.76181	1.3e-08	0.172394	-1.76181	1.3e-08
ENSG00000164683	HEY1	0.172841	2.86428	1.92e-08	0.0229132	-2.86428	1.92e-08
ENSG00000140105	WARS	3.42055	1.51033	2.96e-08	1.19912	-1.51033	2.96e-08
ENSG00000173369	C1QB	1.19708	1.55756	6.44e-08	0.40589	-1.55756	6.44e-08
ENSG00000090382	LYZ	2.23413	1.45269	1.59e-07	0.815054	-1.45269	1.59e-07
ENSG00000179344	HLA-DQB1	1.55984	1.4595	1.71e-07	0.566282	-1.4595	1.71e-07
ENSG00000107562	CXCL12	0.160038	2.25989	2.01e-07	0.0327331	-2.25989	2.01e-07
ENSG00000131203	IDO1	0.424634	1.8156	4.19e-07	0.120021	-1.8156	4.19e-07
ENSG00000023909	GCLM	0.379824	1.6298	6.51e-07	0.122204	-1.6298	6.51e-07
ENSG00000196126	HLA-DRB1	3.67234	1.3519	9.54e-07	1.43698	-1.3519	9.54e-07
ENSG00000216490	IFI30	1.52783	1.34086	2.2e-06	0.602289	-1.34086	2.2e-06
ENSG00000188820	CALHM6	0.172841	1.9314	4.12e-06	0.0447352	-1.9314	4.12e-06
ENSG00000133321	PLAAT4	0.367021	1.53043	4.53e-06	0.126568	-1.53043	4.53e-06
ENSG00000171551	ECEL1	0.0426768	4.35848	1.12e-05	0.0010911	-4.35848	1.12e-05
ENSG00000223865	HLA-DPB1	1.5449	1.244	2.31e-05	0.651388	-1.244	2.31e-05
ENSG00000213886	UBD	0.0789521	2.62913	2.41e-05	0.0120021	-2.62913	2.41e-05
ENSG00000204287	HLA-DRA	5.68029	1.17508	3.08e-05	2.51281	-1.17508	3.08e-05
ENSG00000204257	HLA-DMA	0.437437	1.45299	3.44e-05	0.159301	-1.45299	3.44e-05
ENSG00000115523	GNLY	0.283801	1.52446	3.88e-05	0.0981993	-1.52446	3.88e-05
ENSG00000231389	HLA-DPA1	1.88418	1.19756	4.92e-05	0.820509	-1.19756	4.92e-05
ENSG00000196735	HLA-DQA1	1.2739	1.23016	6.22e-05	0.542278	-1.23016	6.22e-05
ENSG00000188157	AGRN	0.354218	1.37259	7.52e-05	0.136388	-1.37259	7.52e-05
ENSG00000162654	GBP4	0.292336	1.45998	0.000156122	0.105837	-1.45998	0.000156122
ENSG00000136960	ENPP2	0.0981567	2.19882	0.000157724	0.020731	-2.19882	0.000157724
ENSG00000137496	IL18BP	0.0832198	2.20063	0.000188763	0.0174576	-2.20063	0.000188763
ENSG00000168961	LGALS9	0.275266	1.49668	0.000188763	0.0971082	-1.49668	0.000188763
ENSG00000011600	TYROBP	0.407564	1.33196	0.000192125	0.161483	-1.33196	0.000192125
ENSG00000185885	IFITM1	0.422501	1.25406	0.000230204	0.176759	-1.25406	0.000230204
ENSG00000154451	GBP5	0.836466	1.1667	0.000256233	0.372066	-1.1667	0.000256233
ENSG00000066336	SPI1	0.16644	1.68498	0.000385258	0.0512818	-1.68498	0.000385258
ENSG00000087116	ADAMTS2	0.247526	1.49668	0.000438026	0.0872882	-1.49668	0.000438026
ENSG00000242574	HLA-DMB	0.303005	1.33162	0.00045523	0.120021	-1.33162	0.00045523
ENSG00000185201	IFITM2	0.514256	1.23398	0.000534173	0.218221	-1.23398	0.000534173
ENSG00000262406	MMP12	0.147235	1.77352	0.000534173	0.042553	-1.77352	0.000534173
ENSG00000160255	ITGB2	0.352084	1.30778	0.000638604	0.141843	-1.30778	0.000638604
ENSG00000250479	CHCHD10	0.80019	1.0903	0.000695742	0.375339	-1.0903	0.000695742
ENSG00000106565	TMEM176B	0.275266	1.33032	0.00075383	0.10911	-1.33032	0.00075383
ENSG00000156234	CXCL13	0.142967	1.62736	0.000814498	0.0458263	-1.62736	0.000814498
ENSG00000127951	FGL2	0.232589	1.37248	0.000894518	0.0894704	-1.37248	0.000894518
ENSG00000173372	C1QA	1.17361	1.07489	0.00107018	0.556463	-1.07489	0.00107018
ENSG00000134470	IL15RA	0.147235	1.51048	0.00153469	0.0512818	-1.51048	0.00153469
ENSG00000142173	COL6A2	1.74975	1.05121	0.00157227	0.843423	-1.05121	0.00157227
ENSG00000115457	IGFBP2	0.898347	1.02548	0.00191086	0.440806	-1.02548	0.00191086
ENSG00000115221	ITGB6	0.80019	1.03291	0.00239101	0.390615	-1.03291	0.00239101
ENSG00000179583	CIITA	0.113094	1.63359	0.00243268	0.0360064	-1.63359	0.00243268
ENSG00000149131	SERPING1	1.01998	0.993529	0.00260426	0.511727	-0.993529	0.00260426
ENSG00000165905	LARGE2	0.599609	1.06132	0.00271615	0.28696	-1.06132	0.00271615
ENSG00000108691	CCL2	0.181377	1.41515	0.0028345	0.0676484	-1.41515	0.0028345
ENSG00000008517	IL32	0.490783	1.11055	0.00292692	0.226949	-1.11055	0.00292692
ENSG00000159189	C1QC	0.482248	1.11323	0.0030678	0.222585	-1.11323	0.0030678
ENSG00000162595	DIRAS3	0.170707	1.52465	0.00383644	0.0589196	-1.52465	0.00383644
ENSG00000277632	CCL3	0.102424	1.62668	0.00383644	0.0327331	-1.62668	0.00383644
ENSG00000162511	LAPTM5	0.482248	1.05125	0.00441851	0.232405	-1.05125	0.00441851
ENSG00000261520	DLGAP1-AS5	0.0213384	4.4256	0.00441851	0	-4.4256	0.00441851
ENSG00000204252	HLA-DOA	0.170707	1.55113	0.00448207	0.0578285	-1.55113	0.00448207
ENSG00000173267	SNCG	0.123763	1.49125	0.00448207	0.0436441	-1.49125	0.00448207
ENSG00000163131	CTSS	0.32221	1.11606	0.00455282	0.14839	-1.11606	0.00455282
ENSG00000158869	FCER1G	0.407564	1.09991	0.00492316	0.189852	-1.09991	0.00492316
ENSG00000166741	NNMT	0.305139	1.18189	0.00492316	0.134206	-1.18189	0.00492316
ENSG00000099994	SUSD2	0.0789521	1.82177	0.00492316	0.0218221	-1.82177	0.00492316
ENSG00000101144	BMP7	0.0853536	1.73875	0.00515195	0.0250954	-1.73875	0.00515195
ENSG00000100079	LGALS2	0.0746844	1.81416	0.00521993	0.020731	-1.81416	0.00521993
ENSG00000170458	CD14	0.371288	1.10449	0.00525465	0.172394	-1.10449	0.00525465
ENSG00000129675	ARHGEF6	0.0384091	2.62913	0.00566694	0.00545552	-2.62913	0.00566694
ENSG00000071794	HLTF	0.081086	1.728	0.00566758	0.0240043	-1.728	0.00566758
ENSG00000134516	DOCK2	0.0597476	2.01679	0.00568499	0.0141843	-2.01679	0.00568499
ENSG00000136167	LCP1	0.273132	1.24947	0.00592651	0.114566	-1.24947	0.00592651
ENSG00000026297	RNASET2	0.270998	1.13327	0.00596625	0.123295	-1.13327	0.00596625
ENSG00000185339	TCN2	0.0661491	1.8787	0.00678348	0.0174576	-1.8787	0.00678348
ENSG00000072274	TFRC	0.413965	1.01891	0.00714823	0.204036	-1.01891	0.00714823
ENSG00000142910	TINAGL1	0.46091	1.02728	0.0074686	0.225858	-1.02728	0.0074686
ENSG00000104368	PLAT	0.394761	1.10444	0.0074686	0.183305	-1.10444	0.0074686
ENSG00000196083	IL1RAP	0.185644	1.23577	0.0078111	0.0785594	-1.23577	0.0078111
ENSG00000271503	CCL5	0.369155	1.1237	0.00786535	0.169121	-1.1237	0.00786535
ENSG00000089597	GANAB	0.401162	1.02061	0.00823709	0.19749	-1.02061	0.00823709
ENSG00000082074	FYB1	0.247526	1.13609	0.0090616	0.112384	-1.13609	0.0090616
ENSG00000129465	RIPK3	0.0192046	4.28809	0.00911399	0	-4.28809	0.00911399
ENSG00000267288	AC138150.2	0.0192046	4.28809	0.00911399	0	-4.28809	0.00911399
ENSG00000240065	PSMB9	0.962362	0.912898	0.00974964	0.510636	-0.912898	0.00974964
ENSG00000176393	RNPEP	0.313675	1.04633	0.0100596	0.151663	-1.04633	0.0100596
ENSG00000101017	CD40	0.192046	1.18856	0.0100596	0.0840149	-1.18856	0.0100596
ENSG00000136250	AOAH	0.0725506	1.77352	0.010173	0.020731	-1.77352	0.010173
ENSG00000117228	GBP1	0.629483	0.946798	0.0101879	0.32624	-0.946798	0.0101879
ENSG00000002933	TMEM176A	0.145101	1.48973	0.0107479	0.0512818	-1.48973	0.0107479
ENSG00000100911	PSME2	2.33229	0.849672	0.010808	1.29296	-0.849672	0.010808
ENSG00000132207	SLX1A	0.0298738	2.87305	0.0110319	0.00327331	-2.87305	0.0110319
ENSG00000180822	PSMG4	0.313675	1.03607	0.0117489	0.152754	-1.03607	0.0117489
ENSG00000125347	IRF1	0.45024	1.0146	0.0121204	0.222585	-1.0146	0.0121204
ENSG00000128284	APOL3	0.18351	1.19965	0.0127953	0.0796505	-1.19965	0.0127953
ENSG00000120708	TGFBI	2.5286	0.86177	0.0135252	1.39007	-0.86177	0.0135252
ENSG00000109610	SOD3	0.0704168	1.7317	0.0139785	0.020731	-1.7317	0.0139785
ENSG00000100600	LGMN	0.512122	0.924857	0.0143693	0.269502	-0.924857	0.0143693
ENSG00000123338	NCKAP1L	0.0597476	1.82414	0.0147389	0.0163665	-1.82414	0.0147389
ENSG00000159403	C1R	0.821529	0.896843	0.0150699	0.440806	-0.896843	0.0150699
ENSG00000043462	LCP2	0.108826	1.41868	0.0151517	0.0403708	-1.41868	0.0151517
ENSG00000106538	RARRES2	0.170707	1.26162	0.0157067	0.0709217	-1.26162	0.0157067
ENSG00000125726	CD70	0.0704168	1.66131	0.0173058	0.0218221	-1.66131	0.0173058
ENSG00000157227	MMP14	0.37769	0.966164	0.0182412	0.193125	-0.966164	0.0182412
ENSG00000102879	CORO1A	0.315808	1.01541	0.0191649	0.156028	-1.01541	0.0191649
ENSG00000149633	KIAA1755	0.0213384	3.4256	0.0196265	0.0010911	-3.4256	0.0196265
ENSG00000211679	IGLC3	0.226187	1.75343	0.0196698	0.0665573	-1.75343	0.0196698
ENSG00000163563	MNDA	0.0960229	1.44533	0.0197329	0.0349153	-1.44533	0.0197329
ENSG00000006606	CCL26	0.0746844	1.67666	0.0203765	0.0229132	-1.67666	0.0203765
ENSG00000141510	TP53	0.313675	0.975945	0.0215107	0.159301	-0.975945	0.0215107
ENSG00000165168	CYBB	0.125897	1.28809	0.0215107	0.0512818	-1.28809	0.0215107
ENSG00000149716	LTO1	0.093889	1.50382	0.0220991	0.0327331	-1.50382	0.0220991
ENSG00000115956	PLEK	0.0853536	1.46573	0.0235428	0.0305509	-1.46573	0.0235428
ENSG00000204482	LST1	0.121629	1.30058	0.0249241	0.0490996	-1.30058	0.0249241
ENSG00000204387	SNHG32	0.288069	0.976811	0.0249241	0.146208	-0.976811	0.0249241
ENSG00000168918	INPP5D	0.209116	1.07196	0.0249876	0.0992904	-1.07196	0.0249876
ENSG00000149925	ALDOA	0.260329	1.00179	0.0249876	0.129841	-1.00179	0.0249876
ENSG00000106948	AKNA	0.0896213	1.48554	0.0251834	0.031642	-1.48554	0.0251834
ENSG00000167716	WDR81	0.132298	1.243	0.0265163	0.0556463	-1.243	0.0265163
ENSG00000234741	GAS5	1.6836	0.784518	0.026617	0.976537	-0.784518	0.026617
ENSG00000239713	APOBEC3G	0.142967	1.24627	0.0276604	0.0600107	-1.24627	0.0276604
ENSG00000198467	TPM2	0.48865	0.898764	0.0280664	0.261865	-0.898764	0.0280664
ENSG00000135052	GOLM1	0.162172	1.12443	0.0284903	0.074195	-1.12443	0.0284903
ENSG00000204869	IGFL4	0.0362753	2.32873	0.0284903	0.00654662	-2.32873	0.0284903
ENSG00000158717	RNF166	0.0704168	1.59419	0.0289124	0.0229132	-1.59419	0.0289124
ENSG00000175567	UCP2	0.081086	1.49668	0.0291411	0.0283687	-1.49668	0.0291411
ENSG00000196118	CCDC189	0.0234723	2.96616	0.0291411	0.00218221	-2.96616	0.0291411
ENSG00000156127	BATF	0.0576137	1.77352	0.029957	0.0163665	-1.77352	0.029957
ENSG00000186818	LILRB4	0.0682829	1.68863	0.0303249	0.020731	-1.68863	0.0303249
ENSG00000069424	KCNAB2	0.0469445	1.90476	0.0305145	0.0120021	-1.90476	0.0305145
ENSG00000204642	HLA-F	0.872741	0.819095	0.0305595	0.49427	-0.819095	0.0305595
ENSG00000197629	MPEG1	0.149369	1.16171	0.0313529	0.0665573	-1.16171	0.0313529
ENSG00000025434	NR1H3	0.0618814	1.70313	0.0314379	0.0185488	-1.70313	0.0314379
ENSG00000104760	FGL1	0.0448107	1.96616	0.0324831	0.010911	-1.96616	0.0324831
ENSG00000277734	TRAC	0.204849	1.05828	0.0331802	0.0981993	-1.05828	0.0331802
ENSG00000093072	ADA2	0.11096	1.26782	0.0341763	0.0458263	-1.26782	0.0341763
ENSG00000140968	IRF8	0.11096	1.37216	0.0349795	0.042553	-1.37216	0.0349795
ENSG00000054219	LY75	0.0426768	2.03655	0.0371561	0.00981993	-2.03655	0.0371561
ENSG00000117091	CD48	0.0789521	1.4592	0.037441	0.0283687	-1.4592	0.037441
ENSG00000154175	ABI3BP	0.0192046	3.28809	0.0385383	0.0010911	-3.28809	0.0385383
ENSG00000105223	PLD3	0.422501	0.888543	0.0394987	0.228041	-0.888543	0.0394987
ENSG00000113368	LMNB1	0.0853536	1.36952	0.0400595	0.0327331	-1.36952	0.0400595
ENSG00000114841	DNAH1	0.0149369	3.96616	0.0423758	0	-3.96616	0.0423758
ENSG00000111885	MAN1A1	0.117361	1.21893	0.0423758	0.0501907	-1.21893	0.0423758
ENSG00000134780	DAGLA	0.0149369	3.96616	0.0423758	0	-3.96616	0.0423758
ENSG00000182979	MTA1	0.119495	1.21409	0.0423758	0.0512818	-1.21409	0.0423758
ENSG00000135074	ADAM19	0.119495	1.24446	0.0444326	0.0501907	-1.24446	0.0444326
ENSG00000182866	LCK	0.0682829	1.487	0.0466194	0.0240043	-1.487	0.0466194
ENSG00000197142	ACSL5	0.172841	1.05693	0.0480823	0.0829238	-1.05693	0.0480823
ENSG00000177706	FAM20C	0.373422	0.902033	0.0492311	0.199672	-0.902033	0.0492311
ENSG00000005844	ITGAL	0.0618814	1.55113	0.0498038	0.020731	-1.55113	0.0498038
ENSG00000159216	RUNX1	0.354218	0.898657	0.0501849	0.189852	-0.898657	0.0501849
ENSG00000178445	GLDC	0.119495	1.18434	0.0517959	0.0523729	-1.18434	0.0517959
ENSG00000185905	C16orf54	0.0490783	1.74377	0.0517959	0.0141843	-1.74377	0.0517959
ENSG00000169442	CD52	0.170707	1.05809	0.054814	0.0818327	-1.05809	0.054814
ENSG00000113161	HMGCR	0.546263	0.796862	0.0589038	0.314238	-0.796862	0.0589038
ENSG00000131778	CHD1L	0.104558	1.2177	0.0591851	0.0447352	-1.2177	0.0591851
ENSG00000172724	CCL19	0.0469445	1.78929	0.0591851	0.0130932	-1.78929	0.0591851
ENSG00000204472	AIF1	0.221919	1.03655	0.0597308	0.108019	-1.03655	0.0597308
ENSG00000105374	NKG7	0.151503	1.09169	0.0597308	0.0709217	-1.09169	0.0597308
ENSG00000101160	CTSZ	0.236856	0.95334	0.0597308	0.122204	-0.95334	0.0597308
ENSG00000162512	SDC3	0.12803	1.14201	0.0598054	0.0578285	-1.14201	0.0598054
ENSG00000023902	PLEKHO1	0.136566	1.13055	0.0598075	0.0621929	-1.13055	0.0598075
ENSG00000118308	LRMP	0.0213384	2.84063	0.0599133	0.00218221	-2.84063	0.0599133
ENSG00000007376	RPUSD1	0.147235	1.09545	0.0602114	0.0687395	-1.09545	0.0602114
ENSG00000158714	SLAMF8	0.0981567	1.23535	0.065431	0.0414619	-1.23535	0.065431
ENSG00000157873	TNFRSF14	0.23899	0.953453	0.0656031	0.123295	-0.953453	0.0656031
ENSG00000130755	GMFG	0.102424	1.29547	0.0671978	0.0414619	-1.29547	0.0671978
ENSG00000053918	KCNQ1	0.0234723	2.55113	0.0687802	0.00327331	-2.55113	0.0687802
ENSG00000072163	LIMS2	0.0576137	1.60359	0.0688556	0.0185488	-1.60359	0.0688556
ENSG00000243509	TNFRSF6B	0.54413	0.816416	0.0715411	0.308782	-0.816416	0.0715411
ENSG00000049449	RCN1	0.554799	0.784616	0.0733241	0.321875	-0.784616	0.0733241
ENSG00000136869	TLR4	0.040543	1.82866	0.0736933	0.010911	-1.82866	0.0736933
ENSG00000169627	BOLA2B	0.317942	0.855132	0.0738105	0.175668	-0.855132	0.0738105
ENSG00000079215	SLC1A3	0.0917552	1.25567	0.0742468	0.0381886	-1.25567	0.0742468
ENSG00000242125	SNHG3	0.541996	0.775642	0.0761158	0.31642	-0.775642	0.0761158
ENSG00000177575	CD163	0.102424	1.22332	0.0772649	0.0436441	-1.22332	0.0772649
ENSG00000234456	MAGI2-AS3	0.0170707	3.13609	0.078354	0.0010911	-3.13609	0.078354
ENSG00000206538	VGLL3	0.0256061	2.34468	0.0790899	0.00436441	-2.34468	0.0790899
ENSG00000261351	AC116913.1	0.0256061	2.34468	0.0790899	0.00436441	-2.34468	0.0790899
ENSG00000105701	FKBP8	0.422501	0.801888	0.0790899	0.242225	-0.801888	0.0790899
ENSG00000113269	RNF130	0.104558	1.18376	0.0800222	0.0458263	-1.18376	0.0800222
ENSG00000142748	FCN3	0.0384091	1.89216	0.0801605	0.00981993	-1.89216	0.0801605
ENSG00000143632	ACTA1	0.119495	1.33962	0.0830239	0.0469174	-1.33962	0.0830239
ENSG00000138449	SLC40A1	0.134432	1.13327	0.0884409	0.0611018	-1.13327	0.0884409
ENSG00000105726	ATP13A1	0.309407	0.83406	0.0885454	0.173485	-0.83406	0.0885454
ENSG00000120306	CYSTM1	0.19418	0.935137	0.0886194	0.101473	-0.935137	0.0886194
ENSG00000165533	TTC8	0.100291	1.15881	0.0886194	0.0447352	-1.15881	0.0886194
ENSG00000143819	EPHX1	0.217652	0.911197	0.0922703	0.115657	-0.911197	0.0922703
ENSG00000117298	ECE1	0.26673	0.877354	0.0924142	0.145117	-0.877354	0.0924142
ENSG00000114388	NPRL2	0.0618814	1.41362	0.0924142	0.0229132	-1.41362	0.0924142
ENSG00000203760	CENPW	0.332879	0.826156	0.0924142	0.18767	-0.826156	0.0924142
ENSG00000106484	MEST	0.0853536	1.23625	0.0924142	0.0360064	-1.23625	0.0924142
ENSG00000075336	TIMM21	0.147235	1.00798	0.0924142	0.0731039	-1.00798	0.0924142
ENSG00000167468	GPX4	0.740443	0.754471	0.0924142	0.438623	-0.754471	0.0924142
ENSG00000090554	FLT3LG	0.093889	1.24856	0.0944493	0.0392797	-1.24856	0.0944493
ENSG00000277534	AC007996.1	0.0426768	1.77352	0.0955373	0.0120021	-1.77352	0.0955373
ENSG00000105281	SLC1A5	0.665758	0.736546	0.0955373	0.399344	-0.736546	0.0955373
ENSG00000143387	CTSK	0.332879	0.842932	0.0977308	0.185488	-0.842932	0.0977308
ENSG00000115461	IGFBP5	0.253927	0.966164	0.0977308	0.129841	-0.966164	0.0977308
ENSG00000275302	CCL4	0.136566	1.10589	0.101185	0.063284	-1.10589	0.101185
ENSG00000110077	MS4A6A	0.172841	1.01993	0.101763	0.085106	-1.01993	0.101763
ENSG00000119640	ACYP1	0.093889	1.17261	0.101763	0.0414619	-1.17261	0.101763
ENSG00000101916	TLR8	0.0192046	2.70313	0.101763	0.00218221	-2.70313	0.101763
ENSG00000144120	TMEM177	0.0874875	1.2292	0.102284	0.0370975	-1.2292	0.102284
ENSG00000133028	SCO1	0.202715	0.90727	0.102284	0.108019	-0.90727	0.102284
ENSG00000102524	TNFSF13B	0.0960229	1.2418	0.103881	0.0403708	-1.2418	0.103881
ENSG00000144134	RABL2A	0.0298738	2.0657	0.10406	0.00654662	-2.0657	0.10406
ENSG00000131188	PRR7	0.0448107	1.61824	0.10406	0.0141843	-1.61824	0.10406
ENSG00000178695	KCTD12	0.243258	0.857457	0.10406	0.134206	-0.857457	0.10406
ENSG00000236481	LINC02195	0.0298738	2.0657	0.10406	0.00654662	-2.0657	0.10406
ENSG00000101470	TNNC2	0.0298738	2.0657	0.10406	0.00654662	-2.0657	0.10406
ENSG00000198851	CD3E	0.0746844	1.27811	0.104371	0.0305509	-1.27811	0.104371
ENSG00000266074	BAHCC1	0.0384091	1.75466	0.106159	0.010911	-1.75466	0.106159
ENSG00000105722	ERF	0.0960229	1.1678	0.107535	0.042553	-1.1678	0.107535
ENSG00000178028	DMAP1	0.151503	0.986341	0.108961	0.0763772	-0.986341	0.108961
ENSG00000115232	ITGA4	0.221919	0.873054	0.108961	0.121112	-0.873054	0.108961
ENSG00000173040	EVC2	0.0426768	1.89905	0.108961	0.010911	-1.89905	0.108961
ENSG00000104774	MAN2B1	0.230455	0.863983	0.108961	0.126568	-0.863983	0.108961
ENSG00000106991	ENG	0.328612	0.858584	0.10921	0.181123	-0.858584	0.10921
ENSG00000189129	PLAC9	0.0362753	2.13609	0.10921	0.00763772	-2.13609	0.10921
ENSG00000171208	NETO2	0.249659	0.848807	0.10921	0.13857	-0.848807	0.10921
ENSG00000168394	TAP1	1.65799	0.667415	0.111248	1.04309	-0.667415	0.111248
ENSG00000158470	B4GALT5	0.164306	1.00364	0.111248	0.0818327	-1.00364	0.111248
ENSG00000130592	LSP1	0.198447	1.01296	0.113516	0.0981993	-1.01296	0.113516
ENSG00000138172	CALHM2	0.0362753	1.81416	0.1147	0.00981993	-1.81416	0.1147
ENSG00000172322	CLEC12A	0.0362753	1.81416	0.1147	0.00981993	-1.81416	0.1147
ENSG00000101336	HCK	0.0554799	1.47312	0.1147	0.0196399	-1.47312	0.1147
ENSG00000182871	COL18A1	0.693498	0.741245	0.117534	0.414619	-0.741245	0.117534
ENSG00000117215	PLA2G2D	0.0213384	2.4256	0.118027	0.00327331	-2.4256	0.118027
ENSG00000085514	PILRA	0.0213384	2.4256	0.118027	0.00327331	-2.4256	0.118027
ENSG00000160271	RALGDS	0.179243	0.916123	0.118027	0.094926	-0.916123	0.118027
ENSG00000041982	TNC	0.625215	0.747983	0.118487	0.372066	-0.747983	0.118487
ENSG00000153044	CENPH	0.0917552	1.21614	0.119318	0.0392797	-1.21614	0.119318
ENSG00000110092	CCND1	0.652955	0.708622	0.121788	0.399344	-0.708622	0.121788
ENSG00000089692	LAG3	0.123763	1.06745	0.121788	0.0589196	-1.06745	0.121788
ENSG00000134285	FKBP11	0.262462	0.843544	0.12233	0.146208	-0.843544	0.12233
ENSG00000145335	SNCA	0.0981567	1.12844	0.126148	0.0447352	-1.12844	0.126148
ENSG00000186468	RPS23	11.7468	0.629325	0.126577	7.58644	-0.629325	0.126577
ENSG00000010030	ETV7	0.119495	1.04417	0.126604	0.0578285	-1.04417	0.126604
ENSG00000015285	WAS	0.0597476	1.43183	0.126604	0.0218221	-1.43183	0.126604
ENSG00000149781	FERMT3	0.093889	1.24856	0.127067	0.0392797	-1.24856	0.127067
ENSG00000131116	ZNF428	0.093889	1.13609	0.127221	0.042553	-1.13609	0.127221
ENSG00000259994	AL353796.1	0.0234723	2.2292	0.128226	0.00436441	-2.2292	0.128226
ENSG00000183160	TMEM119	0.0341415	1.8837	0.128439	0.00872882	-1.8837	0.128439
ENSG00000127774	EMC6	0.471579	0.727156	0.128439	0.284778	-0.727156	0.128439
ENSG00000124164	VAPB	0.213384	0.856191	0.128439	0.117839	-0.856191	0.128439
ENSG00000234883	MIR155HG	0.0341415	1.8837	0.128439	0.00872882	-1.8837	0.128439
ENSG00000162614	NEXN	0.0896213	1.1445	0.128764	0.0403708	-1.1445	0.128764
ENSG00000205220	PSMB10	0.475847	0.740096	0.129122	0.284778	-0.740096	0.129122
ENSG00000260401	AP002761.4	0.0981567	1.09449	0.132961	0.0458263	-1.09449	0.132961
ENSG00000094631	HDAC6	0.0981567	1.09449	0.132961	0.0458263	-1.09449	0.132961
ENSG00000166278	C2	0.0981567	1.27282	0.133616	0.0403708	-1.27282	0.133616
ENSG00000161847	RAVER1	0.200581	0.863594	0.133616	0.110201	-0.863594	0.133616
ENSG00000204264	PSMB8	1.14374	0.655564	0.136409	0.725583	-0.655564	0.136409
ENSG00000115414	FN1	1.11387	0.732388	0.13819	0.669937	-0.732388	0.13819
ENSG00000115935	WIPF1	0.164306	0.966164	0.139926	0.0840149	-0.966164	0.139926
ENSG00000132694	ARHGEF11	0.0896213	1.1445	0.140307	0.0403708	-1.1445	0.140307
ENSG00000099203	TMED1	0.130164	0.989623	0.140307	0.0654662	-0.989623	0.140307
ENSG00000182885	ADGRG3	0.0149369	2.96616	0.141245	0.0010911	-2.96616	0.141245
ENSG00000007264	MATK	0.0149369	2.96616	0.141245	0.0010911	-2.96616	0.141245
ENSG00000268518	AC020909.2	0.0149369	2.96616	0.141245	0.0010911	-2.96616	0.141245
ENSG00000137221	TJAP1	0.0704168	1.24627	0.141443	0.0294598	-1.24627	0.141443
ENSG00000163701	IL17RE	0.0469445	1.48973	0.141753	0.0163665	-1.48973	0.141753
ENSG00000124615	MOCS1	0.0469445	1.48973	0.141753	0.0163665	-1.48973	0.141753
ENSG00000134028	ADAMDEC1	0.0469445	1.48973	0.141753	0.0163665	-1.48973	0.141753
ENSG00000183513	COA5	0.170707	0.896623	0.141945	0.0916527	-0.896623	0.141945
ENSG00000129932	DOHH	0.100291	1.09169	0.142498	0.0469174	-1.09169	0.142498
ENSG00000130758	MAP3K10	0.0512122	1.44009	0.142578	0.0185488	-1.44009	0.142578
ENSG00000221869	CEBPD	1.86284	0.633054	0.144151	1.20021	-0.633054	0.144151
ENSG00000182578	CSF1R	0.15577	1.04633	0.145082	0.0752861	-1.04633	0.145082
ENSG00000203896	LIME1	0.0874875	1.14903	0.145452	0.0392797	-1.14903	0.145452
ENSG00000130830	MPP1	0.0597476	1.36471	0.145994	0.0229132	-1.36471	0.145994
ENSG00000187626	ZKSCAN4	0.0298738	1.87305	0.14655	0.00763772	-1.87305	0.14655
ENSG00000227507	LTB	0.093889	1.13609	0.150719	0.042553	-1.13609	0.150719
ENSG00000142089	IFITM3	9.85194	0.613451	0.150719	6.43314	-0.613451	0.150719
ENSG00000182326	C1S	0.82793	0.687147	0.152803	0.51391	-0.687147	0.152803
ENSG00000116771	AGMAT	0.040543	1.58765	0.153873	0.0130932	-1.58765	0.153873
ENSG00000175899	A2M	0.610279	0.734466	0.154622	0.366611	-0.734466	0.154622
ENSG00000136490	LIMD2	0.108826	1.08164	0.156012	0.0512818	-1.08164	0.156012
ENSG00000100242	SUN2	0.268864	0.794977	0.156261	0.154937	-0.794977	0.156261
ENSG00000183814	LIN9	0.0362753	1.81416	0.158269	0.00981993	-1.81416	0.158269
ENSG00000173409	ARV1	0.136566	0.944137	0.158269	0.0709217	-0.944137	0.158269
ENSG00000178719	GRINA	0.791655	0.669272	0.158985	0.497543	-0.669272	0.158985
ENSG00000163154	TNFAIP8L2	0.0341415	1.7317	0.160217	0.00981993	-1.7317	0.160217
ENSG00000174600	CMKLR1	0.0341415	1.7317	0.160217	0.00981993	-1.7317	0.160217
ENSG00000100241	SBF1	0.23899	0.797658	0.160217	0.137479	-0.797658	0.160217
ENSG00000139546	TARBP2	0.119495	0.991699	0.162391	0.0600107	-0.991699	0.162391
ENSG00000138119	MYOF	0.507854	0.707159	0.162754	0.310964	-0.707159	0.162754
ENSG00000090339	ICAM1	0.19418	0.889813	0.164138	0.104746	-0.889813	0.164138
ENSG00000239779	WBP1	0.18351	0.854518	0.164559	0.101473	-0.854518	0.164559
ENSG00000033050	ABCF2	0.354218	0.735158	0.168005	0.212765	-0.735158	0.168005
ENSG00000076382	SPAG5	0.0768183	1.17562	0.168807	0.0338242	-1.17562	0.168807
ENSG00000186472	PCLO	0.0192046	2.70313	0.169703	0.00218221	-2.70313	0.169703
ENSG00000182179	UBA7	0.213384	0.81702	0.173035	0.121112	-0.81702	0.173035
ENSG00000143119	CD53	0.134432	0.943796	0.173619	0.0698306	-0.943796	0.173619
ENSG00000071073	MGAT4A	0.0384091	1.62913	0.173619	0.0120021	-1.62913	0.173619
ENSG00000137161	CNPY3	0.185644	0.85574	0.173619	0.102564	-0.85574	0.173619
ENSG00000237807	AC022034.1	0.0384091	1.62913	0.173619	0.0120021	-1.62913	0.173619
ENSG00000174996	KLC2	0.11096	0.993644	0.173619	0.0556463	-0.993644	0.173619
ENSG00000167797	CDK2AP2	0.29447	0.754188	0.174076	0.174576	-0.754188	0.174076
ENSG00000077942	FBLN1	0.435304	0.732754	0.174076	0.261865	-0.732754	0.174076
ENSG00000028137	TNFRSF1B	0.1387	0.98819	0.176089	0.0698306	-0.98819	0.176089
ENSG00000018625	ATP1A2	0.0106692	3.55113	0.179903	0	-3.55113	0.179903
ENSG00000176428	VPS37D	0.0106692	3.55113	0.179903	0	-3.55113	0.179903
ENSG00000106772	PRUNE2	0.0106692	3.55113	0.179903	0	-3.55113	0.179903
ENSG00000135502	SLC26A10	0.0106692	3.55113	0.179903	0	-3.55113	0.179903
ENSG00000103066	PLA2G15	0.0981567	1.0289	0.179903	0.0480085	-1.0289	0.179903
ENSG00000109099	PMP22	0.0981567	1.0289	0.179903	0.0480085	-1.0289	0.179903
ENSG00000274849	AC023043.4	0.0106692	3.55113	0.179903	0	-3.55113	0.179903
ENSG00000167613	LAIR1	0.0960229	1.09741	0.179903	0.0447352	-1.09741	0.179903
ENSG00000227354	RBM26-AS1	0.0426768	1.55113	0.183183	0.0141843	-1.55113	0.183183
ENSG00000187474	FPR3	0.0768183	1.13122	0.183183	0.0349153	-1.13122	0.183183
ENSG00000005175	RPAP3	0.125897	0.942317	0.183193	0.0654662	-0.942317	0.183193
ENSG00000132688	NES	0.0618814	1.28809	0.184269	0.0250954	-1.28809	0.184269
ENSG00000105655	ISYNA1	0.0576137	1.31409	0.184724	0.0229132	-1.31409	0.184724
ENSG00000185730	ZNF696	0.053346	1.34468	0.186069	0.020731	-1.34468	0.186069
ENSG00000159173	TNNI1	0.0384091	1.62913	0.186846	0.0120021	-1.62913	0.186846
ENSG00000123989	CHPF	0.623082	0.67308	0.186846	0.390615	-0.67308	0.186846
ENSG00000244038	DDOST	0.418233	0.705572	0.189318	0.256409	-0.705572	0.189318
ENSG00000112149	CD83	0.104558	1.08646	0.189318	0.0490996	-1.08646	0.189318
ENSG00000165792	METTL17	0.204849	0.811189	0.189318	0.116748	-0.811189	0.189318
ENSG00000131477	RAMP2	0.0896213	1.0705	0.189318	0.042553	-1.0705	0.189318
ENSG00000150681	RGS18	0.0192046	2.28809	0.190657	0.00327331	-2.28809	0.190657
ENSG00000137474	MYO7A	0.0192046	2.28809	0.190657	0.00327331	-2.28809	0.190657
ENSG00000155666	KDM8	0.0192046	2.28809	0.190657	0.00327331	-2.28809	0.190657
ENSG00000142227	EMP3	0.40543	0.749177	0.190657	0.241134	-0.749177	0.190657
ENSG00000184481	FOXO4	0.0192046	2.28809	0.190657	0.00327331	-2.28809	0.190657
ENSG00000177542	SLC25A22	0.147235	0.905622	0.192558	0.0785594	-0.905622	0.192558
ENSG00000104870	FCGRT	0.170707	0.896623	0.193431	0.0916527	-0.896623	0.193431
ENSG00000100429	HDAC10	0.0490783	1.3812	0.193431	0.0185488	-1.3812	0.193431
ENSG00000278730	AC005332.6	0.0554799	1.39912	0.194774	0.020731	-1.39912	0.194774
ENSG00000006744	ELAC2	0.403296	0.696815	0.1972	0.248771	-0.696815	0.1972
ENSG00000139343	SNRPF	1.11387	0.617452	0.19798	0.725583	-0.617452	0.19798
ENSG00000099250	NRP1	0.157904	0.873054	0.198664	0.0861971	-0.873054	0.198664
ENSG00000126464	PRR12	0.0768183	1.22142	0.198676	0.0327331	-1.22142	0.198676
ENSG00000153395	LPCAT1	0.147235	0.885993	0.199226	0.0796505	-0.885993	0.199226
ENSG00000159167	STC1	0.121629	1.01679	0.201006	0.0600107	-1.01679	0.201006
ENSG00000160307	S100B	0.0640152	1.3354	0.201845	0.0250954	-1.3354	0.201845
ENSG00000115541	HSPE1	1.90979	0.597345	0.202649	1.26132	-0.597345	0.202649
ENSG00000204397	CARD16	0.290202	0.760415	0.203779	0.171303	-0.760415	0.203779
ENSG00000138080	EMILIN1	0.196313	0.875966	0.206397	0.106928	-0.875966	0.206397
ENSG00000168530	MYL1	0.053346	1.57914	0.206397	0.0174576	-1.57914	0.206397
ENSG00000213339	QTRT1	0.177109	0.834919	0.206397	0.0992904	-0.834919	0.206397
ENSG00000112110	MRPL18	0.43317	0.684393	0.207491	0.269502	-0.684393	0.207491
ENSG00000137076	TLN1	0.409698	0.688256	0.209905	0.254227	-0.688256	0.209905
ENSG00000187210	GCNT1	0.0512122	1.36209	0.209905	0.0196399	-1.36209	0.209905
ENSG00000092208	GEMIN2	0.0874875	1.03655	0.209905	0.042553	-1.03655	0.209905
ENSG00000196502	SULT1A1	0.0426768	1.45159	0.209905	0.0152754	-1.45159	0.209905
ENSG00000110107	PRPF19	0.288069	0.731698	0.215108	0.173485	-0.731698	0.215108
ENSG00000175084	DES	0.0490783	1.3812	0.216036	0.0185488	-1.3812	0.216036
ENSG00000166902	MRPL16	0.217652	0.782299	0.216036	0.126568	-0.782299	0.216036
ENSG00000182704	TSKU	0.43317	0.672805	0.216089	0.271685	-0.672805	0.216089
ENSG00000083444	PLOD1	0.279533	0.743771	0.217026	0.166939	-0.743771	0.217026
ENSG00000215021	PHB2	1.08613	0.605166	0.217801	0.713581	-0.605166	0.217801
ENSG00000170421	KRT8	0.168573	0.82866	0.219576	0.094926	-0.82866	0.219576
ENSG00000132017	DCAF15	0.0853536	1.07579	0.220459	0.0403708	-1.07579	0.220459
ENSG00000179604	CDC42EP4	0.292336	0.717136	0.220805	0.17785	-0.717136	0.220805
ENSG00000163359	COL6A3	0.731908	0.674752	0.221465	0.458263	-0.674752	0.221465
ENSG00000196924	FLNA	1.61105	0.600628	0.222464	1.06164	-0.600628	0.222464
ENSG00000129038	LOXL1	0.0725506	1.18856	0.224666	0.031642	-1.18856	0.224666
ENSG00000124067	SLC12A4	0.1387	0.966164	0.224764	0.0709217	-0.966164	0.224764
ENSG00000108679	LGALS3BP	2.68651	0.585012	0.225457	1.78941	-0.585012	0.225457
ENSG00000197119	SLC25A29	0.0725506	1.14125	0.226409	0.0327331	-1.14125	0.226409
ENSG00000174348	PODN	0.0256061	1.85925	0.226629	0.00654662	-1.85925	0.226629
ENSG00000130707	ASS1	0.247526	0.749065	0.227632	0.147299	-0.749065	0.227632
ENSG00000125755	SYMPK	0.174975	0.817641	0.227632	0.0992904	-0.817641	0.227632
ENSG00000271447	MMP28	0.480114	0.65706	0.228288	0.304418	-0.65706	0.228288
ENSG00000137573	SULF1	0.189912	0.82866	0.230622	0.106928	-0.82866	0.230622
ENSG00000123096	SSPN	0.0853536	1.07579	0.230622	0.0403708	-1.07579	0.230622
ENSG00000119699	TGFB3	0.136566	0.901069	0.230675	0.0731039	-0.901069	0.230675
ENSG00000171703	TCEA2	0.0682829	1.15258	0.230675	0.0305509	-1.15258	0.230675
ENSG00000186866	POFUT2	0.0682829	1.15258	0.230675	0.0305509	-1.15258	0.230675
ENSG00000119655	NPC2	1.67507	0.590196	0.232483	1.11183	-0.590196	0.232483
ENSG00000146192	FGD2	0.0512122	1.28809	0.234382	0.020731	-1.28809	0.234382
ENSG00000269893	SNHG8	1.16081	0.59071	0.235795	0.770319	-0.59071	0.235795
ENSG00000124535	WRNIP1	0.330745	0.696977	0.235795	0.204036	-0.696977	0.235795
ENSG00000051009	FAM160A2	0.0896213	1.00011	0.238885	0.0447352	-1.00011	0.238885
ENSG00000152583	SPARCL1	0.307273	0.745193	0.238956	0.183305	-0.745193	0.238956
ENSG00000144560	VGLL4	0.34995	0.695861	0.239315	0.216038	-0.695861	0.239315
ENSG00000175198	PCCA	0.0874875	1.07308	0.240258	0.0414619	-1.07308	0.240258
ENSG00000108106	UBE2S	0.723372	0.630721	0.240795	0.466992	-0.630721	0.240795
ENSG00000141934	PLPP2	0.625215	0.630561	0.241322	0.403708	-0.630561	0.241322
ENSG00000143450	OAZ3	0.0234723	1.96616	0.241818	0.00545552	-1.96616	0.241818
ENSG00000077522	ACTN2	0.0234723	1.96616	0.241818	0.00545552	-1.96616	0.241818
ENSG00000196814	MVB12B	0.0234723	1.96616	0.241818	0.00545552	-1.96616	0.241818
ENSG00000139684	ESD	0.47798	0.645518	0.241818	0.305509	-0.645518	0.241818
ENSG00000187824	TMEM220	0.0234723	1.96616	0.241818	0.00545552	-1.96616	0.241818
ENSG00000113460	BRIX1	0.221919	0.749672	0.241961	0.132023	-0.749672	0.241961
ENSG00000233937	AC008443.1	0.0298738	1.70313	0.241961	0.00872882	-1.70313	0.241961
ENSG00000135521	LTV1	0.192046	0.844602	0.241961	0.106928	-0.844602	0.241961
ENSG00000198719	DLL1	0.0597476	1.18029	0.241961	0.0261865	-1.18029	0.241961
ENSG00000227053	AC105446.1	0.0298738	1.70313	0.241961	0.00872882	-1.70313	0.241961
ENSG00000164733	CTSB	10.8271	0.573616	0.241961	7.26784	-0.573616	0.241961
ENSG00000127191	TRAF2	0.0960229	0.997872	0.241961	0.0480085	-0.997872	0.241961
ENSG00000111348	ARHGDIB	0.209116	0.801104	0.241961	0.120021	-0.801104	0.241961
ENSG00000141753	IGFBP4	0.687097	0.654096	0.241961	0.436441	-0.654096	0.241961
ENSG00000167476	JSRP1	0.0298738	1.70313	0.241961	0.00872882	-1.70313	0.241961
ENSG00000141968	VAV1	0.0298738	1.70313	0.241961	0.00872882	-1.70313	0.241961
ENSG00000101019	UQCC1	0.113094	0.939691	0.241961	0.0589196	-0.939691	0.241961
ENSG00000169100	SLC25A6	1.99087	0.580777	0.241961	1.33005	-0.580777	0.241961
ENSG00000140988	RPS2	14.109	0.556262	0.243031	9.58534	-0.556262	0.243031
ENSG00000143850	PLEKHA6	0.012803	2.77352	0.244571	0.0010911	-2.77352	0.244571
ENSG00000145362	ANK2	0.012803	2.77352	0.244571	0.0010911	-2.77352	0.244571
ENSG00000204525	HLA-C	15.321	0.554243	0.244571	10.4233	-0.554243	0.244571
ENSG00000120262	CCDC170	0.012803	2.77352	0.244571	0.0010911	-2.77352	0.244571
ENSG00000155093	PTPRN2	0.012803	2.77352	0.244571	0.0010911	-2.77352	0.244571
ENSG00000165644	COMTD1	0.663625	0.614941	0.244571	0.433168	-0.614941	0.244571
ENSG00000196664	TLR7	0.012803	2.77352	0.244571	0.0010911	-2.77352	0.244571
ENSG00000204165	CXorf65	0.012803	2.77352	0.244571	0.0010911	-2.77352	0.244571
ENSG00000197746	PSAP	3.38	0.572676	0.245491	2.27059	-0.572676	0.245491
ENSG00000189058	APOD	0.0746844	1.18189	0.246244	0.0327331	-1.18189	0.246244
ENSG00000087088	BAX	0.367021	0.666082	0.246244	0.231314	-0.666082	0.246244
ENSG00000120837	NFYB	0.119495	0.892163	0.247809	0.0643751	-0.892163	0.247809
ENSG00000198133	TMEM229B	0.0960229	0.966164	0.248161	0.0490996	-0.966164	0.248161
ENSG00000100297	MCM5	0.234723	0.738212	0.248729	0.140752	-0.738212	0.248729
ENSG00000107984	DKK1	0.0832198	1.04016	0.249386	0.0403708	-1.04016	0.249386
ENSG00000051523	CYBA	0.597476	0.637066	0.249386	0.384068	-0.637066	0.249386
ENSG00000196562	SULF2	0.785254	0.623276	0.249386	0.509545	-0.623276	0.249386
ENSG00000091136	LAMB1	0.422501	0.660274	0.249983	0.26732	-0.660274	0.249983
ENSG00000171792	RHNO1	0.153637	0.816138	0.250443	0.0872882	-0.816138	0.250443
ENSG00000111684	LPCAT3	0.164306	0.808622	0.250443	0.0938349	-0.808622	0.250443
ENSG00000041880	PARP3	0.115227	0.940168	0.25268	0.0600107	-0.940168	0.25268
ENSG00000006062	MAP3K14	0.053346	1.27429	0.25268	0.0218221	-1.27429	0.25268
ENSG00000271918	AC034236.2	0.0277399	1.96616	0.253946	0.00654662	-1.96616	0.253946
ENSG00000177595	PIDD1	0.0874875	1.07308	0.254921	0.0414619	-1.07308	0.254921
ENSG00000170542	SERPINB9	0.134432	0.878701	0.254926	0.0731039	-0.878701	0.254926
ENSG00000130714	POMT1	0.0490783	1.3032	0.254926	0.0196399	-1.3032	0.254926
ENSG00000166888	STAT6	0.467311	0.638999	0.254926	0.300053	-0.638999	0.254926
ENSG00000103540	CCP110	0.0490783	1.3032	0.254926	0.0196399	-1.3032	0.254926
ENSG00000011028	MRC2	0.431036	0.665715	0.254926	0.271685	-0.665715	0.254926
ENSG00000249859	PVT1	0.174975	0.786614	0.256485	0.101473	-0.786614	0.256485
ENSG00000111679	PTPN6	0.179243	0.790592	0.257116	0.103655	-0.790592	0.257116
ENSG00000141542	RAB40B	0.0704168	1.09943	0.260958	0.0327331	-1.09943	0.260958
ENSG00000100258	LMF2	0.471579	0.631296	0.262056	0.304418	-0.631296	0.262056
ENSG00000139211	AMIGO2	0.236856	0.718236	0.265686	0.144026	-0.718236	0.265686
ENSG00000026025	VIM	2.41764	0.585892	0.265981	1.60938	-0.585892	0.265981
ENSG00000123143	PKN1	0.0640152	1.21992	0.265981	0.0272776	-1.21992	0.265981
ENSG00000111913	RIPOR2	0.0213384	2.10367	0.266973	0.00436441	-2.10367	0.266973
ENSG00000105967	TFEC	0.0213384	2.10367	0.266973	0.00436441	-2.10367	0.266973
ENSG00000130475	FCHO1	0.0213384	2.10367	0.266973	0.00436441	-2.10367	0.266973
ENSG00000204291	COL15A1	0.221919	0.785591	0.267378	0.12875	-0.785591	0.267378
ENSG00000077458	FAM76B	0.0746844	1.04863	0.267511	0.0360064	-1.04863	0.267511
ENSG00000076716	GPC4	0.0746844	1.04863	0.267511	0.0360064	-1.04863	0.267511
ENSG00000142694	EVA1B	0.0981567	0.966164	0.27016	0.0501907	-0.966164	0.27016
ENSG00000197859	ADAMTSL2	0.0256061	1.85925	0.27016	0.00654662	-1.85925	0.27016
ENSG00000140511	HAPLN3	0.245392	0.747329	0.271168	0.146208	-0.747329	0.271168
ENSG00000198464	ZNF480	0.0853536	1.07579	0.271369	0.0403708	-1.07579	0.271369
ENSG00000144028	SNRNP200	0.443839	0.634604	0.271505	0.285869	-0.634604	0.271505
ENSG00000126246	IGFLR1	0.0981567	0.93579	0.273708	0.0512818	-0.93579	0.273708
ENSG00000160993	ALKBH4	0.053346	1.20717	0.275334	0.0229132	-1.20717	0.275334
ENSG00000265206	AC004687.1	0.053346	1.20717	0.275334	0.0229132	-1.20717	0.275334
ENSG00000181666	ZNF875	0.053346	1.20717	0.275334	0.0229132	-1.20717	0.275334
ENSG00000230325	AL359921.1	0.0149369	2.3812	0.275443	0.00218221	-2.3812	0.275443
ENSG00000136059	VILL	0.0298738	1.70313	0.275443	0.00872882	-1.70313	0.275443
ENSG00000131016	AKAP12	0.0149369	2.3812	0.275443	0.00218221	-2.3812	0.275443
ENSG00000214022	REPIN1	0.0981567	0.93579	0.275443	0.0512818	-0.93579	0.275443
ENSG00000259891	AC107375.1	0.0149369	2.3812	0.275443	0.00218221	-2.3812	0.275443
ENSG00000132744	ACY3	0.0149369	2.3812	0.275443	0.00218221	-2.3812	0.275443
ENSG00000257027	AC010186.3	0.0149369	2.3812	0.275443	0.00218221	-2.3812	0.275443
ENSG00000182199	SHMT2	0.416099	0.656061	0.275443	0.264047	-0.656061	0.275443
ENSG00000102606	ARHGEF7	0.196313	0.750435	0.275443	0.116748	-0.750435	0.275443
ENSG00000260325	HSPB9	0.0149369	2.3812	0.275443	0.00218221	-2.3812	0.275443
ENSG00000126264	HCST	0.0960229	0.997872	0.275443	0.0480085	-0.997872	0.275443
ENSG00000172943	PHF8	0.0618814	1.11817	0.278425	0.0283687	-1.11817	0.278425
ENSG00000101474	APMAP	0.281667	0.690529	0.279606	0.174576	-0.690529	0.279606
ENSG00000132182	NUP210	0.0448107	1.5187	0.282039	0.0152754	-1.5187	0.282039
ENSG00000141574	SECTM1	0.157904	0.785591	0.28346	0.0916527	-0.785591	0.28346
ENSG00000118257	NRP2	0.247526	0.717587	0.283675	0.150572	-0.717587	0.283675
ENSG00000111252	SH2B3	0.093889	0.934455	0.284532	0.0490996	-0.934455	0.284532
ENSG00000162645	GBP2	0.179243	0.836396	0.284899	0.100381	-0.836396	0.284899
ENSG00000175792	RUVBL1	0.315808	0.669632	0.284899	0.198581	-0.669632	0.284899
ENSG00000161921	CXCL16	0.204849	0.733186	0.284899	0.123295	-0.733186	0.284899
ENSG00000147168	IL2RG	0.113094	0.913696	0.284899	0.0600107	-0.913696	0.284899
ENSG00000234745	HLA-B	21.3491	0.533856	0.285792	14.731	-0.533856	0.285792
ENSG00000243649	CFB	0.362753	0.649306	0.286787	0.231314	-0.649306	0.286787
ENSG00000111325	OGFOD2	0.0832198	1.11817	0.286927	0.0381886	-1.11817	0.286927
ENSG00000106077	ABHD11	0.081086	1.00364	0.287591	0.0403708	-1.00364	0.287591
ENSG00000104687	GSR	0.219786	0.724089	0.287591	0.133115	-0.724089	0.287591
ENSG00000121152	NCAPH	0.0426768	1.35848	0.29133	0.0163665	-1.35848	0.29133
ENSG00000272941	AC083862.2	0.0170707	2.13609	0.29133	0.00327331	-2.13609	0.29133
ENSG00000148400	NOTCH1	0.200581	0.728664	0.29133	0.121112	-0.728664	0.29133
ENSG00000214029	ZNF891	0.0170707	2.13609	0.29133	0.00327331	-2.13609	0.29133
ENSG00000258733	LINC02328	0.0170707	2.13609	0.29133	0.00327331	-2.13609	0.29133
ENSG00000125430	HS3ST3B1	0.0170707	2.13609	0.29133	0.00327331	-2.13609	0.29133
ENSG00000120093	HOXB3	0.0170707	2.13609	0.29133	0.00327331	-2.13609	0.29133
ENSG00000183248	PRR36	0.0170707	2.13609	0.29133	0.00327331	-2.13609	0.29133
ENSG00000130511	SSBP4	0.281667	0.681596	0.29133	0.175668	-0.681596	0.29133
ENSG00000253552	HOXA-AS2	0.0341415	1.46866	0.293729	0.0120021	-1.46866	0.293729
ENSG00000214063	TSPAN4	0.202715	0.75671	0.294493	0.120021	-0.75671	0.294493
ENSG00000147457	CHMP7	0.217652	0.721927	0.294757	0.132023	-0.721927	0.294757
ENSG00000059378	PARP12	0.463044	0.615407	0.295318	0.302236	-0.615407	0.295318
ENSG00000105438	KDELR1	0.674294	0.584505	0.295552	0.449534	-0.584505	0.295552
ENSG00000133243	BTBD2	0.337147	0.64969	0.29616	0.214947	-0.64969	0.29616
ENSG00000089351	GRAMD1A	0.100291	0.90727	0.29616	0.053464	-0.90727	0.29616
ENSG00000174231	PRPF8	0.710569	0.581684	0.296326	0.47463	-0.581684	0.296326
ENSG00000055163	CYFIP2	0.0554799	1.19749	0.296441	0.0240043	-1.19749	0.296441
ENSG00000005469	CROT	0.130164	0.832897	0.296441	0.0731039	-0.832897	0.296441
ENSG00000152464	RPP38	0.160038	0.771148	0.296441	0.0938349	-0.771148	0.296441
ENSG00000149273	RPS3	9.45078	0.530433	0.296441	6.5368	-0.530433	0.296441
ENSG00000103121	CMC2	0.19418	0.748259	0.296441	0.115657	-0.748259	0.296441
ENSG00000198363	ASPH	0.746844	0.58544	0.296526	0.497543	-0.58544	0.296526
ENSG00000130147	SH3BP4	0.125897	0.850686	0.297078	0.0698306	-0.850686	0.297078
ENSG00000092054	MYH7	0.0256061	1.85925	0.297078	0.00654662	-1.85925	0.297078
ENSG00000224032	EPB41L4A-AS1	0.174975	0.817641	0.298574	0.0992904	-0.817641	0.298574
ENSG00000177675	CD163L1	0.0277399	1.96616	0.298574	0.00654662	-1.96616	0.298574
ENSG00000204469	PRRC2A	0.437437	0.613745	0.299556	0.285869	-0.613745	0.299556
ENSG00000129347	KRI1	0.177109	0.758568	0.299562	0.104746	-0.758568	0.299562
ENSG00000170017	ALCAM	0.145101	0.789286	0.299843	0.0840149	-0.789286	0.299843
ENSG00000132773	TOE1	0.0512122	1.2177	0.300222	0.0218221	-1.2177	0.300222
ENSG00000143486	EIF2D	0.140834	0.803434	0.300222	0.0807416	-0.803434	0.300222
ENSG00000240053	LY6G5B	0.0512122	1.2177	0.300222	0.0218221	-1.2177	0.300222
ENSG00000168078	PBK	0.140834	0.803434	0.300222	0.0807416	-0.803434	0.300222
ENSG00000183808	RBM12B	0.0512122	1.2177	0.300222	0.0218221	-1.2177	0.300222
ENSG00000119408	NEK6	0.0618814	1.2292	0.300222	0.0261865	-1.2292	0.300222
ENSG00000165688	PMPCA	0.401162	0.658041	0.300222	0.254227	-0.658041	0.300222
ENSG00000050165	DKK3	0.339281	0.66604	0.300222	0.213856	-0.66604	0.300222
ENSG00000187741	FANCA	0.0512122	1.2177	0.300222	0.0218221	-1.2177	0.300222
ENSG00000276070	CCL4L2	0.0512122	1.2177	0.300222	0.0218221	-1.2177	0.300222
ENSG00000032444	PNPLA6	0.202715	0.718236	0.300222	0.123295	-0.718236	0.300222
ENSG00000164414	SLC35A1	0.100291	0.996537	0.303161	0.0501907	-0.996537	0.303161
ENSG00000185633	NDUFA4L2	0.0917552	0.933742	0.303161	0.0480085	-0.933742	0.303161
ENSG00000226950	DANCR	0.162172	0.773519	0.304822	0.094926	-0.773519	0.304822
ENSG00000132646	PCNA	0.6999	0.579915	0.304822	0.468083	-0.579915	0.304822
ENSG00000184990	SIVA1	0.463044	0.610227	0.305889	0.303327	-0.610227	0.305889
ENSG00000285184	AC244033.2	0.0234723	1.74377	0.30642	0.00654662	-1.74377	0.30642
ENSG00000106605	BLVRA	0.424634	0.615666	0.30642	0.27714	-0.615666	0.30642
ENSG00000122707	RECK	0.0234723	1.74377	0.30642	0.00654662	-1.74377	0.30642
ENSG00000205436	EXOC3L4	0.0234723	1.74377	0.30642	0.00654662	-1.74377	0.30642
ENSG00000167088	SNRPD1	0.889812	0.559781	0.30642	0.60338	-0.559781	0.30642
ENSG00000233016	SNHG7	0.413965	0.619298	0.306719	0.269502	-0.619298	0.306719
ENSG00000087245	MMP2	0.524925	0.624512	0.306719	0.340424	-0.624512	0.306719
ENSG00000105852	PON3	0.0469445	1.2418	0.308189	0.0196399	-1.2418	0.308189
ENSG00000179144	GIMAP7	0.0469445	1.2418	0.308189	0.0196399	-1.2418	0.308189
ENSG00000167645	YIF1B	0.236856	0.696703	0.308189	0.146208	-0.696703	0.308189
ENSG00000134853	PDGFRA	0.0490783	1.2292	0.308358	0.020731	-1.2292	0.308358
ENSG00000163823	CCR1	0.0384091	1.40674	0.309194	0.0141843	-1.40674	0.309194
ENSG00000112659	CUL9	0.136566	0.818606	0.309194	0.0774683	-0.818606	0.309194
ENSG00000182492	BGN	0.426768	0.657213	0.309194	0.270594	-0.657213	0.309194
ENSG00000173638	SLC19A1	0.0896213	1.00011	0.310015	0.0447352	-1.00011	0.310015
ENSG00000260260	SNHG19	0.19418	0.721541	0.310896	0.117839	-0.721541	0.310896
ENSG00000089199	CHGB	0.0149369	2.3812	0.310896	0.00218221	-2.3812	0.310896
ENSG00000152760	TCTEX1D1	0.00853536	3.28809	0.311198	0	-3.28809	0.311198
ENSG00000128694	OSGEPL1	0.0426768	1.27102	0.311198	0.0174576	-1.27102	0.311198
ENSG00000160808	MYL3	0.00853536	3.28809	0.311198	0	-3.28809	0.311198
ENSG00000178467	P4HTM	0.0277399	1.60359	0.311198	0.00872882	-1.60359	0.311198
ENSG00000272660	AC090425.2	0.00853536	3.28809	0.311198	0	-3.28809	0.311198
ENSG00000171522	PTGER4	0.0384091	1.40674	0.311198	0.0141843	-1.40674	0.311198
ENSG00000236761	CTAGE9	0.172841	0.75386	0.311198	0.102564	-0.75386	0.311198
ENSG00000164818	DNAAF5	0.236856	0.696703	0.311198	0.146208	-0.696703	0.311198
ENSG00000233081	AL353764.1	0.00853536	3.28809	0.311198	0	-3.28809	0.311198
ENSG00000214654	B3GNT10	0.00853536	3.28809	0.311198	0	-3.28809	0.311198
ENSG00000269970	AL162424.1	0.00853536	3.28809	0.311198	0	-3.28809	0.311198
ENSG00000122136	OBP2A	0.00853536	3.28809	0.311198	0	-3.28809	0.311198
ENSG00000012779	ALOX5	0.0277399	1.60359	0.311198	0.00872882	-1.60359	0.311198
ENSG00000224596	ZMIZ1-AS1	0.00853536	3.28809	0.311198	0	-3.28809	0.311198
ENSG00000137491	SLCO2B1	0.121629	0.869948	0.311198	0.0665573	-0.869948	0.311198
ENSG00000197798	FAM118B	0.0554799	1.13609	0.311198	0.0250954	-1.13609	0.311198
ENSG00000257176	AC009318.1	0.00853536	3.28809	0.311198	0	-3.28809	0.311198
ENSG00000257515	AC011601.1	0.00853536	3.28809	0.311198	0	-3.28809	0.311198
ENSG00000155465	SLC7A7	0.0426768	1.27102	0.311198	0.0174576	-1.27102	0.311198
ENSG00000197471	SPN	0.0426768	1.27102	0.311198	0.0174576	-1.27102	0.311198
ENSG00000175938	ORAI3	0.0832198	0.966164	0.311198	0.042553	-0.966164	0.311198
ENSG00000105255	FSD1	0.00853536	3.28809	0.311198	0	-3.28809	0.311198
ENSG00000133246	PRAM1	0.00853536	3.28809	0.311198	0	-3.28809	0.311198
ENSG00000161298	ZNF382	0.00853536	3.28809	0.311198	0	-3.28809	0.311198
ENSG00000169515	CCDC8	0.00853536	3.28809	0.311198	0	-3.28809	0.311198
ENSG00000232838	PET117	0.0640152	1.06238	0.311198	0.0305509	-1.06238	0.311198
ENSG00000229299	AL121845.1	0.00853536	3.28809	0.311198	0	-3.28809	0.311198
ENSG00000234636	MED14OS	0.00853536	3.28809	0.311198	0	-3.28809	0.311198
ENSG00000166432	ZMAT1	0.00853536	3.28809	0.311198	0	-3.28809	0.311198
ENSG00000168542	COL3A1	3.9156	0.56534	0.31285	2.64374	-0.56534	0.31285
ENSG00000196498	NCOR2	0.224053	0.705399	0.31285	0.137479	-0.705399	0.31285
ENSG00000204866	IGFL2	0.614546	0.594195	0.314744	0.406981	-0.594195	0.314744
ENSG00000102575	ACP5	0.305139	0.660355	0.314985	0.193125	-0.660355	0.314985
ENSG00000203875	SNHG5	1.30591	0.541158	0.315269	0.896887	-0.541158	0.315269
ENSG00000261526	AC012615.1	0.0277399	1.77352	0.315269	0.00763772	-1.77352	0.315269
ENSG00000049769	PPP1R3F	0.0320076	1.50673	0.315269	0.010911	-1.50673	0.315269
ENSG00000115325	DOK1	0.0234723	1.74377	0.317878	0.00654662	-1.74377	0.317878
ENSG00000159231	CBR3	0.337147	0.627995	0.319378	0.218221	-0.627995	0.319378
ENSG00000089820	ARHGAP4	0.0789521	0.966164	0.319604	0.0403708	-0.966164	0.319604
ENSG00000104894	CD37	0.053346	1.20717	0.319931	0.0229132	-1.20717	0.319931
ENSG00000228106	AL392172.1	0.0512122	1.15059	0.320401	0.0229132	-1.15059	0.320401
ENSG00000120833	SOCS2	0.0512122	1.2177	0.320401	0.0218221	-1.2177	0.320401
ENSG00000139970	RTN1	0.0213384	1.84063	0.320401	0.00545552	-1.84063	0.320401
ENSG00000189409	MMP23B	0.0362753	1.43565	0.320436	0.0130932	-1.43565	0.320436
ENSG00000162377	COA7	0.1387	0.781739	0.32059	0.0807416	-0.781739	0.32059
ENSG00000113721	PDGFRB	0.249659	0.719524	0.32059	0.151663	-0.719524	0.32059
ENSG00000182095	TNRC18	0.396894	0.612191	0.32059	0.259683	-0.612191	0.32059
ENSG00000102316	MAGED2	0.305139	0.636243	0.323455	0.196399	-0.636243	0.323455
ENSG00000133574	GIMAP4	0.0661491	1.05927	0.32701	0.031642	-1.05927	0.32701
ENSG00000141101	NOB1	0.251793	0.661309	0.33145	0.159301	-0.661309	0.33145
ENSG00000204392	LSM2	0.416099	0.603594	0.331705	0.273867	-0.603594	0.331705
ENSG00000133110	POSTN	0.603877	0.640177	0.331705	0.387342	-0.640177	0.331705
ENSG00000118762	PKD2	0.081086	1.00364	0.33245	0.0403708	-1.00364	0.33245
ENSG00000104341	LAPTM4B	0.778852	0.563	0.33245	0.527003	-0.563	0.33245
ENSG00000198736	MSRB1	0.390493	0.613209	0.33245	0.255318	-0.613209	0.33245
ENSG00000156261	CCT8	0.894079	0.548552	0.33245	0.611018	-0.548552	0.33245
ENSG00000075275	CELSR1	0.279533	0.644236	0.33245	0.178941	-0.644236	0.33245
ENSG00000143373	ZNF687	0.053346	1.20717	0.332703	0.0229132	-1.20717	0.332703
ENSG00000164898	FMC1	0.115227	0.840633	0.333693	0.0643751	-0.840633	0.333693
ENSG00000134871	COL4A2	0.714837	0.590297	0.33432	0.47463	-0.590297	0.33432
ENSG00000120697	ALG5	0.275266	0.648681	0.335455	0.175668	-0.648681	0.335455
ENSG00000105327	BBC3	0.0448107	1.4256	0.335455	0.0163665	-1.4256	0.335455
ENSG00000103024	NME3	0.0896213	1.00011	0.335553	0.0447352	-1.00011	0.335553
ENSG00000111801	BTN3A3	0.15577	0.749352	0.335916	0.0927438	-0.749352	0.335916
ENSG00000137216	TMEM63B	0.149369	0.776061	0.336234	0.0872882	-0.776061	0.336234
ENSG00000148297	MED22	0.0832198	1.00269	0.336234	0.0414619	-1.00269	0.336234
ENSG00000111057	KRT18	0.704168	0.555491	0.336234	0.478994	-0.555491	0.336234
ENSG00000197943	PLCG2	0.0853536	0.931398	0.336234	0.0447352	-0.931398	0.336234
ENSG00000198930	CSAG1	0.0981567	0.966164	0.336234	0.0501907	-0.966164	0.336234
ENSG00000205981	DNAJC19	0.358485	0.612156	0.33671	0.234587	-0.612156	0.33671
ENSG00000115275	MOGS	0.253927	0.693145	0.337196	0.157119	-0.693145	0.337196
ENSG00000130429	ARPC1B	1.40407	0.526167	0.337196	0.974355	-0.526167	0.337196
ENSG00000105583	WDR83OS	1.116	0.536062	0.337196	0.769228	-0.536062	0.337196
ENSG00000038427	VCAN	0.217652	0.71015	0.338122	0.133115	-0.71015	0.338122
ENSG00000213782	DDX47	0.0448107	1.25567	0.340555	0.0185488	-1.25567	0.340555
ENSG00000156642	NPTN	0.571869	0.565951	0.340943	0.38625	-0.565951	0.340943
ENSG00000173762	CD7	0.0618814	1.0657	0.341648	0.0294598	-1.0657	0.341648
ENSG00000043355	ZIC2	0.0490783	1.2292	0.345658	0.020731	-1.2292	0.345658
ENSG00000112787	FBRSL1	0.11096	0.836103	0.346163	0.0621929	-0.836103	0.346163
ENSG00000101346	POFUT1	0.189912	0.703129	0.346163	0.116748	-0.703129	0.346163
ENSG00000100151	PICK1	0.11096	0.836103	0.346163	0.0621929	-0.836103	0.346163
ENSG00000169554	ZEB2	0.081086	0.966164	0.347853	0.0414619	-0.966164	0.347853
ENSG00000007392	LUC7L	0.189912	0.703129	0.347853	0.116748	-0.703129	0.347853
ENSG00000137955	RABGGTB	0.367021	0.606376	0.347989	0.241134	-0.606376	0.347989
ENSG00000138795	LEF1	0.0256061	1.6666	0.347989	0.00763772	-1.6666	0.347989
ENSG00000112562	SMOC2	0.0256061	1.6666	0.347989	0.00763772	-1.6666	0.347989
ENSG00000029534	ANK1	0.040543	1.28809	0.347989	0.0163665	-1.28809	0.347989
ENSG00000159251	ACTC1	0.0618814	1.11817	0.349402	0.0283687	-1.11817	0.349402
ENSG00000164099	PRSS12	0.0960229	0.875016	0.350649	0.0523729	-0.875016	0.350649
ENSG00000176978	DPP7	0.130164	0.854271	0.350827	0.0720128	-0.854271	0.350827
ENSG00000223960	CHROMR	0.0917552	0.902033	0.352846	0.0490996	-0.902033	0.352846
ENSG00000113638	TTC33	0.0576137	1.07308	0.352846	0.0272776	-1.07308	0.352846
ENSG00000165512	ZNF22	0.0576137	1.07308	0.352846	0.0272776	-1.07308	0.352846
ENSG00000184014	DENND5A	0.0789521	0.966164	0.352846	0.0403708	-0.966164	0.352846
ENSG00000165264	NDUFB6	0.582539	0.56037	0.353103	0.394979	-0.56037	0.353103
ENSG00000113273	ARSB	0.0896213	0.966164	0.354083	0.0458263	-0.966164	0.354083
ENSG00000160404	TOR2A	0.100291	0.878701	0.354083	0.0545551	-0.878701	0.354083
ENSG00000162746	FCRLB	0.0192046	1.96616	0.354466	0.00436441	-1.96616	0.354466
ENSG00000204516	MICB	0.0192046	1.96616	0.354466	0.00436441	-1.96616	0.354466
ENSG00000104320	NBN	0.307273	0.622511	0.354466	0.199672	-0.622511	0.354466
ENSG00000148384	INPP5E	0.104558	0.855132	0.354466	0.0578285	-0.855132	0.354466
ENSG00000278600	AC015871.4	0.0192046	1.96616	0.354466	0.00436441	-1.96616	0.354466
ENSG00000133433	GSTT2B	0.0192046	1.96616	0.354466	0.00436441	-1.96616	0.354466
ENSG00000204131	NHSL2	0.0192046	1.96616	0.354466	0.00436441	-1.96616	0.354466
ENSG00000107551	RASSF4	0.093889	0.966164	0.355049	0.0480085	-0.966164	0.355049
ENSG00000013016	EHD3	0.0362753	1.32873	0.355104	0.0141843	-1.32873	0.355104
ENSG00000150540	HNMT	0.0362753	1.32873	0.355104	0.0141843	-1.32873	0.355104
ENSG00000127663	KDM4B	0.0981567	0.906043	0.355104	0.0523729	-0.906043	0.355104
ENSG00000063241	ISOC2	0.341415	0.624655	0.355104	0.221494	-0.624655	0.355104
ENSG00000074370	ATP2A3	0.0874875	1.00093	0.356067	0.0436441	-1.00093	0.356067
ENSG00000108773	KAT2A	0.192046	0.692599	0.360009	0.11893	-0.692599	0.360009
ENSG00000138495	COX17	0.945292	0.529358	0.360206	0.654662	-0.529358	0.360206
ENSG00000121211	MND1	0.0554799	1.19749	0.363453	0.0240043	-1.19749	0.363453
ENSG00000137947	GTF2B	0.187778	0.70043	0.365245	0.115657	-0.70043	0.365245
ENSG00000048162	NOP16	0.514256	0.567614	0.365245	0.346971	-0.567614	0.365245
ENSG00000123545	NDUFAF4	0.226187	0.663236	0.365245	0.142934	-0.663236	0.365245
ENSG00000180549	FUT7	0.0298738	1.55113	0.365245	0.00981993	-1.55113	0.365245
ENSG00000277283	AC004812.2	0.0320076	1.3812	0.365245	0.0120021	-1.3812	0.365245
ENSG00000139832	RAB20	0.0320076	1.3812	0.365245	0.0120021	-1.3812	0.365245
ENSG00000073712	FERMT2	0.0298738	1.55113	0.365245	0.00981993	-1.55113	0.365245
ENSG00000128928	IVD	0.0192046	2.28809	0.365245	0.00327331	-2.28809	0.365245
ENSG00000166803	PCLAF	0.215518	0.672805	0.365245	0.135297	-0.672805	0.365245
ENSG00000006327	TNFRSF12A	1.07119	0.531187	0.365245	0.740859	-0.531187	0.365245
ENSG00000276131	AC009118.2	0.0320076	1.3812	0.365245	0.0120021	-1.3812	0.365245
ENSG00000108561	C1QBP	0.891946	0.532312	0.365245	0.616473	-0.532312	0.365245
ENSG00000157617	C2CD2	0.221919	0.680409	0.365245	0.13857	-0.680409	0.365245
ENSG00000000971	CFH	0.738309	0.543869	0.366744	0.506272	-0.543869	0.366744
ENSG00000148300	REXO4	0.134432	0.776339	0.366744	0.0785594	-0.776339	0.366744
ENSG00000117266	CDK18	0.053346	1.08164	0.367433	0.0250954	-1.08164	0.367433
ENSG00000110090	CPT1A	0.0832198	0.93054	0.367433	0.0436441	-0.93054	0.367433
ENSG00000130175	PRKCSH	0.529193	0.564222	0.367433	0.357882	-0.564222	0.367433
ENSG00000105011	ASF1B	0.12803	0.767618	0.367433	0.0752861	-0.767618	0.367433
ENSG00000142156	COL6A1	1.75402	0.543695	0.367433	1.2024	-0.543695	0.367433
ENSG00000156298	TSPAN7	0.0832198	0.93054	0.367433	0.0436441	-0.93054	0.367433
ENSG00000254837	AP001372.2	0.0448107	1.17767	0.367636	0.0196399	-1.17767	0.367636
ENSG00000162972	MAIP1	0.117361	0.796239	0.367849	0.0676484	-0.796239	0.367849
ENSG00000100445	SDR39U1	0.16644	0.715355	0.368731	0.101473	-0.715355	0.368731
ENSG00000077150	NFKB2	0.179243	0.703129	0.37622	0.110201	-0.703129	0.37622
ENSG00000100985	MMP9	0.134432	0.836881	0.376423	0.0752861	-0.836881	0.376423
ENSG00000203747	FCGR3A	0.145101	0.807902	0.376947	0.0829238	-0.807902	0.376947
ENSG00000170266	GLB1	0.251793	0.641813	0.376947	0.161483	-0.641813	0.376947
ENSG00000181631	P2RY13	0.0320076	1.3812	0.376947	0.0120021	-1.3812	0.376947
ENSG00000135838	NPL	0.0597476	1.06926	0.377956	0.0283687	-1.06926	0.377956
ENSG00000115085	ZAP70	0.0448107	1.4256	0.379096	0.0163665	-1.4256	0.379096
ENSG00000204304	PBX2	0.0640152	1.01347	0.379096	0.031642	-1.01347	0.379096
ENSG00000133740	E2F5	0.0640152	1.01347	0.379096	0.031642	-1.01347	0.379096
ENSG00000167286	CD3D	0.104558	0.882099	0.379096	0.0567374	-0.882099	0.379096
ENSG00000130962	PRRG1	0.0640152	1.01347	0.379096	0.031642	-1.01347	0.379096
ENSG00000204859	ZBTB48	0.093889	0.873054	0.380063	0.0512818	-0.873054	0.380063
ENSG00000103855	CD276	0.324344	0.608842	0.380063	0.212765	-0.608842	0.380063
ENSG00000103811	CTSH	0.509988	0.573846	0.381725	0.342606	-0.573846	0.381725
ENSG00000132386	SERPINF1	0.296604	0.652503	0.381772	0.188761	-0.652503	0.381772
ENSG00000106397	PLOD3	0.172841	0.694359	0.382246	0.106928	-0.694359	0.382246
ENSG00000143001	TMEM61	0.0448107	1.17767	0.383478	0.0196399	-1.17767	0.383478
ENSG00000100714	MTHFD1	0.279533	0.61824	0.383478	0.182214	-0.61824	0.383478
ENSG00000102893	PHKB	0.160038	0.722238	0.383478	0.0971082	-0.722238	0.383478
ENSG00000073536	NLE1	0.081086	0.966164	0.383478	0.0414619	-0.966164	0.383478
ENSG00000105254	TBCB	0.43317	0.610683	0.383478	0.283687	-0.610683	0.383478
ENSG00000263513	FAM72C	0.0106692	2.55113	0.385694	0.0010911	-2.55113	0.385694
ENSG00000198400	NTRK1	0.0106692	2.55113	0.385694	0.0010911	-2.55113	0.385694
ENSG00000144857	BOC	0.0512122	1.70313	0.385694	0.0152754	-1.70313	0.385694
ENSG00000121594	CD80	0.0106692	2.55113	0.385694	0.0010911	-2.55113	0.385694
ENSG00000145358	DDIT4L	0.0106692	2.55113	0.385694	0.0010911	-2.55113	0.385694
ENSG00000107742	SPOCK2	0.0597476	1.06926	0.385694	0.0283687	-1.06926	0.385694
ENSG00000233871	DLG5-AS1	0.0106692	2.55113	0.385694	0.0010911	-2.55113	0.385694
ENSG00000274021	AC024909.1	0.0106692	2.55113	0.385694	0.0010911	-2.55113	0.385694
ENSG00000161682	FAM171A2	0.0106692	2.55113	0.385694	0.0010911	-2.55113	0.385694
ENSG00000168393	DTYMK	0.258195	0.630114	0.386513	0.166939	-0.630114	0.386513
ENSG00000123685	BATF3	0.0256061	1.6666	0.38716	0.00763772	-1.6666	0.38716
ENSG00000090520	DNAJB11	0.367021	0.587011	0.387967	0.244407	-0.587011	0.387967
ENSG00000221949	LINC01465	0.0192046	1.96616	0.388523	0.00436441	-1.96616	0.388523
ENSG00000164050	PLXNB1	0.454508	0.58869	0.388982	0.302236	-0.58869	0.388982
ENSG00000138750	NUP54	0.174975	0.697347	0.390866	0.108019	-0.697347	0.390866
ENSG00000275216	AL161431.1	0.275266	0.613492	0.391338	0.180032	-0.613492	0.391338
ENSG00000163170	BOLA3	0.236856	0.644236	0.391554	0.151663	-0.644236	0.391554
ENSG00000163568	AIM2	0.192046	0.679542	0.392726	0.120021	-0.679542	0.392726
ENSG00000256262	USP30-AS1	0.0234723	1.74377	0.395459	0.00654662	-1.74377	0.395459
ENSG00000076248	UNG	0.157904	0.703129	0.395459	0.0971082	-0.703129	0.395459
ENSG00000156587	UBE2L6	0.992236	0.517467	0.395554	0.69285	-0.517467	0.395554
ENSG00000108798	ABI3	0.0597476	1.01679	0.395554	0.0294598	-1.01679	0.395554
ENSG00000221986	MYBPHL	0.0789521	0.892163	0.400624	0.042553	-0.892163	0.400624
ENSG00000161980	POLR3K	0.121629	0.77975	0.400624	0.0709217	-0.77975	0.400624
ENSG00000072310	SREBF1	0.774584	0.531444	0.400624	0.535732	-0.531444	0.400624
ENSG00000204371	EHMT2	0.142967	0.731698	0.400709	0.0861971	-0.731698	0.400709
ENSG00000166508	MCM7	0.371288	0.584485	0.400709	0.24768	-0.584485	0.400709
ENSG00000149021	SCGB1A1	0.0341415	1.35319	0.400709	0.0130932	-1.35319	0.400709
ENSG00000213809	KLRK1	0.0341415	1.35319	0.400709	0.0130932	-1.35319	0.400709
ENSG00000152056	AP1S3	0.106692	0.910668	0.401339	0.0567374	-0.910668	0.401339
ENSG00000134419	RPS15A	10.9061	0.482512	0.402353	7.79811	-0.482512	0.402353
ENSG00000133561	GIMAP6	0.0341415	1.35319	0.403021	0.0130932	-1.35319	0.403021
ENSG00000185862	EVI2B	0.0618814	1.01507	0.403021	0.0305509	-1.01507	0.403021
ENSG00000153029	MR1	0.187778	0.68701	0.40502	0.116748	-0.68701	0.40502
ENSG00000104231	ZFAND1	0.221919	0.646986	0.40502	0.141843	-0.646986	0.40502
ENSG00000135722	FBXL8	0.0298738	1.41362	0.405576	0.010911	-1.41362	0.405576
ENSG00000087842	PIR	0.204849	0.671259	0.406492	0.12875	-0.671259	0.406492
ENSG00000136856	SLC2A8	0.0512122	1.08646	0.406592	0.0240043	-1.08646	0.406592
ENSG00000183098	GPC6	0.0149369	2.3812	0.406592	0.00218221	-2.3812	0.406592
ENSG00000133392	MYH11	0.0192046	2.28809	0.407757	0.00327331	-2.28809	0.407757
ENSG00000180817	PPA1	1.15868	0.506732	0.408238	0.815054	-0.506732	0.408238
ENSG00000167851	CD300A	0.0298738	1.55113	0.408238	0.00981993	-1.55113	0.408238
ENSG00000115415	STAT1	2.96177	0.492357	0.408595	2.10365	-0.492357	0.408595
ENSG00000105894	PTN	0.0256061	1.49668	0.408653	0.00872882	-1.49668	0.408653
ENSG00000122406	RPL5	5.10842	0.484183	0.409206	3.64865	-0.484183	0.409206
ENSG00000162891	IL20	0.012803	2.18856	0.409318	0.00218221	-2.18856	0.409318
ENSG00000144381	HSPD1	1.09466	0.514407	0.409318	0.765954	-0.514407	0.409318
ENSG00000164032	H2AFZ	1.56837	0.501041	0.409318	1.10747	-0.501041	0.409318
ENSG00000122367	LDB3	0.012803	2.18856	0.409318	0.00218221	-2.18856	0.409318
ENSG00000197893	NRAP	0.012803	2.18856	0.409318	0.00218221	-2.18856	0.409318
ENSG00000139899	CBLN3	0.012803	2.18856	0.409318	0.00218221	-2.18856	0.409318
ENSG00000213658	LAT	0.0426768	1.18856	0.409318	0.0185488	-1.18856	0.409318
ENSG00000076351	SLC46A1	0.012803	2.18856	0.409318	0.00218221	-2.18856	0.409318
ENSG00000131042	LILRB2	0.0426768	1.18856	0.409318	0.0185488	-1.18856	0.409318
ENSG00000278709	NKILA	0.012803	2.18856	0.409318	0.00218221	-2.18856	0.409318
ENSG00000099910	KLHL22	0.0554799	1.13609	0.409318	0.0250954	-1.13609	0.409318
ENSG00000100385	IL2RB	0.0426768	1.18856	0.409318	0.0185488	-1.18856	0.409318
ENSG00000114904	NEK4	0.0554799	1.02061	0.410365	0.0272776	-1.02061	0.410365
ENSG00000145703	IQGAP2	0.117361	0.773519	0.410365	0.0687395	-0.773519	0.410365
ENSG00000164506	STXBP5	0.12803	0.747154	0.410365	0.0763772	-0.747154	0.410365
ENSG00000139263	LRIG3	0.12803	0.747154	0.410365	0.0763772	-0.747154	0.410365
ENSG00000181827	RFX7	0.0554799	1.02061	0.410365	0.0272776	-1.02061	0.410365
ENSG00000116030	SUMO1	0.520657	0.540858	0.410992	0.357882	-0.540858	0.410992
ENSG00000153551	CMTM7	0.0426768	1.18856	0.410992	0.0185488	-1.18856	0.410992
ENSG00000198771	RCSD1	0.0426768	1.18856	0.413072	0.0185488	-1.18856	0.413072
ENSG00000184588	PDE4B	0.0448107	1.17767	0.413632	0.0196399	-1.17767	0.413632
ENSG00000140678	ITGAX	0.0661491	1.01197	0.413689	0.0327331	-1.01197	0.413689
ENSG00000211751	TRBC1	0.142967	0.731698	0.415351	0.0861971	-0.731698	0.415351
ENSG00000126088	UROD	0.324344	0.616221	0.415674	0.211674	-0.616221	0.415674
ENSG00000110446	SLC15A3	0.369155	0.569903	0.415674	0.248771	-0.569903	0.415674
ENSG00000154096	THY1	0.341415	0.6176	0.415674	0.222585	-0.6176	0.415674
ENSG00000182197	EXT1	0.247526	0.61736	0.417148	0.161483	-0.61736	0.417148
ENSG00000159884	CCDC107	0.125897	0.76453	0.417552	0.074195	-0.76453	0.417552
ENSG00000074219	TEAD2	0.106692	0.780608	0.418871	0.0621929	-0.780608	0.418871
ENSG00000159423	ALDH4A1	0.230455	0.625823	0.419675	0.149481	-0.625823	0.419675
ENSG00000126457	PRMT1	0.716971	0.529878	0.419772	0.496452	-0.529878	0.419772
ENSG00000099974	DDTL	0.012803	2.18856	0.419772	0.00218221	-2.18856	0.419772
ENSG00000143190	POU2F1	0.0618814	1.01507	0.420073	0.0305509	-1.01507	0.420073
ENSG00000100823	APEX1	0.518523	0.539349	0.420073	0.356791	-0.539349	0.420073
ENSG00000204576	PRR3	0.0469445	1.09741	0.420291	0.0218221	-1.09741	0.420291
ENSG00000100360	IFT27	0.0618814	1.01507	0.4205	0.0305509	-1.01507	0.4205
ENSG00000126453	BCL2L12	0.140834	0.728472	0.420843	0.085106	-0.728472	0.420843
ENSG00000096996	IL12RB1	0.0384091	1.21409	0.420892	0.0163665	-1.21409	0.420892
ENSG00000101265	RASSF2	0.0384091	1.21409	0.420892	0.0163665	-1.21409	0.420892
ENSG00000156802	ATAD2	0.134432	0.718236	0.424487	0.0818327	-0.718236	0.424487
ENSG00000107798	LIPA	0.300872	0.584529	0.424487	0.200763	-0.584529	0.424487
ENSG00000181929	PRKAG1	0.213384	0.63569	0.424973	0.137479	-0.63569	0.424973
ENSG00000186222	BLOC1S4	0.172841	0.709006	0.425843	0.105837	-0.709006	0.425843
ENSG00000065911	MTHFD2	0.341415	0.575981	0.42844	0.229132	-0.575981	0.42844
ENSG00000006210	CX3CL1	0.0256061	1.49668	0.42917	0.00872882	-1.49668	0.42917
ENSG00000067048	DDX3Y	0.192046	0.653779	0.42917	0.122204	-0.653779	0.42917
ENSG00000089248	ERP29	0.554799	0.534638	0.432055	0.382977	-0.534638	0.432055
ENSG00000077312	SNRPA	0.373422	0.561409	0.432055	0.253136	-0.561409	0.432055
ENSG00000117724	CENPF	0.119495	0.754659	0.433178	0.0709217	-0.754659	0.433178
ENSG00000070718	AP3M2	0.0576137	1.01863	0.4335	0.0283687	-1.01863	0.4335
ENSG00000088827	SIGLEC1	0.0576137	1.01863	0.4335	0.0283687	-1.01863	0.4335
ENSG00000132356	PRKAA1	0.147235	0.703129	0.433804	0.0905615	-0.703129	0.433804
ENSG00000116649	SRM	0.674294	0.522959	0.43609	0.469174	-0.522959	0.43609
ENSG00000174485	DENND4A	0.0725506	0.966164	0.43609	0.0370975	-0.966164	0.43609
ENSG00000197021	CXorf40B	0.0661491	0.921769	0.43609	0.0349153	-0.921769	0.43609
ENSG00000231925	TAPBP	1.81377	0.48001	0.436832	1.2995	-0.48001	0.436832
ENSG00000258890	CEP95	0.136566	0.721745	0.436832	0.0829238	-0.721745	0.436832
ENSG00000117560	FASLG	0.0192046	1.70313	0.438009	0.00545552	-1.70313	0.438009
ENSG00000136997	MYC	0.678562	0.515392	0.438009	0.47463	-0.515392	0.438009
ENSG00000165879	FRAT1	0.0192046	1.70313	0.438009	0.00545552	-1.70313	0.438009
ENSG00000175538	KCNE3	0.0192046	1.70313	0.438009	0.00545552	-1.70313	0.438009
ENSG00000236144	TMEM147-AS1	0.0469445	1.1678	0.438009	0.020731	-1.1678	0.438009
ENSG00000102409	BEX4	0.0192046	1.96616	0.438009	0.00436441	-1.96616	0.438009
ENSG00000137274	BPHL	0.115227	0.770243	0.439031	0.0676484	-0.770243	0.439031
ENSG00000146802	TMEM168	0.115227	0.770243	0.439031	0.0676484	-0.770243	0.439031
ENSG00000171115	GIMAP8	0.0341415	1.24627	0.439031	0.0141843	-1.24627	0.439031
ENSG00000151176	PLBD2	0.245392	0.604976	0.439031	0.161483	-0.604976	0.439031
ENSG00000132514	CLEC10A	0.0341415	1.24627	0.439031	0.0141843	-1.24627	0.439031
ENSG00000128973	CLN6	0.164306	0.666603	0.439954	0.103655	-0.666603	0.439954
ENSG00000166825	ANPEP	0.0832198	0.966164	0.440857	0.042553	-0.966164	0.440857
ENSG00000103174	NAGPA	0.0981567	0.792832	0.440857	0.0567374	-0.792832	0.440857
ENSG00000117385	P3H1	0.145101	0.717136	0.441012	0.0883793	-0.717136	0.441012
ENSG00000077232	DNAJC10	0.217652	0.630296	0.441012	0.140752	-0.630296	0.441012
ENSG00000160791	CCR5	0.0426768	1.11055	0.441012	0.0196399	-1.11055	0.441012
ENSG00000126602	TRAP1	0.373422	0.567614	0.441012	0.252045	-0.567614	0.441012
ENSG00000123600	METTL8	0.189912	0.689832	0.441664	0.117839	-0.689832	0.441664
ENSG00000145416	2022-03-01	0.0426768	1.18856	0.441664	0.0185488	-1.18856	0.441664
ENSG00000124126	PREX1	0.0704168	0.924343	0.441664	0.0370975	-0.924343	0.441664
ENSG00000189227	C15orf61	0.153637	0.680255	0.442046	0.0960171	-0.680255	0.442046
ENSG00000143612	C1orf43	0.563334	0.524159	0.44347	0.391706	-0.524159	0.44347
ENSG00000124614	RPS10	9.59588	0.465513	0.44347	6.94269	-0.465513	0.44347
ENSG00000103187	COTL1	0.435304	0.542356	0.44347	0.298962	-0.542356	0.44347
ENSG00000186810	CXCR3	0.0341415	1.59419	0.44347	0.010911	-1.59419	0.44347
ENSG00000197989	SNHG12	0.18351	0.65422	0.443482	0.116748	-0.65422	0.443482
ENSG00000280721	LINC01943	0.0234723	1.55113	0.443482	0.00763772	-1.55113	0.443482
ENSG00000174125	TLR1	0.0384091	1.21409	0.443482	0.0163665	-1.21409	0.443482
ENSG00000197442	MAP3K5	0.142967	0.696074	0.443482	0.0883793	-0.696074	0.443482
ENSG00000185532	PRKG1	0.0234723	1.55113	0.443482	0.00763772	-1.55113	0.443482
ENSG00000134539	KLRD1	0.0234723	1.55113	0.443482	0.00763772	-1.55113	0.443482
ENSG00000122966	CIT	0.0725506	0.885993	0.443482	0.0392797	-0.885993	0.443482
ENSG00000215256	DHRS4-AS1	0.0490783	1.09169	0.443482	0.0229132	-1.09169	0.443482
ENSG00000176371	ZSCAN2	0.0234723	1.55113	0.443482	0.00763772	-1.55113	0.443482
ENSG00000168675	LDLRAD4	0.0234723	1.55113	0.443482	0.00763772	-1.55113	0.443482
ENSG00000105287	PRKD2	0.324344	0.56534	0.443482	0.219312	-0.56534	0.443482
ENSG00000196756	SNHG17	0.160038	0.674932	0.443482	0.100381	-0.674932	0.443482
ENSG00000160223	ICOSLG	0.0234723	1.55113	0.443482	0.00763772	-1.55113	0.443482
ENSG00000102109	PCSK1N	0.093889	0.814161	0.443482	0.053464	-0.814161	0.443482
ENSG00000010295	IFFO1	0.0384091	1.21409	0.443658	0.0163665	-1.21409	0.443658
ENSG00000114450	GNB4	0.241124	0.619145	0.443804	0.157119	-0.619145	0.443804
ENSG00000143398	PIP5K1A	0.121629	0.77975	0.443996	0.0709217	-0.77975	0.443996
ENSG00000106546	AHR	1.07759	0.497946	0.443996	0.762681	-0.497946	0.443996
ENSG00000179820	MYADM	0.0426768	1.11055	0.4443	0.0196399	-1.11055	0.4443
ENSG00000156983	BRPF1	0.053346	1.02275	0.444663	0.0261865	-1.02275	0.444663
ENSG00000117407	ARTN	0.0682829	0.923095	0.447994	0.0360064	-0.923095	0.447994
ENSG00000234380	LINC01426	0.0554799	1.13609	0.447994	0.0250954	-1.13609	0.447994
ENSG00000183918	SH2D1A	0.012803	2.18856	0.447994	0.00218221	-2.18856	0.447994
ENSG00000070047	PHRF1	0.15577	0.683764	0.448037	0.0971082	-0.683764	0.448037
ENSG00000105854	PON2	0.326478	0.567614	0.449105	0.220403	-0.567614	0.449105
ENSG00000079313	REXO1	0.11096	0.763347	0.450013	0.0654662	-0.763347	0.450013
ENSG00000162745	OLFML2B	0.145101	0.75276	0.450584	0.0861971	-0.75276	0.450584
ENSG00000108298	RPL19	10.6393	0.459364	0.450584	7.73046	-0.459364	0.450584
ENSG00000163520	FBLN2	0.164306	0.792134	0.453131	0.094926	-0.792134	0.453131
ENSG00000167004	PDIA3	1.27177	0.478667	0.453349	0.912162	-0.478667	0.453349
ENSG00000158457	TSPAN33	0.0448107	1.17767	0.453388	0.0196399	-1.17767	0.453388
ENSG00000257764	AC020656.1	0.0192046	1.70313	0.453571	0.00545552	-1.70313	0.453571
ENSG00000066294	CD84	0.040543	1.20063	0.453988	0.0174576	-1.20063	0.453988
ENSG00000144746	ARL6IP5	0.507854	0.536114	0.453988	0.350244	-0.536114	0.453988
ENSG00000077420	APBB1IP	0.040543	1.20063	0.453988	0.0174576	-1.20063	0.453988
ENSG00000027001	MIPEP	0.0981567	0.820313	0.45426	0.0556463	-0.820313	0.45426
ENSG00000132481	TRIM47	0.219786	0.63318	0.45426	0.141843	-0.63318	0.45426
ENSG00000117593	DARS2	0.0789521	0.856539	0.456301	0.0436441	-0.856539	0.456301
ENSG00000170293	CMTM8	0.0789521	0.856539	0.456301	0.0436441	-0.856539	0.456301
ENSG00000197062	ZSCAN26	0.0298738	1.55113	0.460542	0.00981993	-1.55113	0.460542
ENSG00000186088	GSAP	0.147235	0.737895	0.461603	0.0883793	-0.737895	0.461603
ENSG00000185477	GPRIN3	0.0256061	1.49668	0.461915	0.00872882	-1.49668	0.461915
ENSG00000153485	TMEM251	0.0896213	0.807466	0.462907	0.0512818	-0.807466	0.462907
ENSG00000126790	L3HYPDH	0.0832198	0.861827	0.463164	0.0458263	-0.861827	0.463164
ENSG00000176476	SGF29	0.0448107	1.10367	0.463164	0.020731	-1.10367	0.463164
ENSG00000127334	DYRK2	0.100291	0.769766	0.463689	0.0589196	-0.769766	0.463689
ENSG00000071539	TRIP13	0.0746844	0.888161	0.465059	0.0403708	-0.888161	0.465059
ENSG00000108021	TASOR2	0.196313	0.672432	0.465059	0.123295	-0.672432	0.465059
ENSG00000142541	RPL13A	14.8558	0.453934	0.465059	10.8347	-0.453934	0.465059
ENSG00000204267	TAP2	0.401162	0.551126	0.465164	0.273867	-0.551126	0.465164
ENSG00000141504	SAT2	0.172841	0.65129	0.466562	0.110201	-0.65129	0.466562
ENSG00000125871	MGME1	0.134432	0.699377	0.46799	0.0829238	-0.699377	0.46799
ENSG00000143248	RGS5	0.140834	0.710325	0.468522	0.0861971	-0.710325	0.468522
ENSG00000107263	RAPGEF1	0.157904	0.67142	0.468657	0.0992904	-0.67142	0.468657
ENSG00000145945	FAM50B	0.0682829	0.881275	0.468723	0.0370975	-0.881275	0.468723
ENSG00000150977	RILPL2	0.0682829	0.881275	0.468723	0.0370975	-0.881275	0.468723
ENSG00000184371	CSF1	0.0682829	0.881275	0.469527	0.0370975	-0.881275	0.469527
ENSG00000142512	SIGLEC10	0.0362753	1.2292	0.469527	0.0152754	-1.2292	0.469527
ENSG00000250337	PURPL	0.0490783	1.02756	0.470208	0.0240043	-1.02756	0.470208
ENSG00000204370	SDHD	0.458776	0.526294	0.471408	0.318602	-0.526294	0.471408
ENSG00000215440	NPEPL1	0.0960229	0.789286	0.471408	0.0556463	-0.789286	0.471408
ENSG00000226445	BX322234.1	0.0448107	1.33813	0.472147	0.0174576	-1.33813	0.472147
ENSG00000168495	POLR3D	0.147235	0.703129	0.472147	0.0905615	-0.703129	0.472147
ENSG00000042429	MED17	0.115227	0.793327	0.47226	0.0665573	-0.793327	0.47226
ENSG00000010810	FYN	0.0597476	0.966164	0.473471	0.0305509	-0.966164	0.473471
ENSG00000166068	SPRED1	0.142967	0.696074	0.473648	0.0883793	-0.696074	0.473648
ENSG00000270574	AC010680.2	0.0170707	1.81416	0.474675	0.00436441	-1.81416	0.474675
ENSG00000272325	NUDT3	0.130164	0.710907	0.474675	0.0796505	-0.710907	0.474675
ENSG00000198846	TOX	0.0170707	1.81416	0.474675	0.00436441	-1.81416	0.474675
ENSG00000152556	PFKM	0.234723	0.590654	0.474675	0.156028	-0.590654	0.474675
ENSG00000123360	PDE1B	0.0170707	1.81416	0.474675	0.00436441	-1.81416	0.474675
ENSG00000119705	SLIRP	1.64519	0.463224	0.474675	1.19258	-0.463224	0.474675
ENSG00000103148	NPRL3	0.151503	0.676657	0.474675	0.094926	-0.676657	0.474675
ENSG00000089280	FUS	0.898347	0.48759	0.474675	0.640477	-0.48759	0.474675
ENSG00000101194	SLC17A9	0.0170707	1.81416	0.474675	0.00436441	-1.81416	0.474675
ENSG00000128342	LIF	0.0170707	1.81416	0.474675	0.00436441	-1.81416	0.474675
ENSG00000244509	APOBEC3C	0.305139	0.5815	0.474675	0.204036	-0.5815	0.474675
ENSG00000203950	RTL8A	0.277399	0.573322	0.474675	0.186579	-0.573322	0.474675
ENSG00000010327	STAB1	0.142967	0.713776	0.476939	0.0872882	-0.713776	0.476939
ENSG00000112306	RPS12	22.5483	0.448645	0.476939	16.5051	-0.448645	0.476939
ENSG00000176386	CDC26	0.241124	0.5896	0.476939	0.160392	-0.5896	0.476939
ENSG00000120471	TP53AIP1	0.170707	0.647802	0.476939	0.10911	-0.647802	0.476939
ENSG00000089220	PEBP1	0.915418	0.480737	0.476939	0.655753	-0.480737	0.476939
ENSG00000161956	SENP3	0.0746844	0.850686	0.4791	0.0414619	-0.850686	0.4791
ENSG00000105397	TYK2	0.19418	0.619361	0.4791	0.126568	-0.619361	0.4791
ENSG00000125970	RALY	0.61668	0.502217	0.4791	0.43535	-0.502217	0.4791
ENSG00000015475	BID	0.253927	0.578433	0.479509	0.170212	-0.578433	0.479509
ENSG00000145604	SKP2	0.0896213	0.83784	0.482015	0.0501907	-0.83784	0.482015
ENSG00000110852	CLEC2B	0.463044	0.524895	0.482015	0.321875	-0.524895	0.482015
ENSG00000259321	AL136295.2	0.0192046	1.70313	0.482015	0.00545552	-1.70313	0.482015
ENSG00000125449	ARMC7	0.0661491	0.921769	0.482698	0.0349153	-0.921769	0.482698
ENSG00000009790	TRAF3IP3	0.040543	1.11817	0.483265	0.0185488	-1.11817	0.483265
ENSG00000011376	LARS2	0.093889	0.843307	0.483265	0.0523729	-0.843307	0.483265
ENSG00000166710	B2M	31.6982	0.446491	0.483265	23.2372	-0.446491	0.483265
ENSG00000067225	PKM	5.68669	0.453323	0.483265	4.14946	-0.453323	0.483265
ENSG00000121064	SCPEP1	0.761781	0.498695	0.483265	0.539005	-0.498695	0.483265
ENSG00000147592	LACTB2	0.113094	0.721051	0.483636	0.0687395	-0.721051	0.483636
ENSG00000148399	DPH7	0.113094	0.721051	0.483636	0.0687395	-0.721051	0.483636
ENSG00000165609	NUDT5	0.43317	0.524847	0.483636	0.301144	-0.524847	0.483636
ENSG00000173621	LRFN4	0.119495	0.732964	0.483636	0.0720128	-0.732964	0.483636
ENSG00000173456	RNF26	0.170707	0.633588	0.483636	0.110201	-0.633588	0.483636
ENSG00000125445	MRPS7	0.580405	0.5005	0.483636	0.410255	-0.5005	0.483636
ENSG00000224843	LINC00240	0.0106692	2.55113	0.483744	0.0010911	-2.55113	0.483744
ENSG00000149503	INCENP	0.0277399	1.45159	0.483744	0.00981993	-1.45159	0.483744
ENSG00000066117	SMARCD1	0.206983	0.615089	0.483744	0.135297	-0.615089	0.483744
ENSG00000089053	ANAPC5	0.413965	0.523645	0.483744	0.288051	-0.523645	0.483744
ENSG00000143479	DYRK3	0.0768183	0.890215	0.484214	0.0414619	-0.890215	0.484214
ENSG00000128699	ORMDL1	0.200581	0.605282	0.484214	0.132023	-0.605282	0.484214
ENSG00000051596	THOC3	0.347816	0.542356	0.487931	0.238952	-0.542356	0.487931
ENSG00000132274	TRIM22	0.941024	0.480271	0.489479	0.674302	-0.480271	0.489479
ENSG00000134874	DZIP1	0.0853536	0.831863	0.489479	0.0480085	-0.831863	0.489479
ENSG00000065154	OAT	0.394761	0.528042	0.489682	0.273867	-0.528042	0.489682
ENSG00000214013	GANC	0.0917552	0.781739	0.489682	0.053464	-0.781739	0.489682
ENSG00000000938	FGR	0.0426768	1.18856	0.490503	0.0185488	-1.18856	0.490503
ENSG00000174059	CD34	0.0554799	1.02061	0.490503	0.0272776	-1.02061	0.490503
ENSG00000167703	SLC43A2	0.0853536	0.800154	0.490503	0.0490996	-0.800154	0.490503
ENSG00000243678	NME2	5.22578	0.452828	0.490643	3.8145	-0.452828	0.490643
ENSG00000147687	TATDN1	0.226187	0.58869	0.492159	0.150572	-0.58869	0.492159
ENSG00000123095	BHLHE41	0.121629	0.758055	0.492159	0.0720128	-0.758055	0.492159
ENSG00000183889	AC138969.1	0.0170707	1.81416	0.492159	0.00436441	-1.81416	0.492159
ENSG00000047932	GOPC	0.364887	0.540679	0.493179	0.250954	-0.540679	0.493179
ENSG00000059804	SLC2A3	0.0426768	1.18856	0.493628	0.0185488	-1.18856	0.493628
ENSG00000079150	FKBP7	0.0448107	1.03328	0.494134	0.0218221	-1.03328	0.494134
ENSG00000099991	CABIN1	0.119495	0.754659	0.494134	0.0709217	-0.754659	0.494134
ENSG00000068366	ACSL4	0.1387	0.68863	0.494622	0.0861971	-0.68863	0.494622
ENSG00000142632	ARHGEF19	0.106692	0.755946	0.496611	0.063284	-0.755946	0.496611
ENSG00000163607	GTPBP8	0.0512122	1.02506	0.496611	0.0250954	-1.02506	0.496611
ENSG00000275023	MLLT6	0.19418	0.631745	0.496731	0.125477	-0.631745	0.496731
ENSG00000013725	CD6	0.0554799	1.07719	0.497728	0.0261865	-1.07719	0.497728
ENSG00000117691	NENF	0.586806	0.497259	0.49787	0.41571	-0.497259	0.49787
ENSG00000087087	SRRT	0.245392	0.576217	0.49787	0.164757	-0.576217	0.49787
ENSG00000122786	CALD1	0.906883	0.481705	0.49787	0.649206	-0.481705	0.49787
ENSG00000102755	FLT1	0.0661491	0.966164	0.49787	0.0338242	-0.966164	0.49787
ENSG00000076242	MLH1	0.136566	0.684751	0.498913	0.085106	-0.684751	0.498913
ENSG00000157216	SSBP3	0.202715	0.59693	0.499011	0.134206	-0.59693	0.499011
ENSG00000138771	SHROOM3	0.0277399	1.31409	0.499011	0.010911	-1.31409	0.499011
ENSG00000120889	TNFRSF10B	0.580405	0.492867	0.499011	0.412437	-0.492867	0.499011
ENSG00000185875	THNSL1	0.0277399	1.31409	0.499011	0.010911	-1.31409	0.499011
ENSG00000070761	CFAP20	0.215518	0.594195	0.499011	0.142934	-0.594195	0.499011
ENSG00000121104	FAM117A	0.0277399	1.31409	0.499011	0.010911	-1.31409	0.499011
ENSG00000101220	C20orf27	0.32221	0.577466	0.499933	0.216038	-0.577466	0.499933
ENSG00000161970	RPL26	10.6585	0.441949	0.502413	7.83848	-0.441949	0.502413
ENSG00000113504	SLC12A7	0.0554799	1.02061	0.503271	0.0272776	-1.02061	0.503271
ENSG00000180353	HCLS1	0.106692	0.755946	0.503676	0.063284	-0.755946	0.503676
ENSG00000213445	SIPA1	0.125897	0.703129	0.504087	0.0774683	-0.703129	0.504087
ENSG00000154655	L3MBTL4	0.0298738	1.70313	0.504087	0.00872882	-1.70313	0.504087
ENSG00000109083	IFT20	0.1387	0.670708	0.504723	0.0872882	-0.670708	0.504723
ENSG00000112759	SLC29A1	0.213384	0.602007	0.506513	0.140752	-0.602007	0.506513
ENSG00000198042	MAK16	0.145101	0.665297	0.506513	0.0916527	-0.665297	0.506513
ENSG00000148737	TCF7L2	0.145101	0.665297	0.506513	0.0916527	-0.665297	0.506513
ENSG00000196683	TOMM7	5.4733	0.44402	0.506955	4.01962	-0.44402	0.506955
ENSG00000105793	GTPBP10	0.0661491	0.878701	0.506955	0.0360064	-0.878701	0.506955
ENSG00000141994	DUS3L	0.115227	0.703129	0.506955	0.0709217	-0.703129	0.506955
ENSG00000100290	BIK	0.0661491	0.878701	0.506955	0.0360064	-0.878701	0.506955
ENSG00000104043	ATP8B4	0.0213384	1.61824	0.507117	0.00654662	-1.61824	0.507117
ENSG00000126005	MMP24OS	0.0874875	0.803892	0.507564	0.0501907	-0.803892	0.507564
ENSG00000100077	GRK3	0.0981567	0.739393	0.509284	0.0589196	-0.739393	0.509284
ENSG00000213551	DNAJC9	0.241124	0.570235	0.509646	0.162574	-0.570235	0.509646
ENSG00000163864	NMNAT3	0.0704168	0.883701	0.509742	0.0381886	-0.883701	0.509742
ENSG00000175334	BANF1	0.751112	0.478403	0.510304	0.539005	-0.478403	0.510304
ENSG00000213203	GIMAP1	0.0362753	1.2292	0.512283	0.0152754	-1.2292	0.512283
ENSG00000113583	C5orf15	0.260329	0.55995	0.512913	0.176759	-0.55995	0.512913
ENSG00000106125	MINDY4	0.0512122	1.08646	0.513463	0.0240043	-1.08646	0.513463
ENSG00000104415	CCN4	0.0725506	0.885993	0.513911	0.0392797	-0.885993	0.513911
ENSG00000117118	SDHB	0.497185	0.501138	0.515806	0.351335	-0.501138	0.515806
ENSG00000142676	RPL11	10.5326	0.436099	0.515806	7.77738	-0.436099	0.515806
ENSG00000116353	MECR	0.134432	0.662383	0.515806	0.085106	-0.662383	0.515806
ENSG00000272175	AL050343.3	0.00640152	2.96616	0.515806	0	-2.96616	0.515806
ENSG00000163468	CCT3	1.34432	0.453879	0.515806	0.980902	-0.453879	0.515806
ENSG00000125462	C1orf61	0.00640152	2.96616	0.515806	0	-2.96616	0.515806
ENSG00000225889	AC012368.1	0.00640152	2.96616	0.515806	0	-2.96616	0.515806
ENSG00000075568	TMEM131	0.256061	0.563099	0.515806	0.173485	-0.563099	0.515806
ENSG00000270460	AC106900.1	0.00640152	2.96616	0.515806	0	-2.96616	0.515806
ENSG00000135898	GPR55	0.00640152	2.96616	0.515806	0	-2.96616	0.515806
ENSG00000233608	TWIST2	0.0704168	0.883701	0.515806	0.0381886	-0.883701	0.515806
ENSG00000145029	NICN1	0.0469445	1.03029	0.515806	0.0229132	-1.03029	0.515806
ENSG00000265992	ESRG	0.00640152	2.96616	0.515806	0	-2.96616	0.515806
ENSG00000178053	MLF1	0.00640152	2.96616	0.515806	0	-2.96616	0.515806
ENSG00000272927	AC107464.3	0.00640152	2.96616	0.515806	0	-2.96616	0.515806
ENSG00000180769	WDFY3-AS2	0.0170707	1.81416	0.515806	0.00436441	-1.81416	0.515806
ENSG00000138640	FAM13A	0.0469445	1.03029	0.515806	0.0229132	-1.03029	0.515806
ENSG00000113296	THBS4	0.0554799	1.07719	0.515806	0.0261865	-1.07719	0.515806
ENSG00000249249	AC010226.1	0.00640152	2.96616	0.515806	0	-2.96616	0.515806
ENSG00000251380	DCANP1	0.00640152	2.96616	0.515806	0	-2.96616	0.515806
ENSG00000255833	TIFAB	0.00640152	2.96616	0.515806	0	-2.96616	0.515806
ENSG00000180113	TDRD6	0.00640152	2.96616	0.515806	0	-2.96616	0.515806
ENSG00000112761	CCN6	0.00640152	2.96616	0.515806	0	-2.96616	0.515806
ENSG00000111879	FAM184A	0.00640152	2.96616	0.515806	0	-2.96616	0.515806
ENSG00000005108	THSD7A	0.00640152	2.96616	0.515806	0	-2.96616	0.515806
ENSG00000224897	POT1-AS1	0.00640152	2.96616	0.515806	0	-2.96616	0.515806
ENSG00000182648	LINC01006	0.00640152	2.96616	0.515806	0	-2.96616	0.515806
ENSG00000250305	TRMT9B	0.00640152	2.96616	0.515806	0	-2.96616	0.515806
ENSG00000253838	AC007991.2	0.00640152	2.96616	0.515806	0	-2.96616	0.515806
ENSG00000267206	LCN6	0.00640152	2.96616	0.515806	0	-2.96616	0.515806
ENSG00000181090	EHMT1	0.168573	0.62988	0.515806	0.10911	-0.62988	0.515806
ENSG00000287235	AL732437.2	0.00640152	2.96616	0.515806	0	-2.96616	0.515806
ENSG00000175395	ZNF25	0.0554799	0.966164	0.515806	0.0283687	-0.966164	0.515806
ENSG00000268584	AC073389.1	0.00640152	2.96616	0.515806	0	-2.96616	0.515806
ENSG00000165806	CASP7	0.168573	0.62988	0.515806	0.10911	-0.62988	0.515806
ENSG00000255197	AC090559.1	0.00640152	2.96616	0.515806	0	-2.96616	0.515806
ENSG00000165915	SLC39A13	0.1387	0.670708	0.515806	0.0872882	-0.670708	0.515806
ENSG00000167992	VWCE	0.00640152	2.96616	0.515806	0	-2.96616	0.515806
ENSG00000167994	RAB3IL1	0.0277399	1.45159	0.515806	0.00981993	-1.45159	0.515806
ENSG00000256341	AP006333.1	0.00640152	2.96616	0.515806	0	-2.96616	0.515806
ENSG00000110076	NRXN2	0.00640152	2.96616	0.515806	0	-2.96616	0.515806
ENSG00000110697	PITPNM1	0.11096	0.716804	0.515806	0.0676484	-0.716804	0.515806
ENSG00000137727	ARHGAP20	0.00640152	2.96616	0.515806	0	-2.96616	0.515806
ENSG00000186318	BACE1	0.132298	0.695516	0.515806	0.0818327	-0.695516	0.515806
ENSG00000287712	AC005865.2	0.00640152	2.96616	0.515806	0	-2.96616	0.515806
ENSG00000004700	RECQL	0.153637	0.648194	0.515806	0.0981993	-0.648194	0.515806
ENSG00000110900	TSPAN11	0.0341415	1.24627	0.515806	0.0141843	-1.24627	0.515806
ENSG00000247774	PCED1B-AS1	0.0512122	0.966164	0.515806	0.0261865	-0.966164	0.515806
ENSG00000135519	KCNH3	0.00640152	2.96616	0.515806	0	-2.96616	0.515806
ENSG00000136048	DRAM1	0.093889	0.757577	0.515806	0.0556463	-0.757577	0.515806
ENSG00000189046	ALKBH2	0.117361	0.686056	0.515806	0.0731039	-0.686056	0.515806
ENSG00000135108	FBXO21	0.134432	0.662383	0.515806	0.085106	-0.662383	0.515806
ENSG00000111452	ADGRD1	0.00640152	2.96616	0.515806	0	-2.96616	0.515806
ENSG00000181619	GPR135	0.00640152	2.96616	0.515806	0	-2.96616	0.515806
ENSG00000261801	LOXL1-AS1	0.00640152	2.96616	0.515806	0	-2.96616	0.515806
ENSG00000268836	Z69706.1	0.00640152	2.96616	0.515806	0	-2.96616	0.515806
ENSG00000261140	AC093525.4	0.00640152	2.96616	0.515806	0	-2.96616	0.515806
ENSG00000155719	OTOA	0.00640152	2.96616	0.515806	0	-2.96616	0.515806
ENSG00000167371	PRRT2	0.00640152	2.96616	0.515806	0	-2.96616	0.515806
ENSG00000278058	AC009159.3	0.00640152	2.96616	0.515806	0	-2.96616	0.515806
ENSG00000129244	ATP1B2	0.00640152	2.96616	0.515806	0	-2.96616	0.515806
ENSG00000166482	MFAP4	0.0661491	0.878701	0.515806	0.0360064	-0.878701	0.515806
ENSG00000267221	C17orf113	0.00640152	2.96616	0.515806	0	-2.96616	0.515806
ENSG00000267280	TBX2-AS1	0.00640152	2.96616	0.515806	0	-2.96616	0.515806
ENSG00000267325	LINC01415	0.00640152	2.96616	0.515806	0	-2.96616	0.515806
ENSG00000166347	CYB5A	0.689231	0.479465	0.515806	0.49427	-0.479465	0.515806
ENSG00000105246	EBI3	0.00640152	2.96616	0.515806	0	-2.96616	0.515806
ENSG00000197013	ZNF429	0.00640152	2.96616	0.515806	0	-2.96616	0.515806
ENSG00000104805	NUCB1	0.484382	0.509035	0.515806	0.340424	-0.509035	0.515806
ENSG00000221923	ZNF880	0.00640152	2.96616	0.515806	0	-2.96616	0.515806
ENSG00000177025	C19orf18	0.00640152	2.96616	0.515806	0	-2.96616	0.515806
ENSG00000277692	AL121583.1	0.00640152	2.96616	0.515806	0	-2.96616	0.515806
ENSG00000185513	L3MBTL1	0.00640152	2.96616	0.515806	0	-2.96616	0.515806
ENSG00000211685	IGLC7	0.00640152	2.96616	0.515806	0	-2.96616	0.515806
ENSG00000100412	ACO2	0.437437	0.513113	0.515806	0.3066	-0.513113	0.515806
ENSG00000229891	LINC01315	0.00640152	2.96616	0.515806	0	-2.96616	0.515806
ENSG00000124333	VAMP7	0.11096	0.716804	0.515806	0.0676484	-0.716804	0.515806
ENSG00000188389	PDCD1	0.0192046	1.70313	0.515892	0.00545552	-1.70313	0.515892
ENSG00000104518	GSDMD	0.409698	0.514227	0.516151	0.28696	-0.514227	0.516151
ENSG00000126561	STAT5A	0.130164	0.672432	0.519274	0.0818327	-0.672432	0.519274
ENSG00000211450	SELENOH	0.821529	0.468508	0.519917	0.59356	-0.468508	0.519917
ENSG00000083097	DOP1A	0.0618814	0.873054	0.519947	0.0338242	-0.873054	0.519947
ENSG00000137054	POLR1E	0.0618814	0.873054	0.519947	0.0338242	-0.873054	0.519947
ENSG00000163618	CADPS	0.0149369	2.3812	0.519977	0.00218221	-2.3812	0.519977
ENSG00000112695	COX7A2	2.41124	0.4451	0.52053	1.76977	-0.4451	0.52053
ENSG00000117906	RCN2	0.495051	0.494959	0.520854	0.351335	-0.494959	0.520854
ENSG00000182809	CRIP2	0.529193	0.495713	0.52482	0.375339	-0.495713	0.52482
ENSG00000173137	ADCK5	0.100291	0.743771	0.52511	0.0600107	-0.743771	0.52511
ENSG00000100316	RPL3	7.83546	0.431696	0.52511	5.80358	-0.431696	0.52511
ENSG00000138796	HADH	0.153637	0.648194	0.525863	0.0981993	-0.648194	0.525863
ENSG00000067365	METTL22	0.0576137	0.915538	0.525863	0.0305509	-0.915538	0.525863
ENSG00000185803	SLC52A2	0.384091	0.511813	0.526293	0.269502	-0.511813	0.526293
ENSG00000184220	CMSS1	0.179243	0.60737	0.526299	0.117839	-0.60737	0.526299
ENSG00000239697	TNFSF12	0.0384091	1.12663	0.526299	0.0174576	-1.12663	0.526299
ENSG00000109685	NSD2	0.113094	0.698683	0.526595	0.0698306	-0.698683	0.526595
ENSG00000058453	CROCC	0.0896213	0.748572	0.527097	0.053464	-0.748572	0.527097
ENSG00000020633	RUNX3	0.0597476	0.966164	0.527097	0.0305509	-0.966164	0.527097
ENSG00000173660	UQCRH	2.70358	0.439242	0.527097	1.99235	-0.439242	0.527097
ENSG00000092969	TGFB2	0.0149369	1.96616	0.527097	0.00327331	-1.96616	0.527097
ENSG00000138061	CYP1B1	0.0149369	1.96616	0.527097	0.00327331	-1.96616	0.527097
ENSG00000177917	ARL6IP6	0.142967	0.644236	0.527097	0.0916527	-0.644236	0.527097
ENSG00000135905	DOCK10	0.0426768	1.03655	0.527097	0.020731	-1.03655	0.527097
ENSG00000075914	EXOSC7	0.273132	0.542763	0.527097	0.18767	-0.542763	0.527097
ENSG00000018408	WWTR1	0.303005	0.563793	0.527097	0.205127	-0.563793	0.527097
ENSG00000231574	LINC02015	0.0149369	1.96616	0.527097	0.00327331	-1.96616	0.527097
ENSG00000126878	AIF1L	0.0149369	1.96616	0.527097	0.00327331	-1.96616	0.527097
ENSG00000260314	MRC1	0.0426768	1.03655	0.527097	0.020731	-1.03655	0.527097
ENSG00000167536	DHRS13	0.134432	0.680761	0.527097	0.0840149	-0.680761	0.527097
ENSG00000167920	TMEM99	0.0896213	0.748572	0.527097	0.053464	-0.748572	0.527097
ENSG00000130520	LSM4	0.740443	0.466593	0.527097	0.535732	-0.466593	0.527097
ENSG00000142039	CCDC97	0.0896213	0.748572	0.527097	0.053464	-0.748572	0.527097
ENSG00000105383	CD33	0.0149369	1.96616	0.527097	0.00327331	-1.96616	0.527097
ENSG00000088812	ATRN	0.0896213	0.748572	0.527097	0.053464	-0.748572	0.527097
ENSG00000101210	EEF1A2	0.0149369	1.96616	0.527097	0.00327331	-1.96616	0.527097
ENSG00000013619	MAMLD1	0.0149369	1.96616	0.527097	0.00327331	-1.96616	0.527097
ENSG00000203724	C1orf53	0.0682829	0.840633	0.528058	0.0381886	-0.840633	0.528058
ENSG00000165675	ENOX2	0.0682829	0.840633	0.528058	0.0381886	-0.840633	0.528058
ENSG00000112146	FBXO9	0.34995	0.525131	0.528368	0.243316	-0.525131	0.528368
ENSG00000149483	TMEM138	0.179243	0.594195	0.528368	0.11893	-0.594195	0.528368
ENSG00000181924	COA4	0.484382	0.490715	0.528368	0.344789	-0.490715	0.528368
ENSG00000092470	WDR76	0.053346	0.966164	0.528368	0.0272776	-0.966164	0.528368
ENSG00000164104	HMGB2	0.45024	0.499327	0.528662	0.318602	-0.499327	0.528662
ENSG00000146094	DOK3	0.0298738	1.28809	0.528662	0.0120021	-1.28809	0.528662
ENSG00000099817	POLR2E	0.787387	0.464122	0.528662	0.570647	-0.464122	0.528662
ENSG00000198034	RPS4X	6.03024	0.430163	0.528662	4.47134	-0.430163	0.528662
ENSG00000178982	EIF3K	1.23763	0.444654	0.528676	0.908889	-0.444654	0.528676
ENSG00000091656	ZFHX4	0.0469445	0.966164	0.529661	0.0240043	-0.966164	0.529661
ENSG00000163807	KIAA1143	0.162172	0.61824	0.53257	0.105837	-0.61824	0.53257
ENSG00000004779	NDUFAB1	0.970898	0.45254	0.534639	0.709217	-0.45254	0.534639
ENSG00000074201	CLNS1A	0.576137	0.474665	0.534705	0.414619	-0.474665	0.534705
ENSG00000140905	GCSH	0.228321	0.571304	0.534705	0.153846	-0.571304	0.534705
ENSG00000170037	CNTROB	0.108826	0.712407	0.534705	0.0665573	-0.712407	0.534705
ENSG00000163634	THOC7	0.390493	0.506732	0.535422	0.274958	-0.506732	0.535422
ENSG00000179886	TIGD5	0.153637	0.648194	0.535422	0.0981993	-0.648194	0.535422
ENSG00000111196	MAGOHB	0.132298	0.658041	0.535422	0.0840149	-0.658041	0.535422
ENSG00000092439	TRPM7	0.132298	0.658041	0.535422	0.0840149	-0.658041	0.535422
ENSG00000128394	APOBEC3F	0.0469445	0.966164	0.535422	0.0240043	-0.966164	0.535422
ENSG00000162692	VCAM1	0.053346	0.966164	0.535426	0.0272776	-0.966164	0.535426
ENSG00000100413	POLR3H	0.236856	0.55435	0.535426	0.161483	-0.55435	0.535426
ENSG00000105669	COPE	0.832198	0.466053	0.536321	0.602289	-0.466053	0.536321
ENSG00000084070	SMAP2	0.168573	0.62988	0.536452	0.10911	-0.62988	0.536452
ENSG00000113140	SPARC	2.71851	0.457486	0.537446	1.97817	-0.457486	0.537446
ENSG00000198755	RPL10A	6.07291	0.427021	0.538092	4.5128	-0.427021	0.538092
ENSG00000130731	METTL26	0.435304	0.490826	0.538092	0.309873	-0.490826	0.538092
ENSG00000125656	CLPP	0.435304	0.490826	0.538092	0.309873	-0.490826	0.538092
ENSG00000245648	AC022075.1	0.0917552	0.75317	0.538551	0.0545551	-0.75317	0.538551
ENSG00000112855	HARS2	0.102424	0.880434	0.538962	0.0556463	-0.880434	0.538962
ENSG00000181163	NPM1	3.36507	0.432698	0.540607	2.49099	-0.432698	0.540607
ENSG00000106399	RPA3	0.610279	0.476434	0.540607	0.438623	-0.476434	0.540607
ENSG00000243335	KCTD7	0.0256061	1.34468	0.540607	0.00981993	-1.34468	0.540607
ENSG00000086061	DNAJA1	1.00504	0.447927	0.540607	0.736495	-0.447927	0.540607
ENSG00000111605	CPSF6	0.273132	0.559538	0.540607	0.185488	-0.559538	0.540607
ENSG00000119650	IFT43	0.181377	0.598012	0.540607	0.120021	-0.598012	0.540607
ENSG00000179958	DCTPP1	0.328612	0.528042	0.540607	0.228041	-0.528042	0.540607
ENSG00000142347	MYO1F	0.0768183	0.818065	0.540607	0.0436441	-0.818065	0.540607
ENSG00000225950	NTF4	0.0256061	1.34468	0.540607	0.00981993	-1.34468	0.540607
ENSG00000142409	ZNF787	0.117361	0.773519	0.540607	0.0687395	-0.773519	0.540607
ENSG00000099956	SMARCB1	0.187778	0.583916	0.540607	0.125477	-0.583916	0.540607
ENSG00000171659	GPR34	0.0277399	1.45159	0.540607	0.00981993	-1.45159	0.540607
ENSG00000143977	SNRPG	1.91406	0.432439	0.540984	1.41734	-0.432439	0.540984
ENSG00000180902	D2HGDH	0.102424	0.69823	0.540984	0.063284	-0.69823	0.540984
ENSG00000170275	CRTAP	0.48865	0.480737	0.540984	0.350244	-0.480737	0.540984
ENSG00000244405	ETV5	0.0597476	0.966164	0.540984	0.0305509	-0.966164	0.540984
ENSG00000074842	MYDGF	0.550531	0.475177	0.540984	0.39607	-0.475177	0.540984
ENSG00000177030	DEAF1	0.145101	0.631745	0.541125	0.0938349	-0.631745	0.541125
ENSG00000139178	C1RL	0.1387	0.635518	0.541727	0.0894704	-0.635518	0.541727
ENSG00000116852	KIF21B	0.0149369	2.3812	0.542971	0.00218221	-2.3812	0.542971
ENSG00000139182	CLSTN3	0.081086	0.792134	0.542971	0.0469174	-0.792134	0.542971
ENSG00000161960	EIF4A1	4.83742	0.426868	0.542971	3.59518	-0.426868	0.542971
ENSG00000167670	CHAF1A	0.081086	0.792134	0.542971	0.0469174	-0.792134	0.542971
ENSG00000196998	WDR45	0.189912	0.600036	0.542971	0.125477	-0.600036	0.542971
ENSG00000244242	IFITM10	0.0426768	1.03655	0.544881	0.020731	-1.03655	0.544881
ENSG00000068079	IFI35	0.51639	0.485835	0.544881	0.368793	-0.485835	0.544881
ENSG00000137154	RPS6	10.2488	0.421603	0.545033	7.64427	-0.421603	0.545033
ENSG00000226067	LINC00623	0.0682829	0.840633	0.546089	0.0381886	-0.840633	0.546089
ENSG00000115234	SNX17	0.445973	0.490585	0.546089	0.317511	-0.490585	0.546089
ENSG00000111203	ITFG2	0.0661491	0.878701	0.546089	0.0360064	-0.878701	0.546089
ENSG00000169710	FASN	0.81086	0.452348	0.546089	0.592469	-0.452348	0.546089
ENSG00000114554	PLXNA1	0.335013	0.508393	0.546512	0.235678	-0.508393	0.546512
ENSG00000067596	DHX8	0.157904	0.61002	0.547851	0.103655	-0.61002	0.547851
ENSG00000145425	RPS3A	13.1402	0.420057	0.547951	9.8112	-0.420057	0.547951
ENSG00000255302	EID1	0.426768	0.508691	0.547951	0.300053	-0.508691	0.547951
ENSG00000165689	ENTR1	0.189912	0.587652	0.54904	0.126568	-0.587652	0.54904
ENSG00000117461	PIK3R3	0.0746844	0.778537	0.549448	0.0436441	-0.778537	0.549448
ENSG00000176444	CLK2	0.19418	0.582835	0.549448	0.129841	-0.582835	0.549448
ENSG00000121988	ZRANB3	0.0213384	1.4256	0.549448	0.00763772	-1.4256	0.549448
ENSG00000077092	RARB	0.0213384	1.4256	0.549448	0.00763772	-1.4256	0.549448
ENSG00000128050	PAICS	0.437437	0.492793	0.549448	0.310964	-0.492793	0.549448
ENSG00000113594	LIFR	0.0213384	1.4256	0.549448	0.00763772	-1.4256	0.549448
ENSG00000155542	SETD9	0.0213384	1.4256	0.549448	0.00763772	-1.4256	0.549448
ENSG00000010704	HFE	0.0746844	0.778537	0.549448	0.0436441	-0.778537	0.549448
ENSG00000118495	PLAGL1	0.0490783	0.966164	0.549448	0.0250954	-0.966164	0.549448
ENSG00000183665	TRMT12	0.0490783	0.966164	0.549448	0.0250954	-0.966164	0.549448
ENSG00000108187	PBLD	0.0213384	1.4256	0.549448	0.00763772	-1.4256	0.549448
ENSG00000130595	TNNT3	0.0704168	0.966164	0.549448	0.0360064	-0.966164	0.549448
ENSG00000141480	ARRB2	0.0917552	0.725156	0.549448	0.0556463	-0.725156	0.549448
ENSG00000172716	SLFN11	0.0490783	0.966164	0.549448	0.0250954	-0.966164	0.549448
ENSG00000101365	IDH3B	0.367021	0.512049	0.549448	0.2575	-0.512049	0.549448
ENSG00000275895	U2AF1L5	0.0213384	1.4256	0.549448	0.00763772	-1.4256	0.549448
ENSG00000075240	GRAMD4	0.177109	0.590297	0.549448	0.117839	-0.590297	0.549448
ENSG00000160678	S100A1	0.012803	2.18856	0.549612	0.00218221	-2.18856	0.549612
ENSG00000162639	HENMT1	0.104558	0.703129	0.550187	0.0643751	-0.703129	0.550187
ENSG00000020256	ZFP64	0.104558	0.703129	0.550187	0.0643751	-0.703129	0.550187
ENSG00000160284	SPATC1L	0.104558	0.703129	0.550187	0.0643751	-0.703129	0.550187
ENSG00000100347	SAMM50	0.234723	0.551126	0.550605	0.160392	-0.551126	0.550605
ENSG00000117868	ESYT2	0.26673	0.534053	0.551502	0.184396	-0.534053	0.551502
ENSG00000114650	SCAP	0.209116	0.562097	0.5524	0.141843	-0.562097	0.5524
ENSG00000104859	CLASRP	0.11096	0.694084	0.5524	0.0687395	-0.694084	0.5524
ENSG00000092010	PSME1	1.93326	0.437976	0.553513	1.42607	-0.437976	0.553513
ENSG00000186001	LRCH3	0.113094	0.814161	0.553911	0.0643751	-0.814161	0.553911
ENSG00000115970	THADA	0.081086	0.759713	0.553911	0.0480085	-0.759713	0.553911
ENSG00000104432	IL7	0.0213384	1.4256	0.554133	0.00763772	-1.4256	0.554133
ENSG00000129009	ISLR	0.215518	0.594195	0.554133	0.142934	-0.594195	0.554133
ENSG00000227500	SCAMP4	0.189912	0.587652	0.554133	0.126568	-0.587652	0.554133
ENSG00000103064	SLC7A6	0.0448107	1.10367	0.55437	0.020731	-1.10367	0.55437
ENSG00000136875	PRPF4	0.160038	0.614178	0.554751	0.104746	-0.614178	0.554751
ENSG00000171241	SHCBP1	0.081086	0.792134	0.556761	0.0469174	-0.792134	0.556761
ENSG00000169021	UQCRFS1	0.894079	0.444395	0.556761	0.656844	-0.444395	0.556761
ENSG00000129071	MBD4	0.15577	0.652055	0.556796	0.0992904	-0.652055	0.556796
ENSG00000251022	THAP9-AS1	0.081086	0.792134	0.556796	0.0469174	-0.792134	0.556796
ENSG00000235162	C12orf75	0.341415	0.509178	0.556796	0.240043	-0.509178	0.556796
ENSG00000179588	ZFPM1	0.115227	0.681434	0.556796	0.0720128	-0.681434	0.556796
ENSG00000159596	TMEM69	0.213384	0.569093	0.557249	0.144026	-0.569093	0.557249
ENSG00000180044	C3orf80	0.0170707	1.55113	0.557249	0.00545552	-1.55113	0.557249
ENSG00000228109	MELTF-AS1	0.0170707	1.55113	0.557249	0.00545552	-1.55113	0.557249
ENSG00000178199	ZC3H12D	0.0170707	1.55113	0.557249	0.00545552	-1.55113	0.557249
ENSG00000228951	LINC02677	0.0704168	0.805699	0.557249	0.0403708	-0.805699	0.557249
ENSG00000149150	SLC43A1	0.0170707	1.55113	0.557249	0.00545552	-1.55113	0.557249
ENSG00000176383	B3GNT4	0.0170707	1.55113	0.557249	0.00545552	-1.55113	0.557249
ENSG00000286964	AL136169.1	0.0170707	1.55113	0.557249	0.00545552	-1.55113	0.557249
ENSG00000063660	GPC1	0.842867	0.450862	0.557354	0.616473	-0.450862	0.557354
ENSG00000211893	IGHG2	0.206983	0.880434	0.558244	0.112384	-0.880434	0.558244
ENSG00000172543	CTSW	0.0469445	1.09741	0.558621	0.0218221	-1.09741	0.558621
ENSG00000121769	FABP3	0.00853536	2.28809	0.559105	0.0010911	-2.28809	0.559105
ENSG00000280670	CCDC163	0.00853536	2.28809	0.559105	0.0010911	-2.28809	0.559105
ENSG00000122477	LRRC39	0.00853536	2.28809	0.559105	0.0010911	-2.28809	0.559105
ENSG00000196550	FAM72A	0.00853536	2.28809	0.559105	0.0010911	-2.28809	0.559105
ENSG00000145244	CORIN	0.00853536	2.28809	0.559105	0.0010911	-2.28809	0.559105
ENSG00000164109	MAD2L1	0.151503	0.612527	0.559105	0.0992904	-0.612527	0.559105
ENSG00000164292	RHOBTB3	0.0768183	0.7833	0.559105	0.0447352	-0.7833	0.559105
ENSG00000198108	CHSY3	0.0341415	1.24627	0.559105	0.0141843	-1.24627	0.559105
ENSG00000204531	POU5F1	0.00853536	2.28809	0.559105	0.0010911	-2.28809	0.559105
ENSG00000232940	HCG25	0.00853536	2.28809	0.559105	0.0010911	-2.28809	0.559105
ENSG00000146666	LINC00525	0.00853536	2.28809	0.559105	0.0010911	-2.28809	0.559105
ENSG00000273117	AC144652.1	0.00853536	2.28809	0.559105	0.0010911	-2.28809	0.559105
ENSG00000085788	DDHD2	0.108826	0.689323	0.559105	0.0676484	-0.689323	0.559105
ENSG00000235173	HGH1	0.108826	0.712407	0.559105	0.0665573	-0.712407	0.559105
ENSG00000182150	ERCC6L2	0.0618814	0.873054	0.559105	0.0338242	-0.873054	0.559105
ENSG00000165028	NIPSNAP3B	0.00853536	2.28809	0.559105	0.0010911	-2.28809	0.559105
ENSG00000261094	AC007066.2	0.00853536	2.28809	0.559105	0.0010911	-2.28809	0.559105
ENSG00000122870	BICC1	0.0298738	1.17261	0.559105	0.0130932	-1.17261	0.559105
ENSG00000273248	AC010997.5	0.0298738	1.17261	0.559105	0.0130932	-1.17261	0.559105
ENSG00000205213	LGR4	0.0768183	0.853689	0.559105	0.042553	-0.853689	0.559105
ENSG00000149489	ROM1	0.0149369	1.96616	0.559105	0.00327331	-1.96616	0.559105
ENSG00000160683	CXCR5	0.00853536	2.28809	0.559105	0.0010911	-2.28809	0.559105
ENSG00000258325	ITFG2-AS1	0.00853536	2.28809	0.559105	0.0010911	-2.28809	0.559105
ENSG00000281333	AC024941.2	0.00853536	2.28809	0.559105	0.0010911	-2.28809	0.559105
ENSG00000008405	CRY1	0.0298738	1.17261	0.559105	0.0130932	-1.17261	0.559105
ENSG00000089157	RPLP0	10.2232	0.413677	0.559105	7.66718	-0.413677	0.559105
ENSG00000274929	AL157813.1	0.00853536	2.28809	0.559105	0.0010911	-2.28809	0.559105
ENSG00000165801	ARHGEF40	0.0298738	1.17261	0.559105	0.0130932	-1.17261	0.559105
ENSG00000155463	OXA1L	0.439571	0.484725	0.559105	0.314238	-0.484725	0.559105
ENSG00000100632	ERH	0.776718	0.45001	0.559105	0.568465	-0.45001	0.559105
ENSG00000197406	DIO3	0.00853536	2.28809	0.559105	0.0010911	-2.28809	0.559105
ENSG00000269940	AL049840.4	0.00853536	2.28809	0.559105	0.0010911	-2.28809	0.559105
ENSG00000104177	MYEF2	0.00853536	2.28809	0.559105	0.0010911	-2.28809	0.559105
ENSG00000188897	AC099489.1	0.00853536	2.28809	0.559105	0.0010911	-2.28809	0.559105
ENSG00000265478	AC107982.3	0.00853536	2.28809	0.559105	0.0010911	-2.28809	0.559105
ENSG00000272763	AC103702.2	0.11096	0.671716	0.559105	0.0698306	-0.671716	0.559105
ENSG00000108823	SGCA	0.00853536	2.28809	0.559105	0.0010911	-2.28809	0.559105
ENSG00000274565	AC080038.1	0.00853536	2.28809	0.559105	0.0010911	-2.28809	0.559105
ENSG00000176641	RNF152	0.23899	0.547938	0.559105	0.163665	-0.547938	0.559105
ENSG00000099977	DDT	0.845001	0.446874	0.559105	0.619746	-0.446874	0.559105
ENSG00000071889	FAM3A	0.236856	0.535114	0.559105	0.163665	-0.535114	0.559105
ENSG00000104218	CSPP1	0.0469445	0.966164	0.55982	0.0240043	-0.966164	0.55982
ENSG00000142937	RPS8	12.6153	0.412026	0.560291	9.47187	-0.412026	0.560291
ENSG00000187688	TRPV2	0.0469445	0.966164	0.560291	0.0240043	-0.966164	0.560291
ENSG00000101347	SAMHD1	0.574003	0.46555	0.560291	0.41571	-0.46555	0.560291
ENSG00000118197	DDX59	0.0832198	0.76453	0.561023	0.0490996	-0.76453	0.561023
ENSG00000117009	KMO	0.0106692	1.96616	0.561023	0.00218221	-1.96616	0.561023
ENSG00000011523	CEP68	0.0384091	1.04417	0.561023	0.0185488	-1.04417	0.561023
ENSG00000204822	MRPL53	0.123763	0.639353	0.561023	0.0796505	-0.639353	0.561023
ENSG00000138363	ATIC	0.507854	0.470426	0.561023	0.366611	-0.470426	0.561023
ENSG00000087274	ADD1	0.454508	0.474011	0.561023	0.327331	-0.474011	0.561023
ENSG00000204261	PSMB8-AS1	0.0832198	0.76453	0.561023	0.0490996	-0.76453	0.561023
ENSG00000186439	TRDN	0.0106692	1.96616	0.561023	0.00218221	-1.96616	0.561023
ENSG00000211772	TRBC2	0.215518	0.583307	0.561023	0.144026	-0.583307	0.561023
ENSG00000236404	VLDLR-AS1	0.0106692	1.96616	0.561023	0.00218221	-1.96616	0.561023
ENSG00000229124	VIM-AS1	0.0106692	1.96616	0.561023	0.00218221	-1.96616	0.561023
ENSG00000149577	SIDT2	0.100291	0.693145	0.561023	0.0621929	-0.693145	0.561023
ENSG00000139687	RB1	0.277399	0.523853	0.561023	0.193125	-0.523853	0.561023
ENSG00000187498	COL4A1	0.870607	0.464701	0.561023	0.630658	-0.464701	0.561023
ENSG00000197045	GMFB	0.279533	0.526742	0.561023	0.194216	-0.526742	0.561023
ENSG00000100567	PSMA3	0.909016	0.444513	0.561023	0.667755	-0.444513	0.561023
ENSG00000258561	AL359232.1	0.0106692	1.96616	0.561023	0.00218221	-1.96616	0.561023
ENSG00000259065	AC005520.2	0.0106692	1.96616	0.561023	0.00218221	-1.96616	0.561023
ENSG00000162004	CCDC78	0.0106692	1.96616	0.561023	0.00218221	-1.96616	0.561023
ENSG00000168488	ATXN2L	0.305139	0.521379	0.561023	0.212765	-0.521379	0.561023
ENSG00000157429	ZNF19	0.0106692	1.96616	0.561023	0.00218221	-1.96616	0.561023
ENSG00000170425	ADORA2B	0.174975	0.613283	0.561023	0.114566	-0.613283	0.561023
ENSG00000169750	RAC3	0.0106692	1.96616	0.561023	0.00218221	-1.96616	0.561023
ENSG00000099968	BCL2L13	0.253927	0.533204	0.561023	0.175668	-0.533204	0.561023
ENSG00000159496	RGL4	0.0106692	1.96616	0.561023	0.00218221	-1.96616	0.561023
ENSG00000287236	Z73420.1	0.0106692	1.96616	0.561023	0.00218221	-1.96616	0.561023
ENSG00000173198	CYSLTR1	0.0106692	1.96616	0.561023	0.00218221	-1.96616	0.561023
ENSG00000214827	MTCP1	0.0106692	1.96616	0.561023	0.00218221	-1.96616	0.561023
ENSG00000218510	LINC00339	0.0725506	0.810044	0.561551	0.0414619	-0.810044	0.561551
ENSG00000128039	SRD5A3	0.113094	0.676657	0.561551	0.0709217	-0.676657	0.561551
ENSG00000141646	SMAD4	0.168573	0.587652	0.561862	0.112384	-0.587652	0.561862
ENSG00000138744	NAAA	0.0490783	0.90727	0.562012	0.0261865	-0.90727	0.562012
ENSG00000130021	PUDP	0.0490783	0.90727	0.562012	0.0261865	-0.90727	0.562012
ENSG00000122512	PMS2	0.232589	0.53807	0.56206	0.160392	-0.53807	0.56206
ENSG00000120217	CD274	0.0448107	0.966164	0.564257	0.0229132	-0.966164	0.564257
ENSG00000157657	ZNF618	0.0448107	0.966164	0.564257	0.0229132	-0.966164	0.564257
ENSG00000136859	ANGPTL2	0.0640152	0.875966	0.564257	0.0349153	-0.875966	0.564257
ENSG00000136040	PLXNC1	0.0448107	0.966164	0.564257	0.0229132	-0.966164	0.564257
ENSG00000165819	METTL3	0.181377	0.572249	0.564257	0.122204	-0.572249	0.564257
ENSG00000267321	SNHG30	0.0448107	0.966164	0.564257	0.0229132	-0.966164	0.564257
ENSG00000155307	SAMSN1	0.0448107	0.966164	0.564257	0.0229132	-0.966164	0.564257
ENSG00000105443	CYTH2	0.217652	0.554632	0.565146	0.14839	-0.554632	0.565146
ENSG00000117399	CDC20	0.320076	0.504129	0.566775	0.225858	-0.504129	0.566775
ENSG00000148411	NACC2	0.0832198	0.76453	0.567292	0.0490996	-0.76453	0.567292
ENSG00000188483	IER5L	0.213384	0.558286	0.567621	0.145117	-0.558286	0.567621
ENSG00000121578	B4GALT4	0.11096	0.671716	0.569419	0.0698306	-0.671716	0.569419
ENSG00000166197	NOLC1	0.454508	0.478812	0.569419	0.32624	-0.478812	0.569419
ENSG00000166183	ASPG	0.0917552	0.75317	0.569419	0.0545551	-0.75317	0.569419
ENSG00000256043	CTSO	0.106692	0.684393	0.570325	0.0665573	-0.684393	0.570325
ENSG00000077454	LRCH4	0.0832198	0.733503	0.570325	0.0501907	-0.733503	0.570325
ENSG00000149257	SERPINH1	0.716971	0.458887	0.570325	0.521547	-0.458887	0.570325
ENSG00000108883	EFTUD2	0.352084	0.489454	0.570325	0.250954	-0.489454	0.570325
ENSG00000081237	PTPRC	0.147235	0.619713	0.570948	0.0960171	-0.619713	0.570948
ENSG00000154978	VOPP1	0.277399	0.531981	0.570948	0.192034	-0.531981	0.570948
ENSG00000169410	PTPN9	0.113094	0.654962	0.570948	0.0720128	-0.654962	0.570948
ENSG00000168096	ANKS3	0.0384091	1.12663	0.570948	0.0174576	-1.12663	0.570948
ENSG00000125877	ITPA	0.640152	0.45159	0.570948	0.468083	-0.45159	0.570948
ENSG00000149541	B3GAT3	0.215518	0.551126	0.572344	0.147299	-0.551126	0.572344
ENSG00000116288	PARK7	1.14587	0.424757	0.57297	0.853243	-0.424757	0.57297
ENSG00000188015	S100A3	0.26673	0.525591	0.57297	0.185488	-0.525591	0.57297
ENSG00000230124	ACBD6	0.164306	0.593354	0.57297	0.10911	-0.593354	0.57297
ENSG00000116679	IVNS1ABP	0.759647	0.445944	0.57297	0.557554	-0.445944	0.57297
ENSG00000155629	PIK3AP1	0.0277399	1.31409	0.57297	0.010911	-1.31409	0.57297
ENSG00000100453	GZMB	0.117361	0.686056	0.57297	0.0731039	-0.686056	0.57297
ENSG00000004139	SARM1	0.0213384	1.4256	0.57297	0.00763772	-1.4256	0.57297
ENSG00000167578	RAB4B	0.0960229	0.708366	0.57297	0.0589196	-0.708366	0.57297
ENSG00000112667	DNPH1	0.420367	0.476579	0.573139	0.302236	-0.476579	0.573139
ENSG00000155111	CDK19	0.0661491	0.796239	0.573139	0.0381886	-0.796239	0.573139
ENSG00000103423	DNAJA3	0.209116	0.551126	0.573139	0.142934	-0.551126	0.573139
ENSG00000146143	PRIM2	0.0554799	0.86307	0.574529	0.0305509	-0.86307	0.574529
ENSG00000225973	PIGBOS1	0.0554799	0.86307	0.574529	0.0305509	-0.86307	0.574529
ENSG00000177697	CD151	1.30804	0.427359	0.574629	0.972173	-0.427359	0.574629
ENSG00000135632	SMYD5	0.140834	0.639935	0.575961	0.0905615	-0.639935	0.575961
ENSG00000175193	PARL	0.228321	0.531227	0.575961	0.15821	-0.531227	0.575961
ENSG00000136527	TRA2B	0.610279	0.45159	0.575961	0.446261	-0.45159	0.575961
ENSG00000127184	COX7C	3.62113	0.411539	0.576596	2.72012	-0.411539	0.576596
ENSG00000163453	IGFBP7	1.44461	0.43909	0.576807	1.06492	-0.43909	0.576807
ENSG00000175309	PHYKPL	0.15577	0.590654	0.576807	0.103655	-0.590654	0.576807
ENSG00000124783	SSR1	1.12667	0.428325	0.576807	0.836876	-0.428325	0.576807
ENSG00000122566	HNRNPA2B1	3.56992	0.414328	0.576807	2.67648	-0.414328	0.576807
ENSG00000111652	COPS7A	0.288069	0.506732	0.576807	0.202945	-0.506732	0.576807
ENSG00000087303	NID2	0.0341415	1.14674	0.576807	0.0152754	-1.14674	0.576807
ENSG00000266835	GAPLINC	0.00853536	2.28809	0.576807	0.0010911	-2.28809	0.576807
ENSG00000125898	FAM110A	0.300872	0.50858	0.576807	0.211674	-0.50858	0.576807
ENSG00000165288	BRWD3	0.0725506	0.773519	0.576807	0.042553	-0.773519	0.576807
ENSG00000183722	LHFPL6	0.106692	0.684393	0.576814	0.0665573	-0.684393	0.576814
ENSG00000132382	MYBBP1A	0.362753	0.495273	0.576814	0.2575	-0.495273	0.576814
ENSG00000137492	THAP12	0.119495	0.649306	0.577006	0.0763772	-0.649306	0.577006
ENSG00000084774	CAD	0.215518	0.540557	0.57739	0.14839	-0.540557	0.57739
ENSG00000261326	LINC01355	0.0256061	1.20717	0.577871	0.010911	-1.20717	0.577871
ENSG00000132768	DPH2	0.1387	0.653006	0.577871	0.0883793	-0.653006	0.577871
ENSG00000163219	ARHGAP25	0.0789521	0.754659	0.577871	0.0469174	-0.754659	0.577871
ENSG00000113593	PPWD1	0.102424	0.673983	0.577871	0.0643751	-0.673983	0.577871
ENSG00000134057	CCNB1	0.443839	0.488647	0.577871	0.31642	-0.488647	0.577871
ENSG00000175745	NR2F1	0.0256061	1.20717	0.577871	0.010911	-1.20717	0.577871
ENSG00000124508	BTN2A2	0.0512122	0.90958	0.577871	0.0272776	-0.90958	0.577871
ENSG00000106665	CLIP2	0.0725506	0.773519	0.577871	0.042553	-0.773519	0.577871
ENSG00000184903	IMMP2L	0.0256061	1.20717	0.577871	0.010911	-1.20717	0.577871
ENSG00000128567	PODXL	0.0874875	0.773519	0.577871	0.0512818	-0.773519	0.577871
ENSG00000134460	IL2RA	0.0256061	1.20717	0.577871	0.010911	-1.20717	0.577871
ENSG00000162337	LRP5	0.0554799	0.86307	0.577871	0.0305509	-0.86307	0.577871
ENSG00000111087	GLI1	0.0256061	1.20717	0.577871	0.010911	-1.20717	0.577871
ENSG00000179918	SEPHS2	0.217652	0.54414	0.577871	0.149481	-0.54414	0.577871
ENSG00000167315	ACAA2	0.0256061	1.20717	0.577871	0.010911	-1.20717	0.577871
ENSG00000198551	ZNF627	0.0512122	0.90958	0.577871	0.0272776	-0.90958	0.577871
ENSG00000177380	PPFIA3	0.102424	0.673983	0.577871	0.0643751	-0.673983	0.577871
ENSG00000161671	EMC10	0.273132	0.509785	0.577871	0.192034	-0.509785	0.577871
ENSG00000124212	PTGIS	0.0256061	1.20717	0.577871	0.010911	-1.20717	0.577871
ENSG00000196449	YRDC	0.160038	0.599381	0.577929	0.105837	-0.599381	0.577929
ENSG00000179163	FUCA1	0.0725506	0.773519	0.579273	0.042553	-0.773519	0.579273
ENSG00000166452	AKIP1	0.21125	0.543931	0.581361	0.145117	-0.543931	0.581361
ENSG00000186834	HEXIM1	0.226187	0.568079	0.581678	0.152754	-0.568079	0.581678
ENSG00000167118	URM1	0.228321	0.531227	0.582045	0.15821	-0.531227	0.582045
ENSG00000074527	NTN4	0.0618814	0.918858	0.582045	0.0327331	-0.918858	0.582045
ENSG00000108669	CYTH1	0.34995	0.480737	0.582217	0.250954	-0.480737	0.582217
ENSG00000148908	RGS10	0.283801	0.516553	0.582385	0.198581	-0.516553	0.582385
ENSG00000131697	NPHP4	0.040543	0.966164	0.583095	0.020731	-0.966164	0.583095
ENSG00000187017	ESPN	0.0149369	1.64424	0.583095	0.00436441	-1.64424	0.583095
ENSG00000116793	PHTF1	0.0320076	1.15881	0.583095	0.0141843	-1.15881	0.583095
ENSG00000162998	FRZB	0.0320076	1.15881	0.583095	0.0141843	-1.15881	0.583095
ENSG00000272622	AC010735.2	0.040543	0.966164	0.583095	0.020731	-0.966164	0.583095
ENSG00000163686	ABHD6	0.100291	0.693145	0.583095	0.0621929	-0.693145	0.583095
ENSG00000114021	NIT2	0.298738	0.498385	0.583095	0.211674	-0.498385	0.583095
ENSG00000113845	TIMMDC1	0.53346	0.453891	0.583095	0.389524	-0.453891	0.583095
ENSG00000114115	RBP1	2.45605	0.412428	0.583095	1.84396	-0.412428	0.583095
ENSG00000163755	HPS3	0.0682829	0.801104	0.583095	0.0392797	-0.801104	0.583095
ENSG00000123737	EXOSC9	0.147235	0.619713	0.583095	0.0960171	-0.619713	0.583095
ENSG00000164118	CEP44	0.040543	0.966164	0.583095	0.020731	-0.966164	0.583095
ENSG00000151725	CENPU	0.102424	0.673983	0.583095	0.0643751	-0.673983	0.583095
ENSG00000168685	IL7R	0.0576137	0.866628	0.583095	0.031642	-0.866628	0.583095
ENSG00000082068	WDR70	0.081086	0.759713	0.583095	0.0480085	-0.759713	0.583095
ENSG00000145740	SLC30A5	0.213384	0.536912	0.583095	0.147299	-0.536912	0.583095
ENSG00000186314	PRELID2	0.0149369	1.64424	0.583095	0.00436441	-1.64424	0.583095
ENSG00000245060	LINC00847	0.0362753	1.04863	0.583095	0.0174576	-1.04863	0.583095
ENSG00000137198	GMPR	0.0149369	1.64424	0.583095	0.00436441	-1.64424	0.583095
ENSG00000135336	ORC3	0.108826	0.644236	0.583095	0.0698306	-0.644236	0.583095
ENSG00000111816	FRK	0.0789521	0.722238	0.583095	0.0480085	-0.722238	0.583095
ENSG00000223485	LINC01615	0.040543	0.966164	0.583095	0.020731	-0.966164	0.583095
ENSG00000242474	AC093627.5	0.0149369	1.64424	0.583095	0.00436441	-1.64424	0.583095
ENSG00000281103	TRG-AS1	0.0149369	1.64424	0.583095	0.00436441	-1.64424	0.583095
ENSG00000179562	GCC1	0.0682829	0.801104	0.583095	0.0392797	-0.801104	0.583095
ENSG00000245910	SNHG6	1.19495	0.41854	0.583095	0.893613	-0.41854	0.583095
ENSG00000205189	ZBTB10	0.0149369	1.64424	0.583095	0.00436441	-1.64424	0.583095
ENSG00000156471	PTDSS1	0.347816	0.484512	0.583095	0.248771	-0.484512	0.583095
ENSG00000160932	LY6E	6.86243	0.402131	0.583095	5.18819	-0.402131	0.583095
ENSG00000137124	ALDH1B1	0.0576137	0.866628	0.583095	0.031642	-0.866628	0.583095
ENSG00000235106	BRD3OS	0.0576137	0.866628	0.583095	0.031642	-0.866628	0.583095
ENSG00000232434	AJM1	0.0149369	1.64424	0.583095	0.00436441	-1.64424	0.583095
ENSG00000148655	LRMDA	0.0149369	1.64424	0.583095	0.00436441	-1.64424	0.583095
ENSG00000171311	EXOSC1	0.16644	0.569505	0.583095	0.112384	-0.569505	0.583095
ENSG00000110492	MDK	1.45955	0.424674	0.583095	1.08674	-0.424674	0.583095
ENSG00000010292	NCAPD2	0.162172	0.603594	0.583095	0.106928	-0.603594	0.583095
ENSG00000121361	KCNJ8	0.0213384	1.4256	0.583095	0.00763772	-1.4256	0.583095
ENSG00000089041	P2RX7	0.0213384	1.4256	0.583095	0.00763772	-1.4256	0.583095
ENSG00000177192	PUS1	0.204849	0.543709	0.583095	0.140752	-0.543709	0.583095
ENSG00000259107	LINC00911	0.0149369	1.64424	0.583095	0.00436441	-1.64424	0.583095
ENSG00000247982	LINC00926	0.0149369	1.64424	0.583095	0.00436441	-1.64424	0.583095
ENSG00000213614	HEXA	0.326478	0.491483	0.583095	0.232405	-0.491483	0.583095
ENSG00000140463	BBS4	0.040543	0.966164	0.583095	0.020731	-0.966164	0.583095
ENSG00000185338	SOCS1	0.0554799	0.913696	0.583095	0.0294598	-0.913696	0.583095
ENSG00000176387	HSD11B2	0.0576137	0.866628	0.583095	0.031642	-0.866628	0.583095
ENSG00000157350	ST3GAL2	0.040543	0.966164	0.583095	0.020731	-0.966164	0.583095
ENSG00000178773	CPNE7	0.00853536	2.28809	0.583095	0.0010911	-2.28809	0.583095
ENSG00000141497	ZMYND15	0.0149369	1.64424	0.583095	0.00436441	-1.64424	0.583095
ENSG00000198720	ANKRD13B	0.0320076	1.15881	0.583095	0.0141843	-1.15881	0.583095
ENSG00000198783	ZNF830	0.0746844	0.778537	0.583095	0.0436441	-0.778537	0.583095
ENSG00000184922	FMNL1	0.0618814	0.918858	0.583095	0.0327331	-0.918858	0.583095
ENSG00000173918	C1QTNF1	0.0832198	0.733503	0.583095	0.0501907	-0.733503	0.583095
ENSG00000173821	RNF213	0.879143	0.43216	0.583095	0.651388	-0.43216	0.583095
ENSG00000141556	TBCD	0.198447	0.566556	0.583095	0.134206	-0.566556	0.583095
ENSG00000105664	COMP	0.0320076	1.15881	0.583095	0.0141843	-1.15881	0.583095
ENSG00000196839	ADA	0.172841	0.568828	0.583095	0.116748	-0.568828	0.583095
ENSG00000099901	RANBP1	0.72764	0.441502	0.583095	0.535732	-0.441502	0.583095
ENSG00000182628	SKA2	0.219786	0.527052	0.586104	0.152754	-0.527052	0.586104
ENSG00000198125	MB	0.0426768	1.03655	0.586104	0.020731	-1.03655	0.586104
ENSG00000162676	GFI1	0.0234723	1.3812	0.586143	0.00872882	-1.3812	0.586143
ENSG00000236682	MAP3K2-DT	0.0234723	1.3812	0.586143	0.00872882	-1.3812	0.586143
ENSG00000259959	AC107068.1	0.0234723	1.3812	0.586143	0.00872882	-1.3812	0.586143
ENSG00000159917	ZNF235	0.0234723	1.3812	0.586143	0.00872882	-1.3812	0.586143
ENSG00000005022	SLC25A5	1.90979	0.403921	0.590449	1.44244	-0.403921	0.590449
ENSG00000142765	SYTL1	0.435304	0.470718	0.59071	0.314238	-0.470718	0.59071
ENSG00000154589	LY96	0.040543	0.966164	0.591469	0.020731	-0.966164	0.591469
ENSG00000131828	PDHA1	0.288069	0.499038	0.591536	0.204036	-0.499038	0.591536
ENSG00000010932	FMO1	0.0192046	1.48074	0.592487	0.00654662	-1.48074	0.592487
ENSG00000204427	ABHD16A	0.187778	0.547079	0.592487	0.12875	-0.547079	0.592487
ENSG00000111729	CLEC4A	0.0192046	1.48074	0.592487	0.00654662	-1.48074	0.592487
ENSG00000245849	RAD51-AS1	0.0298738	1.17261	0.592487	0.0130932	-1.17261	0.592487
ENSG00000181513	ACBD4	0.0192046	1.48074	0.592487	0.00654662	-1.48074	0.592487
ENSG00000134817	APLNR	0.0469445	1.03029	0.593744	0.0229132	-1.03029	0.593744
ENSG00000182325	FBXL6	0.221919	0.561468	0.59387	0.150572	-0.561468	0.59387
ENSG00000117280	RAB29	0.104558	0.655823	0.594453	0.0665573	-0.655823	0.594453
ENSG00000010610	CD4	0.113094	0.698683	0.594453	0.0698306	-0.698683	0.594453
ENSG00000151883	PARP8	0.0682829	0.76263	0.594981	0.0403708	-0.76263	0.594981
ENSG00000164684	ZNF704	0.0512122	0.855132	0.594981	0.0283687	-0.855132	0.594981
ENSG00000103495	MAZ	0.54413	0.454411	0.594981	0.397161	-0.454411	0.594981
ENSG00000267040	AC027097.1	0.00853536	2.28809	0.594981	0.0010911	-2.28809	0.594981
ENSG00000204713	TRIM27	0.219786	0.527052	0.596507	0.152754	-0.527052	0.596507
ENSG00000072694	FCGR2B	0.0640152	0.832897	0.59664	0.0360064	-0.832897	0.59664
ENSG00000125730	C3	0.518523	0.462273	0.598832	0.376431	-0.462273	0.598832
ENSG00000132205	EMILIN2	0.117361	0.644236	0.601041	0.0752861	-0.644236	0.601041
ENSG00000197766	CFD	0.136566	0.596214	0.601252	0.0905615	-0.596214	0.601252
ENSG00000142945	KIF2C	0.081086	0.728004	0.601262	0.0490996	-0.728004	0.601262
ENSG00000161204	ABCF3	0.19418	0.535529	0.601262	0.134206	-0.535529	0.601262
ENSG00000168000	BSCL2	0.117361	0.623771	0.601262	0.0763772	-0.623771	0.601262
ENSG00000213619	NDUFS3	0.43317	0.45868	0.601527	0.315329	-0.45868	0.601527
ENSG00000104884	ERCC2	0.0874875	0.714625	0.602176	0.053464	-0.714625	0.602176
ENSG00000166770	ZNF667-AS1	0.0192046	1.70313	0.602176	0.00545552	-1.70313	0.602176
ENSG00000106268	NUDT1	0.416099	0.472349	0.602488	0.300053	-0.472349	0.602488
ENSG00000150756	ATPSCKMT	0.0704168	0.844173	0.602895	0.0392797	-0.844173	0.602895
ENSG00000109790	KLHL5	0.125897	0.644236	0.60297	0.0807416	-0.644236	0.60297
ENSG00000163050	COQ8A	0.0469445	0.904763	0.603711	0.0250954	-0.904763	0.603711
ENSG00000178381	ZFAND2A	0.130164	0.598432	0.603711	0.0861971	-0.598432	0.603711
ENSG00000164649	CDCA7L	0.11096	0.627995	0.603711	0.0720128	-0.627995	0.603711
ENSG00000110514	MADD	0.11096	0.627995	0.603711	0.0720128	-0.627995	0.603711
ENSG00000051825	MPHOSPH9	0.0469445	0.904763	0.603711	0.0250954	-0.904763	0.603711
ENSG00000164877	MICALL2	0.332879	0.499233	0.604501	0.235678	-0.499233	0.604501
ENSG00000136243	NUP42	0.18351	0.551126	0.605705	0.125477	-0.551126	0.605705
ENSG00000123191	ATP7B	0.012803	2.18856	0.60577	0.00218221	-2.18856	0.60577
ENSG00000060656	PTPRU	0.0682829	0.76263	0.605798	0.0403708	-0.76263	0.605798
ENSG00000111875	ASF1A	0.140834	0.605988	0.605798	0.0927438	-0.605988	0.605798
ENSG00000111328	CDK2AP1	0.943158	0.421936	0.605798	0.703761	-0.421936	0.605798
ENSG00000108344	PSMD3	0.537728	0.441363	0.605798	0.39607	-0.441363	0.605798
ENSG00000175063	UBE2C	0.413965	0.464969	0.605798	0.300053	-0.464969	0.605798
ENSG00000106351	AGFG2	0.0554799	0.86307	0.605998	0.0305509	-0.86307	0.605998
ENSG00000116785	CFHR3	0.0277399	1.18856	0.606094	0.0120021	-1.18856	0.606094
ENSG00000164038	SLC9B2	0.0277399	1.18856	0.606094	0.0120021	-1.18856	0.606094
ENSG00000259672	AC087612.1	0.0277399	1.18856	0.606094	0.0120021	-1.18856	0.606094
ENSG00000205710	C17orf107	0.0277399	1.18856	0.606094	0.0120021	-1.18856	0.606094
PAK2,0.88839267
EBNA1BP2,0.882091012
ARL6IP5,1.218445098
STX16,0.826984858
ST14,1.335468278
CDC6,0.903768742
CLINT1,1.105160915
GPD2,1.319553542
CDKN1A,1.188600152
TM7SF3,1.294019862
SDHA,0.962419676
GTPBP4,1.210059917
NIPA2,1.271945891
NOMO1,1.218310375
GPRC5A,1.662449596
NIPAL3,1.081874131
LIPA,0.926089285
IL13RA1,1.066978009
NFE2L2,1.13345844
FADD,1.13602702
RBM4,0.950805131
OPA1,1.170884082
TMEM167A,0.998743662
MED1,1.062560281
PLIN3,0.896132822
HN1,0.910196091
MED15,0.830273934
HTATIP2,1.08029148
BCL2L1,1.350184368
GNG5,1.019520527
EIF1AX,1.051509723
L1CAM,0.859179631
TSG101,1.178790915
SNRPE,1.062416065
CALM3,0.808986955
GOLGA4,1.113325356
ESRP1,0.811712976
MAP4K5,0.960104388
GTF2H1,1.067609584
RALB,1.084227557
ADRBK1,1.03083358
BCL2L13,1.019560279
RECQL,1.012795892
DLST,0.826792353
TXNDC17,1.165637313
HSBP1,0.990332978
JUNB,1.204332861
CRK,1.125012099
PI4KA,0.863159455
TVP23B,1.190778445
11-Sep,1.199213795
USP10,1.28587938
HSPE1,0.905719673
TMEM131,0.984253304
ACSL3,0.804861909
RAB6A,1.132426813
PAM,1.043602198
SAFB,1.179458907
SEMA4B,0.844406903
NDC1,0.901167341
NPTN,1.096607803
KPNA3,1.055323196
SNRPD2,0.912376254
SKA2,1.128317665
HTATSF1,1.021480749
MAN1B1,1.386899916
LARP4B,1.170585349
GOT2,0.806700666
CERS2,1.080252563
XPO7,1.012854825
FOSL2,0.847611111
TBC1D14,1.24678773
KYNU,1.344042231
UBE2G1,1.171471521
ARPC5L,1.157488813
TIMM23,1.17371183
FNDC3B,1.031296786
MRPS18B,1.147695449
USP9X,0.885734148
FBXW11,1.121356407
BAZ1B,0.895064112
NOP56,0.994399646
NAA25,1.559222029
NRG1,1.275228521
AP3D1,0.914332747
SSU72,1.086839971
EMC1,1.447440819
SMU1,1.142001201
SKIV2L2,1.140325434
IMPAD1,0.983561367
SDHB,1.005605235
ELAC2,1.038792292
DCTD,1.081956331
DDX18,1.219366413
FBN2,0.775231403
SNX3,0.976113103
SERPINB6,0.89950017
CD74,1.013503369
CDC42EP3,1.352715024
CEP170,1.065045236
GAPVD1,1.057812766
CKS1B,0.827859142
ADD1,1.05757301
JAG2,0.833847754
CNIH1,0.993473723
NOL11,1.318172178
CLDND1,1.006926771
DDX1,0.715730715
CNTN1,0.857734236
OSBPL8,1.070117662
ATRN,0.94107195
LRRC58,1.003489442
CD109,0.780717838
FH,0.97203381
MSH2,1.256666381
GPBP1L1,0.947830453
NUP160,0.932398332
OLA1,0.884951187
COPS3,0.944376877
LITAF,0.999789173
TBC1D2,1.430203234
TFAP2A,1.097524086
TMEM194A,1.133557128
ERP44,1.256544726
GOLGB1,1.052342018
TXLNA,1.011720675
UQCRC1,0.809363495
CDC123,1.142235591
RCC1,0.751151463
MAN2A1,1.063693021
UPF1,1.052225656
GOLPH3,1.044792795
CPT1A,1.304929289
MRPL11,0.79968246
ATP6V1A,1.101015986
AKIRIN1,1.27303504
MCM7,0.814911596
TRIM8,0.950996855
LRRFIP1,1.065446921
IK,1.078652758
VAT1,0.959815693
CCNB1,0.517258282
EP400,0.882342841
DNM1L,0.818075767
PSIP1,0.858666508
CDK2AP1,0.963698656
USP7,1.089623178
NSD1,0.844700627
FKBP8,0.829864005
NELFCD,1.208571326
PAWR,0.905203247
WDR5,1.164790762
GOLGA2,0.848369777
SLC39A9,1.292324299
DHX16,1.126738083
PSMD4,0.865618066
NETO2,1.176439874
PTPLAD1,1.229382064
FOXJ3,1.306986984
DAP3,1.087109423
PLEK2,0.884156092
VEZT,1.075628224
BCCIP,0.94461772
PALLD,0.976066986
NDFIP1,1.00523914
EIF2AK4,0.987563467
PJA2,0.939738259
PTTG1,0.745001232
LTBR,1.256970975
HEATR1,1.1483111
SERINC3,1.000473759
NDUFV1,0.72737414
ZC3H7B,0.902761692
SSR2,0.893391804
ASCC2,1.264424211
TTC37,0.822471896
LMNB1,0.799912796
GNAQ,0.952268894
NOP58,1.288982138
MTA2,1.019727335
POLE3,1.083103881
ALDH18A1,0.96975388
SSH1,0.983266611
POLA2,1.069104638
ADRM1,1.068595834
AREL1,1.115074838
CCNI,0.873989628
PSMD8,1.021802893
PHGDH,0.700177949
GIPC1,1.053283003
WDR66,0.766527852
TCEB1,1.207729564
PSMD14,1.026427302
ATP6V0B,1.3001833
KNTC1,0.879886741
MRTO4,1.297764794
VAPB,0.964335941
PAIP1,1.073889594
WBP11,1.095221703
AGPS,1.129662637
SACS,0.862004749
AKT1,0.858031857
BNIP3,0.589886077
BLCAP,0.954440059
ATP6V0E1,1.176162094
MVP,1.209274044
PKP2,1.18934632
MYC,1.131921121
SUN1,0.889856245
SRRT,0.971123766
DR1,1.129016267
SYPL1,1.024583652
NELFE,1.108779757
TP53BP2,1.146204815
KIAA1279,1.147799283
LRRC1,1.009950446
AP3M1,0.921610726
RXRA,1.032790937
LPGAT1,1.046982942
HTT,0.978652628
UBE3A,1.159092145
NDUFB4,1.061965823
DDX42,0.662758222
PPP2R5C,1.017598996
SCPEP1,0.935153235
ANKRD13A,0.943271283
CLUH,1.254275519
MRPL37,0.98805842
PDAP1,0.964528934
ZNF106,1.085131704
UAP1,1.027474901
SH3GLB1,1.051469202
FYTTD1,1.034534619
PROM2,0.730203581
KLF13,1.03318366
DIDO1,1.091071067
HDAC2,1.104561006
RAB13,0.722211534
DNAJC10,0.867045691
PRKAA1,0.769074303
PDLIM5,1.36875645
C6orf106,0.979166595
ERBB2IP,1.011907906
EIF3J,1.196878288
RBFOX2,0.896552028
PRPF19,1.049270174
KIAA1191,0.9835309
DERL1,1.149323589
KLC1,1.130097676
NCOA3,1.18299342
TBCA,0.972345495
SEC63,1.125240305
AATF,1.046632296
SRP72,0.810414632
EPT1,0.865552393
ROCK1,1.056995076
SMC2,0.980182434
ASH1L,1.096119393
PUM1,0.951210461
RBM27,1.328960329
BCAR3,1.315808343
TMA7,0.921162289
RNF187,1.175112856
EHMT1,1.202936219
PCYOX1,0.96067058
UQCRQ,0.914018585
ATP6V1G1,1.275978562
SPTLC1,1.163311793
HAT1,1.107451188
NUP50,1.199304785
NAA15,1.143236754
PPP1R15B,1.029739617
PPP1R12A,1.132187193
C9orf78,1.151579657
NF2,1.172363107
WHSC1L1,1.248519802
FAM21A,1.349136903
ECI2,0.928354767
PHC2,1.420188712
NELFB,1.024630057
GNL1,1.001595306
PCNX,0.822801889
CCAR1,0.836011073
PPP2R2A,1.35710652
CDK2,0.958608105
HAS3,1.214285746
TSPAN3,1.23802318
NT5C2,1.253856862
EXTL3,0.995963832
STX6,1.25704801
SENP3,0.916649762
JADE2,0.60227671
MTAP,0.993581227
MRPS24,0.956931441
EMP1,1.034521964
EHD2,0.75865724
VEGFC,1.628630908
DGCR2,0.982911522
SPTLC2,0.995745524
RUVBL1,1.022913494
GPC1,1.020810378
FBXO9,0.760093556
RNF11,0.989051489
FANCI,0.897117212
PGAM5,1.200861734
VAV2,1.20552249
CAPZA2,1.266443547
RACGAP1,0.763111165
DHX33,1.039760437
UBTF,0.970445403
AMD1,1.080888854
TRAF4,1.32672038
IFI27,1.994440537
DCK,1.276731136
FAM60A,1.138012773
TMEM66,0.992560032
USMG5,0.996127294
DHX8,1.088094103
DUSP7,1.093869235
ARHGAP35,0.924079449
YTHDC1,1.184595932
DHRS7,1.190639132
ZBTB4,0.751600143
TTYH3,0.76901765
HERC2,0.86129316
CYB5R3,1.140887535
RSRC2,1.268083933
PSMC2,0.943692921
BIRC5,0.789141215
OGDH,1.060212269
AP1G1,1.049520461
RER1,0.887602322
CBWD5,1.499331694
SRCAP,1.098148336
MIB1,0.739882037
E2F7,1.09395468
PRPF6,1.130357873
DTX3L,1.145305812
CXCL1,0.866326566
TOMM7,0.914788225
MDH2,1.196040009
UBA6,1.022872561
CCDC6,1.186607169
SMARCC1,0.858277773
TGM2,0.595542312
SCFD1,1.054563383
TOMM5,1.220527987
TOX4,1.053319332
SGPL1,1.086934935
ELAVL1,1.131701322
NIPSNAP1,1.0092449
LMAN1,1.07321785
RABGGTB,1.37437905
ARFIP2,1.08492837
PNP,1.504720928
JUN,0.827333354
NFAT5,1.175503318
MBOAT2,1.125822901
DDX54,0.961862532
UBE2I,1.079915778
SERPINH1,0.993560444
VBP1,1.119259173
PARP14,0.826645421
CALD1,1.035906545
CKAP2,0.776376146
ABR,0.886281999
PLXNA2,1.005855047
CTPS1,0.923974135
TSC22D1,0.939522572
C1orf116,1.18916326
ENC1,1.205009056
TRIM16,1.11613976
RAB5B,0.766403774
PSMD7,0.955724323
IRF2BP2,0.918419019
UBA2,0.873164067
NUTF2,1.079606483
LRP11,1.358009677
CUL4B,1.004568794
MCM6,1.013925364
ZNF638,0.908885794
USP24,0.950178763
CLDN7,1.042669323
NAA20,1.029411833
RSL24D1,1.130752931
MEN1,1.060154637
PLEKHG3,0.995602188
LSM14A,1.028152732
SEC62,1.040321566
CPSF6,0.972869785
KIAA0368,0.777854954
UBE2K,0.98291158
DNTTIP2,1.37996905
ERGIC3,0.960923841
RFC5,1.124003106
PCNXL4,1.035833408
UBXN4,0.93426293
DUSP6,2.000406044
NR3C1,1.026398144
NOL6,1.068911822
GNPNAT1,1.062544521
CBL,1.074255256
ATP6V1C1,1.401459581
FOXK2,0.990113894
PSMC5,0.710802403
MAPK1IP1L,0.931043838
TCF19,0.936538839
BCR,0.851995017
RAC2,0.970036859
TK1,0.695241982
SLMAP,1.031721678
ARPC1A,0.968354391
ANP32E,0.685777169
PARP4,0.921952867
VPS13D,1.070861012
HIGD1A,0.901276285
AP2S1,1.014715603
DDX47,1.378908974
HSD17B12,1.02512702
ACACA,0.927654754
PDP1,0.993864588
MYBBP1A,1.31599743
MRPS27,1.087183001
B4GALT5,1.129676295
PYGB,1.084557808
SUMF2,0.619603016
TPP1,0.889852978
RBBP8,0.994825112
PDCD6,0.910719427
UBR7,1.029944347
GPBP1,1.209402018
YTHDF3,1.110603648
TOR1AIP1,1.240659597
DCTN2,0.810878092
PVR,1.41176806
ANKRD52,0.607549156
CEP170B,0.995461401
HIPK1,0.994697338
DNAJA2,1.067618704
PHRF1,1.247583746
BRIX1,1.537303934
XPO6,0.879636925
LARP4,0.985527914
CNOT7,1.061457306
BTAF1,0.814982754
MRPL12,1.18691677
SERPINE1,0.517048183
NDUFB9,0.898896488
CMIP,1.173985072
PTGR1,1.430843515
SMIM15,1.078784068
UBE2A,1.004621939
ASCC3,1.004252916
KRR1,1.407066828
HMGCR,0.779270043
PCMT1,1.165301954
WDR11,1.022228822
TSN,1.169831801
SLC9A1,1.018045452
KRT80,1.061215465
CTSC,1.244992237
TPM2,0.863095716
MARK2,1.104321189
AK3,1.575506812
ANTXR2,1.769113541
GLE1,0.908665127
BTF3L4,1.175694651
ATF6B,0.897243499
TMED5,1.163006858
STK4,0.976955044
PPP3CA,1.092441472
GALNT3,1.024470476
FKBP9,1.124813074
SQLE,0.685821766
SLC25A36,1.111974228
TAPBP,0.914037254
HEG1,1.16878518
IL4R,1.268560177
CTR9,1.088245599
C19orf43,1.209106253
ZC3H15,1.327591859
ACOT7,1.034564792
IPO8,0.999929984
CEBPZ,1.56807886
PPP6C,0.988415788
SCARB2,1.025188781
MAP2K1,1.02124152
NOP9,1.06179366
RICTOR,1.076051777
ANAPC16,0.77429532
MYO18A,0.881306317
RNASEK,1.048271041
FARSB,1.296521919
VPS29,1.147754545
BCL2L2-PABPN1,0.643701356
CYC1,0.897591225
SLAIN2,1.059106935
PLCB3,0.551734932
[truncated: 34,237 more rows]

## Sheet: Supple.6B
Supplementary Table 6. Dominantly expressed genes in HNSCC under ferroptotic stress
Supplementary Table 6B. FPKM fold change value in FIN56-treated HSC3 cells vs DMSO control by RNA-seq
Gene	FPKM FC
GAST	19.9203
ADAM32	10.5678
HSPE1-MOB4	9.32079
NME1-NME2	9.15802
DDR2	8.51071
OVGP1	8.50985
CCDC19	7.43444
SULT1A3	7.3486
ZNF559-ZNF177	7.26295
HIST1H2AE	7.01437
ZNF780B	5.77977
ERP27	5.23105
TNFSF4	4.51773
HIST2H2AA4	4.47577
HIST2H2AA3	4.38563
DCAF4L1	4.08541
MARCO	4.07615
NHLH1	3.99462
AURKC	3.89498
LEKR1	3.85196
PHKG1	3.8044
SCG5	3.64589
SERPINA3	3.62827
CMYA5	3.5626
TLR1	3.55629
SLC10A5	3.50178
IFNE	3.3672
MYLK2	3.36543
NCKAP5	3.26092
SLC16A6	3.13863
FAM154B	3.11269
KRT86	3.09108
ANGPTL4	3.08718
ADORA2A	3.03324
CALB1	3.02623
PLEKHB1	2.97219
HIST1H2BD	2.95474
LOC100996573	2.9445
ANKRD31	2.93977
NKD1	2.93256
ZNF177	2.92939
ASAH2	2.92124
HIST1H2AM	2.90925
TUBA8	2.90086
HIST1H2BK	2.90007
SARM1	2.89754
BST2	2.89036
ARSD	2.8533
HIST1H2BN	2.8533
CSMD3	2.8533
EYS	2.8533
LCP1	2.80724
HIST1H2BJ	2.77619
RIMBP3	2.77404
FAM179A	2.75819
PXDNL	2.75819
KCNQ3	2.74762
SLC19A3	2.66308
DLL4	2.65516
C10orf11	2.65307
IFI44L	2.61553
FBP1	2.61553
GCSAM	2.61227
HIST1H1C	2.60846
CRIP1	2.5795
KIAA1024	2.56797
CA11	2.56163
KRTAP4-1	2.55608
SLC22A18AS	2.53089
DPP4	2.51581
PCDHB14	2.51188
MTHFD2L	2.51091
ADAT3	2.50132
HIST1H4H	2.50104
LSMEM1	2.48749
CCDC147	2.47515
TIAF1	2.43788
SHISA2	2.42695
WDR78	2.42098
ESM1	2.40396
CEACAM1	2.40369
PLAUR	2.3917
TRIM39-RPP21	2.38265
CCDC81	2.37775
GS1-259H13.2	2.37775
MMP3	2.36504
ZNF577	2.35766
KCNRG	2.34978
LANCL3	2.34117
ANKRD1	2.33173
CD274	2.32551
PM20D2	2.32176
C20orf141	2.32069
RIMBP3B	2.30459
SLC1A3	2.29797
HIST1H2BC	2.29265
KCNE1L	2.2863
CLDN22	2.28264
CCDC144A	2.24188
INSC	2.23788
PADI2	2.23302
RAB3IL1	2.23143
SERPINB4	2.21923
LEPR	2.21222
2022-12-01	2.20574
ACRC	2.20482
ZNF506	2.19485
EVI2B	2.19485
SH3BGR	2.17696
CD101	2.17394
MYL12A	2.17245
TRMU	2.17149
VGLL1	2.16762
PKIB	2.16457
HIST2H2BF	2.15583
LONRF3	2.15249
HIST2H4A	2.14185
MRAS	2.13998
TLR4	2.13998
HIST1H2BG	2.13998
C19orf77	2.13998
HRG	2.13998
SNRPA1	2.13162
FOSB	2.12599
IFI6	2.12249
GPR135	2.12104
C12orf55	2.1162
FAM156A	2.10674
CNIH2	2.10601
C2orf43	2.09538
GPR116	2.09242
OXCT2	2.09242
BTBD19	2.09242
HLF	2.09242
GJC2	2.08511
SPRY4	2.07898
AOC3	2.07513
CATSPER3	2.07004
LYG1	2.06681
PCOLCE2	2.06399
C14orf182	2.06072
LOC102723572	2.05237
HIST1H2BO	2.04487
AIM2	2.04453
IFI30	2.0365
URGCP-MRPS24	2.03511
TP53	2.03008
LOC102724970	2.02735
HHAT	2.02394
NR4A2	2.02325
CTSO	2.00788
CTSS	2.00557
PRPF3	2.00495
CTSK	2.0041
ID2	2.00232
DUSP6	2.00041
BSPRY	1.99731
C6orf99	1.99731
IFI27	1.99444
IFITM10	1.99193
ETV5	1.99119
TAMM41	1.98973
LY96	1.98707
ZNF808	1.98296
CBX2	1.98236
DEFB4A	1.98146
EPPK1	1.97651
RHOBTB1	1.97536
PCDHGA4	1.97536
LSR	1.97287
SLPI	1.96491
PTBP2	1.96199
DRP2	1.94749
ARSK	1.94742
DDX46	1.9376
RHBDD2	1.93246
ZNF814	1.92723
CSNK2A3	1.92458
ALPP	1.92432
AMIGO3	1.91874
ATP8A2	1.91706
FAM81A	1.91672
PADI1	1.91455
GOLGA8O	1.9022
HOXD4	1.9022
TIGD3	1.9022
C1orf162	1.9022
LOC101928624	1.9022
SYNJ2BP-COX16	1.88318
AUH	1.88114
LRRC37A3	1.87578
SLC22A1	1.87503
LOC100996634	1.87102
RP1L1	1.86608
RASGRP3	1.86416
MAGIX	1.86257
TCHH	1.86173
GCHFR	1.85946
ULBP1	1.85637
SPATA18	1.85465
SRRM5	1.85214
RNF165	1.84706
TMEM156	1.84606
ZNF23	1.84552
SLC38A4	1.84499
CYP2E1	1.84276
MINOS1-NBL1	1.83949
SLIT3	1.83879
PRKAB1	1.83606
OXTR	1.83546
ATP6V0A4	1.83427
MGAT4C	1.82904
HLA-DRB5	1.82904
IGFBP1	1.82904
CYBB	1.82294
DEFB103B	1.82294
CCL5	1.82294
CBWD3	1.82133
GANC	1.8198
DUSP4	1.81582
FAM227B	1.81162
CCDC87	1.811
EFCAB5	1.80709
LGR6	1.80709
PRODH	1.80709
TLL1	1.80709
BCL2	1.80709
SLCO1B1	1.80429
THUMPD2	1.80243
RHCE	1.80209
TNFSF15	1.79945
LOC101060351	1.79652
POLR2A	1.79542
UBOX5	1.79144
COL8A1	1.79046
BTN2A1	1.78853
PTGER4	1.78807
AQPEP	1.78331
ANGEL1	1.78132
LOC102723542	1.78027
LOC102723728	1.77954
FGF7	1.77814
C12orf66	1.77635
NINJ2	1.77539
TAF4B	1.77486
SERPINB2	1.7746
CMTM1	1.77251
ZNF845	1.77124
ANTXR2	1.76911
LOC101060181	1.76633
GBP1	1.76474
ZNF223	1.75907
C1orf63	1.75296
LOC102724164	1.75249
NDUFAF1	1.74867
JMJD7-PLA2G4B	1.74835
C3orf52	1.74583
CCND2	1.74571
CCRL2	1.74555
ATP2A1	1.74368
RHOV	1.74177
ZNF479	1.74031
LOC100507747	1.73436
ANKEF1	1.73428
PLCB2	1.72927
LOC100996535	1.72927
CXorf58	1.72927
ZNF517	1.72885
SMN2	1.72791
LIPH	1.72783
AMDHD1	1.727
ZNF816	1.72607
DNAJC2	1.7237
LACTB2	1.72357
CASP2	1.7232
C14orf37	1.72226
HABP4	1.72187
PHLDA1	1.72079
RASL11A	1.71726
ULK2	1.7165
DNAH7	1.71198
HECW2	1.71198
ATP6V1G2	1.71198
ZNF28	1.71097
ZHX1-C8ORF76	1.71089
IRS2	1.70854
PLGLB2	1.70639
PBLD	1.70552
NT5E	1.7051
NNMT	1.70278
ZNF84	1.70097
CENPV	1.70015
LOC102724594	1.69886
RDH13	1.69748
CCDC64	1.69722
TUFT1	1.69715
ZC3H8	1.69646
IQCH	1.69469
FMO4	1.69397
ERVMER34-1	1.69255
LHX1	1.69209
SPATA17	1.69085
MYO16	1.69085
ZFP69	1.68805
ST8SIA4	1.68604
RNASEL	1.6858
ZNF613	1.68528
TIMP2	1.68309
ZNF433	1.68272
RNF125	1.68166
HLA-B	1.68061
TGOLN2	1.67918
ZNF773	1.67856
ITGA4	1.67841
HECW1	1.67841
EMILIN2	1.67841
EOMES	1.67721
ZNF286B	1.67178
IL1RL2	1.67059
CCND1	1.66964
PTGS2	1.66932
ZSCAN12	1.66665
DUSP19	1.66621
RRN3	1.66593
PQLC3	1.66497
MT1A	1.66443
BMPR1B	1.66443
GPRC5A	1.66245
ACPP	1.65763
LPXN	1.65613
ASTE1	1.65426
SYT11	1.65191
CHN1	1.65097
LOC101927371	1.64703
GDF15	1.64703
HUS1	1.64621
ZNF239	1.64515
SMIM10	1.64281
SERPINI1	1.64281
C1orf233	1.64281
QPCT	1.63943
TBC1D4	1.63921
TMEM234	1.63582
TAPBPL	1.63495
CRYGC	1.63046
CCT6B	1.63046
GULP1	1.62946
ABCA12	1.6292
VEGFC	1.62863
TMEM242	1.62847
ZNF287	1.62816
ZNF557	1.62547
CCDC169	1.6248
CBX8	1.6244
MMP15	1.62351
TAS2R14	1.62247
CBWD6	1.62237
HS6ST2	1.61991
IL1R2	1.61915
ZNF799	1.61836
RND3	1.61769
SERPINE2	1.61752
NLRP3	1.61726
CGNL1	1.61687
CARD14	1.61687
FAM184A	1.61687
STX11	1.61557
SOCS3	1.61475
WDR63	1.61274
PCDHB13	1.61274
PCDHGA5	1.61274
TROVE2	1.61205
TBXA2R	1.60955
ST6GALNAC1	1.60955
ZNF226	1.60812
GPCPD1	1.60422
ULBP3	1.60393
AREG	1.60384
PDRG1	1.60061
GNL2	1.60004
ZNF480	1.59966
STX8	1.59854
CA13	1.59838
PCDHGB3	1.59785
MTPAP	1.59356
C5orf34	1.59315
CCDC96	1.59281
KIAA1107	1.59132
ZNF443	1.58951
C14orf169	1.58838
GCH1	1.58781
ARHGAP25	1.58637
ZNF624	1.58615
DSG1	1.58517
UNC80	1.58517
PPIL4	1.58517
ZNF124	1.58517
PPP1R1C	1.58517
FOLR3	1.58517
TMPRSS13	1.58517
ZNF878	1.58517
RSPO4	1.58517
FOXD3	1.58517
TNFSF14	1.58517
SLC20A2	1.58322
C14orf79	1.58185
EREG	1.58109
VCL	1.58
UTP15	1.57905
FIBCD1	1.57883
ACOT13	1.57874
DAPK3	1.57848
TST	1.57643
AK3	1.57551
IER5L	1.57537
TNFRSF1B	1.57526
ZNF263	1.57289
MYLK4	1.57138
SLC22A20	1.57138
METTL16	1.57102
LLGL2	1.57065
PGS1	1.57016
C1orf27	1.56875
CEBPZ	1.56808
PARD6A	1.56803
PIP4K2C	1.56739
SPDYA	1.56652
SRPRB	1.56484
HIST2H4B	1.56453
THBD	1.56412
TMEM45A	1.56355
NPIPB11	1.56342
SP110	1.56259
TXK	1.56252
FCRLA	1.56252
NME9	1.56252
BEST3	1.56252
SPICE1	1.56118
WTIP	1.5598
USP53	1.55963
MED12L	1.55943
NAA25	1.55922
TNFRSF10A	1.55887
LRP2BP	1.55635
CD177	1.55635
TM4SF1	1.55485
PRH1	1.55346
HAUS2	1.55242
PATL1	1.5521
GNB1L	1.55112
ZNF259	1.55037
CYP24A1	1.55014
RIBC2	1.54994
ZNF563	1.54994
C10orf12	1.54964
SRRM1	1.54907
LOC730268	1.54867
MED17	1.54735
SIRPB1	1.54731
NPR3	1.54436
ZNF25	1.54407
CHRNA5	1.54388
KDELC2	1.5414
WDR43	1.54001
C11orf48	1.53877
MPHOSPH10	1.53863
WWOX	1.5382
OPN3	1.53778
CRBN	1.53774
SMG7	1.53751
SUN3	1.53748
TBX19	1.5374
PLK3	1.53733
BRIX1	1.5373
FUT1	1.53724
MTRF1L	1.537
TG	1.53639
HMOX1	1.53639
HIST1H2AI	1.53639
ATP6AP1L	1.53639
RARRES1	1.53639
SFXN4	1.53578
TNFSF13B	1.53233
XAF1	1.53201
ACOT2	1.53185
LOC101929959	1.53082
ACIN1	1.53035
ASTN2	1.53003
TRIM4	1.53003
CCNE2	1.52962
TMEM158	1.52642
ZFP69B	1.52443
IGFBP7	1.52419
TGFA	1.52403
S100A13	1.52402
C12orf57	1.52334
SLC44A3	1.52209
PTPRE	1.52196
GATA3	1.52176
SP8	1.52176
SLC28A3	1.52176
TMEM189-UBE2V1	1.51929
MSX2	1.51881
DOK1	1.51827
MDC1	1.51817
EXOSC7	1.51709
MARCKSL1	1.51497
KLF2	1.51472
PLD1	1.51447
UBXN2B	1.51379
TATDN2	1.51353
SLC39A8	1.51337
CCBL2	1.51335
AKAP6	1.51286
HSPA14	1.51227
BDNF	1.51218
CCDC92	1.51171
ITPKB	1.51148
SELPLG	1.51026
PROS1	1.50987
AFMID	1.5084
EPHA2	1.508
CBX5	1.50775
LRRIQ3	1.5074
NUP62CL	1.50713
DNASE1	1.50682
CPNE8	1.50682
SDPR	1.50675
CLCA2	1.50637
TMEM33	1.50632
TFEC	1.50591
HSD17B2	1.50538
NEDD8-MDP1	1.50534
C17orf51	1.50515
PNP	1.50472
PCSK5	1.50447
CD163L1	1.5039
PRPF39	1.50279
NGF	1.50052
EPHA4	1.49981
SLFN12	1.49953
CBWD5	1.49933
DHODH	1.49819
CDCP1	1.49816
C2CD2L	1.49716
MSANTD3-TMEFF1	1.49611
ELL	1.49541
MANSC1	1.49508
SAMD9	1.49501
LOC100996763	1.49475
LOC102723360	1.49459
DHDH	1.49459
PLCB4	1.49459
RARRES3	1.49397
DOHH	1.49307
TXNRD3	1.49293
THSD4	1.49257
RBM14-RBM4	1.49254
RNF121	1.49244
ZNF629	1.49144
ZNF333	1.49137
CERS3	1.49108
GLRB	1.49044
TM2D1	1.48999
DDIT3	1.48893
SEPW1	1.48818
ZFAND2A	1.48713
PUS1	1.48672
AK6	1.48666
B4GALT4	1.48661
GRAMD1C	1.48637
RUNDC3A	1.48609
DNAJC25-GNG10	1.48609
IL36RN	1.48464
WDYHV1	1.48372
APOBEC3G	1.48372
ZNF823	1.48297
FLVCR1	1.48186
ARID5A	1.48122
NEK7	1.48062
PGF	1.47988
SLC9B2	1.47981
ZNF669	1.47977
TMEM171	1.47949
PDE4A	1.47949
ZNF160	1.47907
ZNF620	1.47877
C12orf56	1.47786
ZNF699	1.4775
B2M	1.47729
SLC27A2	1.47724
CHPF	1.47717
DUSP5	1.4771
PRRG4	1.47703
TOR1AIP2	1.47653
TRPM2	1.47647
PDE4D	1.47585
BRCA2	1.47556
SHPK	1.47473
JPH2	1.47469
GRWD1	1.47361
CNNM4	1.47333
HIST1H2AC	1.47276
ZNF490	1.47225
MTFR1L	1.47224
ZNF296	1.47214
RIOK2	1.47206
ACTN1	1.47196
COMMD10	1.47161
REEP6	1.47158
LOC101060581	1.47143
FRMPD4	1.46988
NCR3LG1	1.46988
FUCA1	1.46973
RGS2	1.46943
WDR1	1.46903
FOXQ1	1.46873
NMRK1	1.46843
SUSD4	1.46837
ZNF44	1.46833
LOC102724235	1.46676
POLR2L	1.46635
GPNMB	1.46634
MMS22L	1.46601
ZNF350	1.46469
ADSSL1	1.46469
ITGB6	1.46462
TLE3	1.46424
RAET1E	1.464
GABRE	1.46383
LY75-CD302	1.46355
ZNF600	1.4635
HTR1D	1.46323
AKAP8L	1.46254
CHST2	1.46194
ZNF844	1.46179
TUBA4A	1.46146
TNRC6C	1.46004
CD99L2	1.45968
ZMYM6	1.45898
PCDHB9	1.45835
RELT	1.45786
RBBP4	1.45782
SUPV3L1	1.45745
ANXA3	1.45666
IL20RB	1.45542
ATP2C2	1.45506
ANXA1	1.45434
ZNF197	1.45433
ZNF317	1.45376
MRPS35	1.45307
CXADR	1.4526
KAL1	1.45206
KIAA1211L	1.45168
HOXB4	1.45168
UGT1A6	1.45104
A4GALT	1.45067
C17orf103	1.45034
ATAD3B	1.44955
RASEF	1.44941
LSG1	1.44791
PLA2G4A	1.44762
EMC1	1.44744
KLHDC1	1.44733
CTAGE15	1.44733
TMEM17	1.44703
HIST2H2BE	1.44602
AGAP6	1.44595
TMEM201	1.4459
LOC101929747	1.44567
PUS7L	1.44564
GPATCH4	1.44426
BEGAIN	1.44426
TBC1D19	1.4433
ATP1B3	1.44314
CTAGE4	1.44298
VASN	1.44277
ZNF230	1.44175
ZNF473	1.44153
TTC8	1.4414
C2orf74	1.44113
LOC101928083	1.44106
NOMO3	1.44076
LNPEP	1.43973
SP140L	1.43966
BRI3BP	1.43942
FAM86C1	1.43925
CNN2	1.43921
RPIA	1.43872
EMC7	1.43848
TMA16	1.43846
KHDC1	1.43738
TRIT1	1.43733
ZNF510	1.43679
FZD8	1.43656
ACAA2	1.43636
HHLA3	1.43605
CD55	1.4353
ALYREF	1.43518
PANK2	1.43515
NRG2	1.43505
EMC3	1.43499
RBBP5	1.43467
KIAA0825	1.43445
ZMPSTE24	1.43412
RAB4A	1.4335
CD3EAP	1.43335
SPOPL	1.4331
ATAD1	1.4329
ZNF26	1.43208
PPAN	1.4317
CDK20	1.43145
GALK2	1.43142
ATP10D	1.43089
PTGR1	1.43084
ALKBH2	1.43046
TBC1D2	1.4302
THAP2	1.42957
URB2	1.42951
LACC1	1.42888
TMEM209	1.42881
B3GALT6	1.42749
IPPK	1.42727
SPRY3_2	1.42665
FSCN2	1.42665
ZNF233	1.42665
ZNF227	1.42665
TMEM253	1.42665
BTBD8	1.42665
MYOM2	1.42665
PCDHGA6	1.42665
AKAP3	1.42665
USP6	1.42665
NYNRIN	1.42665
CPNE5	1.42665
ADAM23	1.42665
WDR75	1.42652
DOK7	1.42546
TMEM179B	1.42518
DUSP1	1.42504
CLCC1	1.42502
FUT3	1.42468
ERI1	1.42463
ELOVL7	1.42442
ZNF841	1.42402
POLR1C	1.42376
VGLL4	1.42355
MND1	1.42178
CDX2	1.42143
ZNF468	1.42078
ASAH2B	1.42043
CUEDC2	1.42028
PHC2	1.42019
SAMD12	1.41982
LRIF1	1.41964
IFIT2	1.41898
GEMIN8	1.41885
CCDC86	1.41878
RPRD1A	1.4186
CCK	1.41859
SRPX2	1.41846
EHHADH	1.41822
DDX60L	1.41773
ANKLE2	1.41765
ARRDC4	1.41707
SUCLA2	1.41638
ZNF761	1.41573
XPR1	1.41512
PLEKHF1	1.41463
NR4A1	1.41425
ATP6V1E1	1.41415
COA7	1.41402
TBP	1.41401
SCNM1	1.41398
PRKG1	1.4138
CDKL3	1.41306
LIN7B	1.41306
NIPA1	1.41233
ZC3H4	1.4122
PVR	1.41177
TTYH1	1.41131
SNAPC1	1.41115
ZNF282	1.41089
GFOD1	1.41086
TAF13	1.41073
ATP6V1D	1.41021
RCBTB2	1.40967
ZNF432	1.40957
TRNT1	1.40954
NEK11	1.40946
CCDC121	1.408
ORC6	1.40782
KRR1	1.40707
PLD6	1.40684
CMC1	1.40649
HSPBAP1	1.40567
SPRY2	1.40527
NUP155	1.40423
MUC20	1.40401
C11orf65	1.40401
ZNF502	1.40379
CBWD2	1.40377
ZNF136	1.40317
FLNB	1.40308
QTRTD1	1.40221
SLC25A15	1.40166
TAGLN	1.40162
ATP6V1C1	1.40146
SLC4A8	1.40052
PLLP	1.4005
SLC41A3	1.4004
GOLM1	1.4004
KLHL2	1.39998
CRY2	1.39997
PRPF4	1.39987
MED6	1.39979
CHCHD7	1.39968
NUDCD1	1.39967
COL9A3	1.39948
RC3H1	1.39936
PIGG	1.3989
CTGF	1.39872
HBEGF	1.39792
SGCB	1.3979
FAM43A	1.39779
LNX1	1.3977
ITGA2	1.39758
IGF2R	1.39707
KLHL21	1.39659
GSAP	1.39618
SNRPB2	1.3961
FAM134C	1.39608
RIN2	1.39585
SBNO1	1.39554
ZNF764	1.39551
FBXO31	1.3951
ZNF763	1.39495
EPCAM	1.39477
EXO1	1.39468
CCDC9	1.39448
KCNK1	1.39426
CD14	1.394
CALU	1.39387
WLS	1.39343
ZNF440	1.3931
ZNF684	1.39295
CLCN4	1.39268
MTRNR2L8	1.39241
XK	1.39241
DUSP12	1.3916
SLC25A33	1.39018
BCLAF1	1.39013
CST6	1.39012
ABL2	1.38945
JMJD6	1.38899
P2RX5	1.38861
CEP41	1.38782
LDHC	1.38702
MAN1B1	1.3869
MCOLN2	1.38686
TGFBR3	1.38581
EXO5	1.38579
CTU1	1.38571
IFI16	1.38553
ZNF718	1.3855
SERTAD1	1.38526
DSCR3	1.38498
KLHL8	1.38428
PPP2R2D	1.38393
LAMA2	1.38342
STYK1	1.38342
SH3BGRL	1.38342
NTSR1	1.38342
DMRT2	1.38262
FAS	1.38258
ARHGAP22	1.38253
MIER2	1.38244
TRIB1	1.38154
YTHDF2	1.38153
C9orf169	1.38136
RNASE7	1.3811
RASSF5	1.38082
DDX31	1.38066
CST3	1.38017
DNTTIP2	1.37997
PGBD1	1.37943
TRMT61A	1.37892
DDX47	1.37891
RNMT	1.3786
MAGI1	1.37837
MYD88	1.37799
BAZ1A	1.37774
ATF3	1.37711
DGKG	1.37692
TPRN	1.37675
MYCL	1.37668
FAM111B	1.37661
PMVK	1.37657
VEPH1	1.37647
DIEXF	1.37638
ASB6	1.37608
LETM1	1.3759
CCNT2	1.37562
PHLDA2	1.37517
EXOSC4	1.37512
MRPL32	1.3746
RABGGTB	1.37438
TRIM35	1.3743
SSR3	1.37427
SLC25A25	1.37419
ZNF705E	1.37381
ZNF426	1.37337
ZNF416	1.37326
METTL15	1.37221
RSG1	1.37201
PIGW	1.37151
HDAC9	1.3712
NAA16	1.37119
AKAP12	1.37069
ZNF611	1.37065
CFDP1	1.37059
GBA	1.37036
PFDN1	1.37031
STOX2	1.37017
UMPS	1.36988
CDCA5	1.3692
GRPEL1	1.36911
AIG1	1.36904
NHSL1	1.36903
VPS18	1.36887
PDLIM5	1.36876
SH3RF1	1.36872
ZNF354A	1.36803
ARL8B	1.36775
CD59	1.36626
MAPK10	1.36568
RBM38	1.36564
UTP20	1.3655
ALG14	1.36532
SDF4	1.36499
DGAT2	1.36498
RMDN2	1.36462
PANK4	1.36399
FOXF2	1.36384
NSRP1	1.36379
GAREM	1.36371
ZNF765	1.3635
C3orf67	1.36292
FOXK1	1.36266
TSNAX	1.36251
LPIN2	1.36249
ATP6AP1	1.36207
MX1	1.36205
CCRN4L	1.3617
RAD50	1.36168
ACVR1C	1.36158
B4GALT6	1.36098
SCAF4	1.36091
HS3ST1	1.36065
SELO	1.36
HOXC11	1.35998
ERGIC2	1.35983
ZNF419	1.35937
MMP14	1.35927
NDUFAF4	1.35906
CSGALNACT2	1.3589
GTDC1	1.35872
EMR1	1.35872
WBSCR28	1.35872
DLL3	1.35872
FER1L5	1.35872
FUS	1.35861
ATG12	1.35846
PIP4K2A	1.35819
TIMM17A	1.35818
CCDC107	1.35802
LRP11	1.35801
HLA-C	1.35785
ZNF675	1.35782
C12orf5	1.35772
AGO3	1.35737
PPP2R2A	1.35711
GPAM	1.3565
ARPC4	1.35644
ZFAND3	1.35601
SASH1	1.35588
CCDC80	1.35583
B4GALT1	1.35563
MTBP	1.35542
NAF1	1.35522
RBM33	1.35457
C9orf3	1.35456
PPP1R15A	1.35445
ZNF57	1.35439
VDAC2	1.3542
TEX10	1.3538
FTL	1.3536
COMMD1	1.35349
PUS3	1.35349
GMPR	1.35349
C16orf70	1.35307
ATL3	1.35297
ZKSCAN2	1.35297
CDC42EP3	1.35272
NPTXR	1.35268
GNL3L	1.3525
SCFD2	1.35241
SLC38A1	1.35207
AMOTL2	1.35201
KRT9	1.35192
IER5	1.35173
ACTR3B	1.3517
NPIPB4	1.35105
LTV1	1.351
GPR156	1.351
CEP89	1.35098
AGTRAP	1.35078
ADCK1	1.35065
CEP63	1.35062
TRNAU1AP	1.35055
FAM21C	1.35042
BCL2L1	1.35018
ZNF35	1.35007
LOC101929571	1.34995
LYPD1	1.34959
FAM155A	1.34924
VAMP5	1.34924
FAM21A	1.34914
MED9	1.34891
CEPT1	1.34866
HOXA10	1.34865
FER	1.3486
SPINT1	1.34813
IRX4	1.34798
ENDOD1	1.34793
CCDC59	1.34791
SLC12A4	1.34779
ATP6V0A2	1.34778
GEMIN5	1.34769
POLDIP3	1.3475
RUNX1	1.34724
DNAJA3	1.34712
CDC5L	1.34698
NIP7	1.34647
CASP8	1.34627
APP	1.34615
IER2	1.34611
PIAS4	1.34597
RBM19	1.34555
PCDH7	1.34515
ACTR5	1.34481
ZNF383	1.34446
CORO1C	1.34437
STC2	1.34414
KYNU	1.34404
GLIPR1	1.34398
C5orf22	1.3439
C1orf106	1.34364
FKBP7	1.34331
LIN9	1.34322
MED10	1.343
EXOC4	1.34277
IFFO2	1.34231
PRPF40A	1.34197
CDYL2	1.34196
CTBS	1.34196
KCNN4	1.34169
YRDC	1.3416
MTERFD1	1.34134
ZNF8	1.34107
TRAPPC2L	1.34073
RPP14	1.34056
KIAA0247	1.34042
RBM39	1.34032
STYXL1	1.34027
DSC2	1.34006
NRARP	1.34
DLX3	1.33961
ZNF205	1.33948
COLGALT1	1.3393
AGPAT6	1.3392
CCPG1	1.33911
GAN	1.33866
YBX3	1.33862
FLCN	1.33859
PIBF1	1.3382
ARNT2	1.33799
ZNF441	1.33791
TSSC4	1.33785
AP3S2	1.33725
AKAP1	1.33711
POFUT2	1.33704
RAB35	1.33686
FAM177A1	1.33676
PER2	1.33668
SON	1.33661
KDSR	1.33599
NIPAL4	1.3358
MTHFD2	1.33579
ST14	1.33547
SSSCA1	1.33538
STAM	1.33536
TFB2M	1.3353
ARSB	1.3352
PPP2R3B_2	1.33501
RAB12	1.33489
CCDC7	1.33461
SLC35B2	1.33433
KLHL11	1.33401
RNF43	1.33393
AAGAB	1.33372
ATP6V1H	1.33361
CLDN1	1.33348
SMEK1	1.33331
TFIP11	1.33294
RBAK	1.33214
EAF1	1.33176
C1orf109	1.33154
ZFP92	1.33154
BEST4	1.33154
SLC13A3	1.33154
GP1BB	1.33154
NOTCH3	1.33154
PIK3C3	1.33135
BCAR1	1.33126
DERL2	1.3309
ATP6V1E2	1.33072
HOXA11	1.33063
CNKSR3	1.33043
SYT1	1.33005
RRP9	1.32986
PIGM	1.32979
MURC	1.32965
STK17A	1.32954
IDS	1.32925
CPEB4	1.3291
RBM27	1.32896
ZNF451	1.32886
HIST3H2A	1.32874
SBDS	1.32862
TPD52L1	1.32855
DACT2	1.32852
THAP10	1.32814
ZC3H15	1.32759
DISP2	1.32736
APMAP	1.32721
PPP4R2	1.3268
LRRN4	1.32675
TRAF4	1.32672
RBM47	1.32617
C10orf2	1.32607
TMPRSS11E	1.32587
MRPS31	1.32587
CTSB	1.32546
ACAP2	1.3253
STK3	1.32508
GPR115	1.32508
ZNF112	1.32504
ACTN4	1.32498
CRCP	1.32485
DLX1	1.32475
NIFK	1.32438
DDX23	1.32426
SPR	1.32418
RPP40	1.32416
RASSF6	1.32398
TUBGCP4	1.32391
VTI1A	1.32374
SDE2	1.32367
SPRED2	1.32365
EIF4A3	1.32363
SPTB	1.32327
TARSL2	1.32309
LAT2	1.32285
ZNF224	1.32269
UBE2E2	1.32233
C16orf46	1.32187
CCND3	1.32155
SETD1B	1.32099
SNAI1	1.32097
ZNF654	1.32062
ZCCHC2	1.32059
SHQ1	1.32013
GPD2	1.31955
DDAH1	1.31951
CCDC137	1.31946
TIMP1	1.31944
NCOA2	1.31941
TRA2A	1.31934
CPVL	1.31907
TACSTD2	1.31904
PRKX	1.31879
ZNF280C	1.31869
EMC8	1.3186
LIMK2	1.31853
ZGPAT	1.31848
RAE1	1.31822
NOL11	1.31817
GADD45GIP1	1.31786
RASSF3	1.3178
DHX15	1.31741
DHX37	1.31724
CFL1	1.31722
POPDC2	1.31691
DNAJC25	1.31691
OAZ3	1.31691
RAET1L	1.31691
PMAIP1	1.31682
AEN	1.31624
CD320	1.31615
FAM46A	1.31607
MYBBP1A	1.316
BCAR3	1.31581
ZNF20	1.31575
ARHGAP23	1.31537
ASB1	1.31532
PPIG	1.31522
PTPRK	1.31508
IGHMBP2	1.3149
C11orf1	1.31484
TMED4	1.31441
GTF2B	1.31378
RSL1D1	1.3137
PDGFB	1.31367
LPCAT1	1.31351
LOC101060179	1.31351
PRSS56	1.31342
KRT8	1.31342
ANKRD18B	1.31325
PTGES	1.31314
DNAJB11	1.31302
DDX20	1.31252
PAN3	1.31251
SNRPB	1.31213
KDELR3	1.31198
TMEM86A	1.31186
SLFN12L	1.31186
TEX40	1.31186
LOC101929046	1.31186
ZNF324B	1.31149
CREBZF	1.31126
LIMA1	1.31112
ZNF3	1.31071
ALKBH1	1.3106
C20orf24	1.31048
FBXO28	1.31045
TMEM81	1.31041
CBX4	1.31032
ABHD5	1.31014
NOG	1.31001
SLC16A3	1.30958
ZNHIT2	1.30947
ZNF746	1.30896
TBK1	1.30887
TMEM208	1.30863
MELK	1.30847
TMEM175	1.30831
KLC3	1.30824
FRAT1	1.30776
CLGN	1.30776
CHRNA10	1.30776
OSTM1	1.30759
GPANK1	1.30751
LEO1	1.30743
TIMM22	1.30733
FOXJ3	1.30699
KCTD5	1.30678
ACTL6A	1.30665
CCDC90B	1.30659
CALML4	1.30638
GLTSCR1	1.30577
RNPC3	1.30567
HIST1H4K	1.30543
DAPP1	1.30536
ABHD6	1.30527
EPS8	1.30513
DCUN1D2	1.30513
CPT1A	1.30493
ZNF408	1.30464
CAP1	1.30458
RC3H2	1.30449
PPFIBP2	1.30437
CRYGS	1.30437
TTC5	1.30378
YME1L1	1.30374
CTDP1	1.30345
MRPL46	1.30315
TTLL7	1.30259
OSCP1	1.30218
MAST4	1.30198
SPTY2D1	1.30178
SLC1A5	1.30175
ORC3	1.30171
NOMO2	1.30138
QSOX2	1.30129
C10orf88	1.30122
SURF6	1.3012
ZNF627	1.30089
MAST3	1.30088
PPP1R9B	1.30025
CLIP1	1.30022
ATP6V0B	1.30018
ERMP1	1.29993
EYA3	1.29972
THRB	1.29968
ZNF805	1.29967
E2F3	1.2996
RAP1GAP2	1.29909
SNAP29	1.29896
MRPL15	1.29889
LOC101060376	1.29881
LYAR	1.29867
LRRC47	1.29866
GLOD4	1.29851
TFAM	1.29845
BRD4	1.29837
MEX3D	1.29836
EDEM1	1.29834
MALT1	1.29793
RNMTL1	1.29783
MRTO4	1.29776
PDHX	1.29775
HES2	1.29757
MTRNR2L2	1.29747
OTX1	1.29746
TUT1	1.29722
ICT1	1.29719
FAF2	1.29707
UBE2W	1.29698
MAP3K7CL	1.29696
PRR19	1.29696
PODNL1	1.29696
ARIH2OS	1.29696
CLIC5	1.29696
MBTPS2	1.29681
ZNF77	1.29655
FARSB	1.29652
CCNO	1.29647
TTC30B	1.29619
UBE4A	1.29586
ZUFSP	1.29562
LMTK3	1.29555
USP36	1.2955
UHRF2	1.29539
USP47	1.29536
CCDC132	1.29517
C9orf116	1.29512
KCNJ14	1.29512
ZNF18	1.29507
ADCK3	1.2948
CDKL1	1.29442
TWISTNB	1.2944
LCLAT1	1.29424
ABHD15	1.29421
ZNF695	1.29412
TM7SF3	1.29402
RFK	1.29379
ARL4D	1.29371
NSUN3	1.2937
TUBGCP3	1.2935
FOXN2	1.29341
BAIAP2L2	1.29338
KLF4	1.29317
PNISR	1.29281
SLC39A9	1.29232
PRDX4	1.29187
POLR1B	1.29178
ZNF697	1.29174
TTC30A	1.29166
KIAA0226	1.29161
PIK3R4	1.29152
ZNF275	1.29146
CHID1	1.29138
NELFA	1.2912
RNF122	1.29078
IL20	1.29078
LOC102724049	1.29078
PCDH1	1.29072
PHB	1.29058
RNF40	1.29053
CBR3	1.2904
GEN1	1.2903
CBWD1	1.2902
SMG5	1.2902
SLCO4A1	1.28983
STOM	1.2898
MBIP	1.2898
ALG3	1.28968
CCDC12	1.28964
SPATA2L	1.28963
EIF1AD	1.28928
TRAPPC6A	1.28927
NOP58	1.28898
C10orf54	1.28888
SERPINB8	1.2886
EVA1C	1.28859
ANKRD10	1.28854
PITPNB	1.2883
NXN	1.28817
KLHL26	1.28804
ZNF766	1.28801
LRRC27	1.28795
KLHL18	1.28762
PPP1R8	1.28749
GPATCH11	1.28746
NUDCD3	1.28736
MEMO1	1.28726
C19orf24	1.28693
SNX7	1.28678
QDPR	1.28655
MGAT5	1.28651
PTP4A1	1.28641
ITPRIP	1.28613
USP10	1.28588
CHM	1.28581
CCDC93	1.28561
BYSL	1.28554
TUBB3	1.28549
DUS3L	1.28534
TRIM26	1.28533
MED21	1.28522
METTL1	1.28521
FIP1L1	1.28498
LOC101927850	1.28493
ZNF121	1.28485
RELA	1.28471
RNF14	1.28433
ZNF846	1.28399
ERRFI1	1.28392
ZC3H13	1.28373
ENTPD4	1.2837
RCL1	1.28352
TRUB2	1.28352
C1D	1.28347
REXO1	1.28318
MET	1.28311
DNAJC7	1.28305
MLH3	1.28301
ZNF142	1.28256
SCO1	1.28247
BSG	1.28246
NUDT19	1.28226
CCDC106	1.28202
LIPJ	1.28192
PATL2	1.28192
FEM1A	1.2819
OSTF1	1.28171
MNX1	1.28159
MT1M	1.28144
SPOCK1	1.28142
PDCD1LG2	1.28141
PNO1	1.28136
HOXC5	1.28134
HSPA2	1.28096
TRUB1	1.28091
RPP30	1.28081
ALKBH4	1.28066
ZNF384	1.28046
PTCD2	1.28041
CWC22	1.28005
SUCO	1.27994
C17orf97	1.27988
SCEL	1.27955
LHX5	1.27954
SFMBT2	1.27953
ZSWIM6	1.27952
VPS37B	1.27948
ZNF428	1.27921
SIRT4	1.27907
CDKN2AIP	1.27893
MLF1	1.27892
CD63	1.2781
SNRNP25	1.27789
ZNHIT6	1.27788
TIMM8B	1.27786
AHI1	1.27776
SKAP2	1.27756
SLC2A11	1.27729
NOC2L	1.27727
DCK	1.27673
SCAI	1.27646
NFIA	1.27641
SKA3	1.27622
ZNF207	1.27614
ATP6V1G1	1.27598
RNPS1	1.27595
TM9SF2	1.27594
COX19	1.27591
FAM208B	1.27586
MFAP1	1.27585
FAIM3	1.27534
DSTYK	1.27529
IRF9	1.27527
GGH	1.27523
NRG1	1.27523
DBR1	1.2752
ZNF267	1.27518
LEMD3	1.27516
FAM133B	1.27514
TOMM40L	1.27506
MANEA	1.275
DNAJC6	1.27499
ELP3	1.27463
CNOT4	1.2744
SRD5A3	1.27417
KLF12	1.27413
TCERG1	1.27412
ZIC5	1.27401
MPZL3	1.27396
AAR2	1.27395
HHEX	1.27393
ZNF394	1.27375
PKIA	1.27375
ALG1	1.27363
MAOA	1.27359
EXT1	1.27357
CABYR	1.27351
CTSA	1.27348
CLU	1.27346
KRI1	1.2732
GSK3A	1.27316
AKIRIN1	1.27304
GOLIM4	1.27303
SPIN2B	1.2727
PCDHGC3	1.2726
C11orf83	1.27253
MBOAT1	1.27247
ARNTL2	1.27241
ZNF114	1.27195
NIPA2	1.27195
FERMT2	1.27192
FANCF	1.27182
WDR45B	1.27172
NAMPT	1.27167
ULBP2	1.27142
ZNF668	1.27137
SRSF6	1.27127
BROX	1.27122
ZNF391	1.27118
STX3	1.27088
ISG15	1.27079
ARMCX1	1.27055
TNRC18	1.27053
NIPAL1	1.27051
BEND3	1.27048
STON2	1.27039
TCP11L1	1.27037
HEPHL1	1.27028
FAM174A	1.26997
KIAA1199	1.26945
MYSM1	1.26933
SGMS2	1.26922
HSPA13	1.26907
SLU7	1.26893
RUNDC1	1.26891
SNX30	1.26876
KCTD12	1.26872
KLF10	1.26869
USPL1	1.26864
IL4R	1.26856
ASRGL1	1.26813
CHURC1-FNTB	1.26813
ZNF74	1.26813
NAPEPLD	1.26813
SLX4IP	1.26813
LOC101060341	1.26813
MILR1	1.26813
UFSP1	1.26813
KLK14	1.26813
SPARCL1	1.26813
PIWIL1	1.26813
PPIL6	1.26813
RSRC2	1.26808
SECISBP2L	1.26797
CBFB	1.26794
CD99_2	1.26776
DDX28	1.26759
TIAM1	1.26758
MEF2A	1.26751
TMEM245	1.26708
C16orf87	1.26696
RAB36	1.26696
RANBP10	1.26677
RLIM	1.26662
COX15	1.26661
CAPZA2	1.26644
PPP1R3F	1.26629
GBP2	1.26592
RPGR	1.26578
C1orf131	1.26547
INTS2	1.26533
OVCA2	1.26528
ACOT4	1.26524
FAM53B	1.26496
ERCC8	1.26495
ZRSR2	1.26484
ISG20L2	1.26481
FAM175B	1.2648
RP2	1.26479
RET	1.26476
PERP	1.26471
CEP19	1.26469
PHLDB2	1.26468
GLRX2	1.26462
ASCC2	1.26442
PPAT	1.26429
BAG3	1.26429
PLA2G15	1.2641
ZMAT3	1.26401
SAP18	1.26368
ZBED6	1.2635
SF3B1	1.26348
ETV3	1.26344
PPIC	1.26341
GYG1	1.2634
SLC35A3	1.26328
BCL7A	1.26326
C3orf38	1.26304
TMX1	1.26304
FILIP1L	1.26295
PSMD12	1.26256
CAB39	1.26256
ZNF485	1.26237
ZC3H18	1.26221
MANEAL	1.2621
NIPAL2	1.26201
PRTFDC1	1.26195
TTC1	1.26157
LAMP1	1.26155
DPH7	1.26124
MAN2B2	1.26106
HSPA4	1.26101
GET4	1.26076
QSOX1	1.26075
MRPS23	1.26059
FCHO2	1.2605
SIPA1L3	1.26044
GFM1	1.2603
SOX6	1.26021
COL11A2	1.26021
RPP38	1.26012
MANBA	1.26003
ZNF101	1.25993
SERPINB13	1.2599
MAPRE2	1.25983
PHAX	1.25977
RAB21	1.25957
AOC2	1.25957
TBXAS1	1.25957
MUL1	1.25935
CENPQ	1.2593
C19orf52	1.25925
GPR158	1.2592
GAB1	1.25914
ADAM10	1.25887
DDX58	1.25885
SIRT7	1.25879
RFC3	1.2585
BLZF1	1.25842
ARFGAP1	1.25832
LRRC57	1.25814
SF3B4	1.25797
CTAGE8	1.25753
EFNB2	1.25738
BCAS2	1.2572
DLC1	1.25719
MAP3K5	1.25719
STX6	1.25705
LTBR	1.25697
SYDE2	1.25696
SMPD1	1.25686
KIAA0947	1.25684
TOB1	1.25681
AKR7A3	1.25681
DDI2	1.25673
CISH	1.25669
MSH2	1.25667
PPIF	1.25664
ERP44	1.25654
KIAA0355	1.2565
U2SURP	1.25641
RNF219	1.25624
KCNJ12	1.25617
TMEM50A	1.25612
DSC3	1.25611
ADIRF	1.25565
FBXL18	1.25534
MIEF1	1.25532
CD99_1	1.25519
KBTBD7	1.25513
CUL2	1.25493
SKI	1.25492
TSEN54	1.25491
CASP3	1.25489
PLEKHA3	1.25475
MAP1S	1.25474
NEDD4L	1.25449
CLUH	1.25428
DOLK	1.25416
RANBP2	1.25386
NT5C2	1.25386
GRAMD1B	1.25372
APOL1	1.25369
PREPL	1.25347
NUDT7	1.25339
AKAP17A_2	1.25333
SLC25A19	1.25317
FTH1	1.25298
SAMD8	1.25293
NKIRAS2	1.25286
DIRC2	1.25238
SPRED1	1.25231
DGCR14	1.2521
LLPH	1.25196
DNAJC13	1.25194
KIAA1467	1.25186
CMTM7	1.25184
ZNF34	1.25179
PFDN2	1.25179
GOSR2	1.2517
IDH2	1.25162
OAS1	1.25152
TLK1	1.2515
KLRK1	1.25145
LOC100996273	1.25145
HIST1H3E	1.25145
RRP15	1.25107
SPECC1L	1.25103
MYL12B	1.25088
RRS1	1.25072
TTC9	1.25066
SERGEF	1.25057
SELM	1.25047
P4HA2	1.25041
ATE1	1.2502
GNL3	1.25012
BLM	1.2501
POLR2B	1.25008
ACYP2	1.25002
CCR10	1.25002
PRDM1	1.2499
PLCXD1_1	1.24977
LIMCH1	1.24976
PHF23	1.24969
MIDN	1.24966
C19orf26	1.24965
HERC4	1.24961
CXorf56	1.24937
MCPH1	1.24931
SH2D2A	1.24911
VPS41	1.24903
COA5	1.24884
KIAA1549L	1.24877
ITM2B	1.24863
CXorf38	1.24855
WHSC1L1	1.24852
MARVELD2	1.2485
TBC1D5	1.24847
BCL6	1.2484
RP1	1.24832
FAM53A	1.24832
NPAT	1.24832
SMKR1	1.24832
RMND5A	1.24812
ARRDC2	1.2481
KBTBD8	1.2481
SLC20A1	1.24809
RLF	1.24804
C11orf82	1.24802
SAR1A	1.24788
IFITM3	1.24777
OS9	1.24773
RNF169	1.24765
PHRF1	1.24758
SP100	1.24731
OGFRL1	1.24723
CDC37L1	1.24711
CTBP2	1.24708
SUSD1	1.24696
HIF1A	1.24687
TBC1D14	1.24679
NLK	1.24677
KRT18	1.24671
ZNF622	1.24656
MRPS30	1.24638
TAF1A	1.24596
DIS3	1.24593
PES1	1.24587
TSKU	1.24571
BLOC1S5	1.24549
RASAL2	1.24541
ZNF616	1.24538
SYNGR2	1.24523
EDEM3	1.24508
CTSC	1.24499
LHX2	1.24482
ACVR1B	1.2448
UBALD1	1.24468
YWHAB	1.24466
LRP12	1.24466
2022-09-07	1.24463
GATAD2A	1.24455
C1orf198	1.24438
RNF25	1.24433
KCTD6	1.24432
CLP1	1.24426
LPAR2	1.24426
C1orf85	1.24419
ERCC6L2	1.24375
DNAH14	1.24375
TNFRSF11B	1.24375
BST1	1.24375
GSC	1.24375
LOC400863	1.24375
MRPS2	1.24358
PMM2	1.24355
APOL2	1.24315
DDX3Y	1.24292
TBC1D7	1.2429
MTG2	1.24278
C6orf57	1.24277
ZSCAN32	1.24275
TRMT5	1.24251
TLN2	1.24249
SMIM4	1.24246
KIAA0232	1.24244
CARKD	1.24243
RAB14	1.24238
CHCHD4	1.24225
SETD4	1.24225
MTRNR2L9	1.24203
STRN3	1.24198
C2orf27A	1.24188
PPARGC1B	1.24186
PTCD1	1.24185
IL18BP	1.24179
YY2	1.24171
EIF2S1	1.24168
CNNM2	1.24151
MFSD6	1.24129
ALG8	1.24129
DIAPH1	1.24111
FCHO1	1.24107
BCL9L	1.24105
TENM4	1.24096
ATP11C	1.24095
NOTCH2NL	1.2409
VWA5A	1.24089
POLR3K	1.24085
CCNK	1.2407
TOR1AIP1	1.24066
NR2E1	1.24057
WDR76	1.24048
MGA	1.24048
FDXACB1	1.24046
NOC3L	1.24043
NOS1AP	1.24038
ABRACL	1.24036
RAP1A	1.24034
C14orf159	1.24032
ARHGAP18	1.24027
SNRNP27	1.24018
ORAI1	1.24016
DPH1	1.24006
VAMP4	1.23991
RPN1	1.23987
TULP4	1.23984
CABLES1	1.23983
DBNDD1	1.23983
MTO1	1.23964
GCNT4	1.23964
MRRF	1.23956
PSAP	1.23947
FAM214B	1.23938
C19orf10	1.23934
LPCAT2	1.23926
SOWAHC	1.2392
ABT1	1.23919
ZBTB48	1.23914
RPS6KB1	1.23908
MAP3K2	1.23886
NGDN	1.23885
PPP1R18	1.23882
WRNIP1	1.23878
ZDBF2	1.23876
SGTA	1.23875
ING4	1.23832
LOC102724296	1.23823
TM2D3	1.23811
BOD1L1	1.23811
INIP	1.23803
TSPAN3	1.23802
FNIP1	1.23785
ATG5	1.23762
F2RL1	1.2376
SERINC1	1.23754
CEP120	1.23752
SDAD1	1.23721
CD46	1.23717
NAA50	1.23703
C9orf72	1.23684
RRAGC	1.23682
PARG	1.23682
SSB	1.23677
DCLK2	1.23643
RNF180	1.23643
LOC102724336	1.23643
FUZ	1.23643
MAFK	1.23635
MRS2	1.23627
EXOSC2	1.23627
C17orf96	1.23607
GTPBP3	1.23594
PCIF1	1.23567
SNX8	1.23553
HECA	1.23545
CXCL16	1.23511
NR4A3	1.23501
ZNF564	1.23497
LRRC37A2	1.2349
ANKRD13C	1.2348
C5orf51	1.23478
CHPT1	1.23468
RSF1	1.23464
SAV1	1.23459
C12orf49	1.23451
ANKMY1	1.23449
RBM18	1.23447
TMEM126A	1.23446
EHBP1	1.23435
TMEM123	1.23435
FOSL1	1.23423
KRT17	1.23418
BZW2	1.23411
IL12RB1	1.23386
MAGEE1	1.23386
OSGIN2	1.23383
VAV3	1.23371
LRRC40	1.23359
RCN1	1.23356
NSUN5	1.23334
ETV1	1.2333
FXYD5	1.23324
MOB1B	1.2332
SLC38A10	1.23302
ACY3	1.23291
HIC2	1.23285
TMEM109	1.23284
ZNF703	1.23281
ZNF10	1.23272
PROX1	1.23268
DDX27	1.23246
CINP	1.23206
ZNF670	1.2319
EXOSC9	1.23188
MLYCD	1.23187
TADA2B	1.23161
TOMM40	1.23144
PGRMC1	1.23128
TMCO1	1.23125
TMEM70	1.23125
TXNL4B	1.23121
DUSP14	1.23104
BBS7	1.23093
ARMC2	1.23084
TACO1	1.23061
MASTL	1.23057
LCORL	1.23039
TICAM1	1.23034
SMEK2	1.22997
CASP9	1.22992
GBX2	1.22987
B3GALNT1	1.22982
CDK5RAP1	1.22967
ATP6V0D1	1.22961
EIF5B	1.22955
FAM168B	1.22948
PTPLAD1	1.22938
IL1B	1.22929
MRPL20	1.22925
MTMR9	1.22925
FAM111A	1.22922
ZRANB1	1.2292
CDC37	1.22914
DAGLA	1.22911
SCO2	1.22909
GTF2H2C	1.22887
TXNRD1	1.22873
ITGB5	1.22873
EEF1E1	1.22861
FLRT3	1.2285
ACPL2	1.2285
KBTBD6	1.22831
CLK4	1.22829
GOLT1B	1.22809
LMAN2	1.22804
SSBP1	1.22803
[truncated: 10,823 more rows]

## Sheet: Supple.6C
Supplementary Table 6. Dominantly expressed genes in HNSCC under ferroptotic stress
Supplementary Table 6C. Genes co-upregulated in the ferroptosis group
TLR1
SARM1
LCP1
CD274
SLC1A3
RAB3IL1
EVI2B
TLR4
GPR135
AIM2
IFI30
TP53
CTSO
CTSS
CTSK
LY96
CYBB
CCL5
GANC
PTGER4
GBP1
LACTB2
PBLD
NNMT
HLA-B
ITGA4
EMILIN2
CCND1
FAM184A
ZNF480
ARHGAP25
IER5L
TNFRSF1B
MED17
ZNF25
BRIX1
TNFSF13B
IGFBP7
DOK1
EXOSC7
TFEC
CD163L1
