# Supplementary material for: Ferroptosis Signature Shapes the Immune Profiles to Enhance the Response to Immune Checkpoint Inhibitors in Head and Neck Cancer
Source: Adv Sci (Weinh). 2023 Apr 7;10(15):2204514. doi: 10.1002/advs.202204514 (PMC10214241; doi:10.1002/advs.202204514)
Supplement: Supplementary file 8 — Supporting Information [file ADVS-10-2204514-s002.xlsx]

## Sheet: Supplementary Table 7. GO analy
Supplementary Table 7 - GO analysis for ferroptosis enriched genes
	GO_term_ID	GO_term_def	P	P_FDR_adj	NofGenes	Genes
1	GO:0071216	cellular response to biotic stimulus	1e-10	1.31e-06	6	CCL5|CD274|TLR1|TLR4|TNFRSF1B|TP53
2	GO:0034097	response to cytokine	6e-10	3.51e-06	8	AIM2|CCL5|CD274|ITGA4|TLR4|TNFRSF1B|TNFSF13B|TP53
3	GO:0050776	regulation of immune response	1e-09	3.69e-06	8	AIM2|CCL5|CD274|ITGA4|TLR1|TLR4|TNFRSF1B|TNFSF13B
4	GO:0051223	regulation of protein transport	2.2e-09	6e-06	7	AIM2|CCL5|CD274|TLR1|TLR4|TNFRSF1B|TP53
5	GO:0090087	regulation of peptide transport	2.9e-09	6.31e-06	7	AIM2|CCL5|CD274|TLR1|TLR4|TNFRSF1B|TP53
6	GO:0070201	regulation of establishment of protein localization	3.4e-09	6.31e-06	7	AIM2|CCL5|CD274|TLR1|TLR4|TNFRSF1B|TP53
7	GO:0071219	cellular response to molecule of bacterial origin	9.5e-09	1.49e-05	5	CCL5|CD274|TLR1|TLR4|TNFRSF1B
8	GO:0050708	regulation of protein secretion	1.23e-08	1.5e-05	6	AIM2|CCL5|CD274|TLR1|TLR4|TNFRSF1B
9	GO:0050707	regulation of cytokine secretion	1.32e-08	1.5e-05	5	AIM2|CD274|TLR1|TLR4|TNFRSF1B
10	GO:0050670	regulation of lymphocyte proliferation	1.46e-08	1.5e-05	5	CCL5|CD274|TLR4|TNFRSF1B|TNFSF13B
11	GO:0032944	regulation of mononuclear cell proliferation	1.49e-08	1.5e-05	5	CCL5|CD274|TLR4|TNFRSF1B|TNFSF13B
12	GO:0002791	regulation of peptide secretion	1.75e-08	1.5e-05	6	AIM2|CCL5|CD274|TLR1|TLR4|TNFRSF1B
13	GO:0002682	regulation of immune system process	1.9e-08	1.5e-05	8	AIM2|CCL5|CD274|ITGA4|TLR1|TLR4|TNFRSF1B|TNFSF13B
14	GO:0070663	regulation of leukocyte proliferation	1.93e-08	1.5e-05	5	CCL5|CD274|TLR4|TNFRSF1B|TNFSF13B
15	GO:0002376	immune system process	2.04e-08	1.5e-05	9	AIM2|CCL5|CD274|ITGA4|TLR1|TLR4|TNFRSF1B|TNFSF13B|TP53
16	GO:0070234	positive regulation of T cell apoptotic process	2.37e-08	1.63e-05	3	CCL5|CD274|TP53
17	GO:0071345	cellular response to cytokine stimulus	2.51e-08	1.63e-05	7	AIM2|CCL5|ITGA4|TLR4|TNFRSF1B|TNFSF13B|TP53
18	GO:0032880	regulation of protein localization	2.88e-08	1.77e-05	7	AIM2|CCL5|CD274|TLR1|TLR4|TNFRSF1B|TP53
19	GO:0010033	response to organic substance	3.6e-08	2.09e-05	9	AIM2|CCL5|CD274|ITGA4|TLR1|TLR4|TNFRSF1B|TNFSF13B|TP53
20	GO:0006955	immune response	4.78e-08	2.63e-05	8	AIM2|CCL5|CD274|TLR1|TLR4|TNFRSF1B|TNFSF13B|TP53
21	GO:0070230	positive regulation of lymphocyte apoptotic process	5.3e-08	2.78e-05	3	CCL5|CD274|TP53
22	GO:0002684	positive regulation of immune system process	6.67e-08	3.34e-05	7	AIM2|CCL5|CD274|ITGA4|TLR1|TLR4|TNFSF13B
23	GO:0010942	positive regulation of cell death	1.33e-07	6.18e-05	6	CCL5|CD274|ITGA4|TLR4|TNFRSF1B|TP53
24	GO:0002237	response to molecule of bacterial origin	1.35e-07	6.18e-05	5	CCL5|CD274|TLR1|TLR4|TNFRSF1B
25	GO:0051707	response to other organism	1.6e-07	6.87e-05	7	AIM2|CCL5|CD274|TLR1|TLR4|TNFRSF1B|TP53
26	GO:0043207	response to external biotic stimulus	1.62e-07	6.87e-05	7	AIM2|CCL5|CD274|TLR1|TLR4|TNFRSF1B|TP53
27	GO:0009607	response to biotic stimulus	1.84e-07	7.5e-05	7	AIM2|CCL5|CD274|TLR1|TLR4|TNFRSF1B|TP53
28	GO:2000108	positive regulation of leukocyte apoptotic process	2.12e-07	7.79e-05	3	CCL5|CD274|TP53
29	GO:0050671	positive regulation of lymphocyte proliferation	2.12e-07	7.79e-05	4	CCL5|CD274|TLR4|TNFSF13B
30	GO:1903530	regulation of secretion by cell	2.14e-07	7.79e-05	6	AIM2|CCL5|CD274|TLR1|TLR4|TNFRSF1B
31	GO:0032946	positive regulation of mononuclear cell proliferation	2.19e-07	7.79e-05	4	CCL5|CD274|TLR4|TNFSF13B
32	GO:0002833	positive regulation of response to biotic stimulus	2.28e-07	7.84e-05	5	AIM2|CCL5|CD274|TLR1|TLR4
33	GO:0070665	positive regulation of leukocyte proliferation	2.63e-07	8.77e-05	4	CCL5|CD274|TLR4|TNFSF13B
34	GO:0050715	positive regulation of cytokine secretion	2.78e-07	9.02e-05	4	AIM2|CD274|TLR1|TLR4
35	GO:0071310	cellular response to organic substance	3.18e-07	9.96e-05	8	AIM2|CCL5|CD274|ITGA4|TLR4|TNFRSF1B|TNFSF13B|TP53
36	GO:0051046	regulation of secretion	3.3e-07	9.96e-05	6	AIM2|CCL5|CD274|TLR1|TLR4|TNFRSF1B
37	GO:0009605	response to external stimulus	3.34e-07	9.96e-05	8	AIM2|CCL5|CD274|ITGA4|TLR1|TLR4|TNFRSF1B|TP53
38	GO:0070232	regulation of T cell apoptotic process	3.53e-07	0.0001	3	CCL5|CD274|TP53
39	GO:0007166	cell surface receptor signaling pathway	3.54e-07	0.0001	8	AIM2|CCL5|CD274|ITGA4|TLR4|TNFRSF1B|TNFSF13B|TP53
40	GO:0042129	regulation of T cell proliferation	4.44e-07	0.000122	4	CCL5|CD274|TNFRSF1B|TNFSF13B
41	GO:0050778	positive regulation of immune response	4.53e-07	0.000122	6	AIM2|CCL5|CD274|TLR1|TLR4|TNFSF13B
42	GO:0051222	positive regulation of protein transport	4.73e-07	0.000124	5	AIM2|CD274|TLR1|TLR4|TP53
43	GO:0042127	regulation of cell population proliferation	6.6e-07	0.000169	7	CCL5|CD274|ITGA4|TLR4|TNFRSF1B|TNFSF13B|TP53
44	GO:0045321	leukocyte activation	7.01e-07	0.000176	6	CCL5|ITGA4|TLR1|TLR4|TNFRSF1B|TP53
45	GO:1904951	positive regulation of establishment of protein localization	7.29e-07	0.000178	5	AIM2|CD274|TLR1|TLR4|TP53
46	GO:0071222	cellular response to lipopolysaccharide	8.62e-07	0.000207	4	CCL5|CD274|TLR4|TNFRSF1B
47	GO:0048583	regulation of response to stimulus	1.01e-06	0.000234	9	AIM2|CCL5|CD274|ITGA4|TLR1|TLR4|TNFRSF1B|TNFSF13B|TP53
48	GO:0032879	regulation of localization	1.02e-06	0.000234	8	AIM2|CCL5|CD274|ITGA4|TLR1|TLR4|TNFRSF1B|TP53
49	GO:0051050	positive regulation of transport	1.05e-06	0.000237	6	AIM2|CCL5|CD274|TLR1|TLR4|TP53
50	GO:0006954	inflammatory response	1.07e-06	0.000237	5	AIM2|CCL5|TLR1|TLR4|TNFRSF1B
51	GO:0051249	regulation of lymphocyte activation	1.22e-06	0.000264	5	CCL5|CD274|TLR4|TNFRSF1B|TNFSF13B
52	GO:0002831	regulation of response to biotic stimulus	1.37e-06	0.000285	5	AIM2|CCL5|CD274|TLR1|TLR4
53	GO:0042221	response to chemical	1.37e-06	0.000285	9	AIM2|CCL5|CD274|ITGA4|TLR1|TLR4|TNFRSF1B|TNFSF13B|TP53
54	GO:0070228	regulation of lymphocyte apoptotic process	1.43e-06	0.000291	3	CCL5|CD274|TP53
55	GO:1901701	cellular response to oxygen-containing compound	1.56e-06	0.000311	6	CCL5|CD274|ITGA4|TLR4|TNFRSF1B|TP53
56	GO:0070887	cellular response to chemical stimulus	1.59e-06	0.000311	8	AIM2|CCL5|CD274|ITGA4|TLR4|TNFRSF1B|TNFSF13B|TP53
57	GO:1903039	positive regulation of leukocyte cell-cell adhesion	1.61e-06	0.000311	4	CCL5|CD274|ITGA4|TNFSF13B
58	GO:0001775	cell activation	1.69e-06	0.000321	6	CCL5|ITGA4|TLR1|TLR4|TNFRSF1B|TP53
59	GO:0051049	regulation of transport	1.81e-06	0.000338	7	AIM2|CCL5|CD274|TLR1|TLR4|TNFRSF1B|TP53
60	GO:0071356	cellular response to tumor necrosis factor	2.38e-06	0.000437	4	AIM2|CCL5|TNFRSF1B|TNFSF13B
61	GO:0002694	regulation of leukocyte activation	2.67e-06	0.000483	5	CCL5|CD274|TLR4|TNFRSF1B|TNFSF13B
62	GO:0022409	positive regulation of cell-cell adhesion	3.04e-06	0.00054	4	CCL5|CD274|ITGA4|TNFSF13B
63	GO:0034612	response to tumor necrosis factor	3.49e-06	0.000611	4	AIM2|CCL5|TNFRSF1B|TNFSF13B
64	GO:0050865	regulation of cell activation	3.63e-06	0.000625	5	CCL5|CD274|TLR4|TNFRSF1B|TNFSF13B
65	GO:0043065	positive regulation of apoptotic process	3.81e-06	0.000645	5	CCL5|CD274|ITGA4|TNFRSF1B|TP53
66	GO:0050714	positive regulation of protein secretion	3.88e-06	0.000648	4	AIM2|CD274|TLR1|TLR4
67	GO:0043068	positive regulation of programmed cell death	3.95e-06	0.00065	5	CCL5|CD274|ITGA4|TNFRSF1B|TP53
68	GO:0007165	signal transduction	4.14e-06	0.000671	9	AIM2|CCL5|CD274|ITGA4|TLR1|TLR4|TNFRSF1B|TNFSF13B|TP53
69	GO:0019221	cytokine-mediated signaling pathway	4.7e-06	0.000751	5	AIM2|CCL5|TNFRSF1B|TNFSF13B|TP53
70	GO:0002793	positive regulation of peptide secretion	5.17e-06	0.000814	4	AIM2|CD274|TLR1|TLR4
71	GO:0009617	response to bacterium	5.44e-06	0.000844	5	CCL5|CD274|TLR1|TLR4|TNFRSF1B
72	GO:0001817	regulation of cytokine production	5.56e-06	0.000844	5	AIM2|CD274|TLR1|TLR4|TNFRSF1B
73	GO:1903037	regulation of leukocyte cell-cell adhesion	5.61e-06	0.000844	4	CCL5|CD274|ITGA4|TNFSF13B
74	GO:2000106	regulation of leukocyte apoptotic process	5.67e-06	0.000844	3	CCL5|CD274|TP53
75	GO:0006952	defense response	6.36e-06	0.000934	6	AIM2|CCL5|TLR1|TLR4|TNFRSF1B|TP53
76	GO:0050702	interleukin-1 beta secretion	6.62e-06	0.000954	2	AIM2|TLR4
77	GO:1901214	regulation of neuron death	6.66e-06	0.000954	4	CCL5|TLR4|TNFRSF1B|TP53
78	GO:0032496	response to lipopolysaccharide	6.93e-06	0.000978	4	CCL5|CD274|TLR4|TNFRSF1B
79	GO:0050863	regulation of T cell activation	7.11e-06	0.000991	4	CCL5|CD274|TNFRSF1B|TNFSF13B
80	GO:0023052	signaling	7.41e-06	0.00102	9	AIM2|CCL5|CD274|ITGA4|TLR1|TLR4|TNFRSF1B|TNFSF13B|TP53
81	GO:0048522	positive regulation of cellular process	7.78e-06	0.00106	9	AIM2|CCL5|CD274|ITGA4|TLR1|TLR4|TNFRSF1B|TNFSF13B|TP53
82	GO:0042102	positive regulation of T cell proliferation	8.56e-06	0.00115	3	CCL5|CD274|TNFSF13B
83	GO:0007154	cell communication	8.85e-06	0.00116	9	AIM2|CCL5|CD274|ITGA4|TLR1|TLR4|TNFRSF1B|TNFSF13B|TP53
84	GO:0031347	regulation of defense response	8.88e-06	0.00116	5	AIM2|CCL5|TLR1|TLR4|TNFRSF1B
85	GO:0045087	innate immune response	9.23e-06	0.0012	5	AIM2|CCL5|TLR1|TLR4|TP53
86	GO:0045089	positive regulation of innate immune response	9.87e-06	0.00127	4	AIM2|CCL5|TLR1|TLR4
87	GO:0032490	detection of molecule of bacterial origin	1.01e-05	0.00127	2	TLR1|TLR4
88	GO:0050701	interleukin-1 secretion	1.01e-05	0.00127	2	AIM2|TLR4
89	GO:0048584	positive regulation of response to stimulus	1.14e-05	0.00141	7	AIM2|CCL5|CD274|TLR1|TLR4|TNFSF13B|TP53
90	GO:0051251	positive regulation of lymphocyte activation	1.2e-05	0.00146	4	CCL5|CD274|TLR4|TNFSF13B
91	GO:0080134	regulation of response to stress	1.21e-05	0.00146	6	AIM2|CCL5|TLR1|TLR4|TNFRSF1B|TP53
92	GO:1901700	response to oxygen-containing compound	1.52e-05	0.00182	6	CCL5|CD274|ITGA4|TLR4|TNFRSF1B|TP53
93	GO:0098543	detection of other organism	1.67e-05	0.00198	2	TLR1|TLR4
94	GO:0033209	tumor necrosis factor-mediated signaling pathway	1.7e-05	0.00199	3	AIM2|TNFRSF1B|TNFSF13B
95	GO:0022407	regulation of cell-cell adhesion	1.84e-05	0.00211	4	CCL5|CD274|ITGA4|TNFSF13B
96	GO:1903532	positive regulation of secretion by cell	1.88e-05	0.00211	4	AIM2|CD274|TLR1|TLR4
97	GO:0002696	positive regulation of leukocyte activation	1.88e-05	0.00211	4	CCL5|CD274|TLR4|TNFSF13B
98	GO:0045785	positive regulation of cell adhesion	1.88e-05	0.00211	4	CCL5|CD274|ITGA4|TNFSF13B
99	GO:0032611	interleukin-1 beta production	1.93e-05	0.00215	2	AIM2|TLR4
100	GO:0008284	positive regulation of cell population proliferation	2.07e-05	0.00228	5	CCL5|CD274|ITGA4|TLR4|TNFSF13B
101	GO:0050867	positive regulation of cell activation	2.11e-05	0.00231	4	CCL5|CD274|TLR4|TNFSF13B
102	GO:0032612	interleukin-1 production	2.2e-05	0.00238	2	AIM2|TLR4
103	GO:0010941	regulation of cell death	2.44e-05	0.00261	6	CCL5|CD274|ITGA4|TLR4|TNFRSF1B|TP53
104	GO:0051047	positive regulation of secretion	2.48e-05	0.00263	4	AIM2|CD274|TLR1|TLR4
105	GO:0051247	positive regulation of protein metabolic process	2.53e-05	0.00264	6	AIM2|CCL5|TLR1|TLR4|TNFRSF1B|TP53
106	GO:0098542	defense response to other organism	2.55e-05	0.00264	5	AIM2|CCL5|TLR1|TLR4|TP53
107	GO:0048518	positive regulation of biological process	2.56e-05	0.00264	9	AIM2|CCL5|CD274|ITGA4|TLR1|TLR4|TNFRSF1B|TNFSF13B|TP53
108	GO:0001819	positive regulation of cytokine production	2.89e-05	0.00295	4	AIM2|CD274|TLR1|TLR4
109	GO:0045088	regulation of innate immune response	2.97e-05	0.003	4	AIM2|CCL5|TLR1|TLR4
110	GO:0051704	multi-organism process	3.03e-05	0.00304	7	AIM2|CCL5|CD274|TLR1|TLR4|TNFRSF1B|TP53
111	GO:0002822	regulation of adaptive immune response based on somatic recombination of immune receptors built from immunoglobulin superfamily domains	3.08e-05	0.00305	3	CD274|TNFRSF1B|TNFSF13B
112	GO:0098581	detection of external biotic stimulus	3.14e-05	0.00309	2	TLR1|TLR4
113	GO:0032940	secretion by cell	3.22e-05	0.00314	5	AIM2|CCL5|TLR4|TNFRSF1B|TNFSF13B
114	GO:0031349	positive regulation of defense response	3.46e-05	0.00331	4	AIM2|CCL5|TLR1|TLR4
115	GO:1903555	regulation of tumor necrosis factor superfamily cytokine production	3.48e-05	0.00331	3	CD274|TLR1|TLR4
116	GO:0042535	positive regulation of tumor necrosis factor biosynthetic process	3.48e-05	0.00331	2	TLR1|TLR4
117	GO:0042113	B cell activation	3.62e-05	0.00341	3	ITGA4|TLR4|TP53
118	GO:0140352	export from cell	3.88e-05	0.00362	5	AIM2|CCL5|TLR4|TNFRSF1B|TNFSF13B
119	GO:0009306	protein secretion	3.91e-05	0.00362	3	AIM2|TLR4|TNFSF13B
120	GO:0035592	establishment of protein localization to extracellular region	3.98e-05	0.00366	3	AIM2|TLR4|TNFSF13B
121	GO:0002819	regulation of adaptive immune response	4.14e-05	0.00377	3	CD274|TNFRSF1B|TNFSF13B
122	GO:0071346	cellular response to interferon-gamma	4.29e-05	0.00388	3	CCL5|TLR4|TP53
123	GO:0071692	protein localization to extracellular region	4.54e-05	0.00405	3	AIM2|TLR4|TNFSF13B
124	GO:0009595	detection of biotic stimulus	4.64e-05	0.00405	2	TLR1|TLR4
125	GO:0070266	necroptotic process	4.64e-05	0.00405	2	TLR4|TP53
126	GO:0043902	positive regulation of multi-organism process	4.64e-05	0.00405	4	AIM2|CCL5|TLR1|TLR4
127	GO:0032101	regulation of response to external stimulus	4.82e-05	0.00418	5	AIM2|CCL5|TLR1|TLR4|TNFRSF1B
128	GO:0006810	transport	5.03e-05	0.00433	8	AIM2|CCL5|CD274|ITGA4|TLR4|TNFRSF1B|TNFSF13B|TP53
129	GO:0071396	cellular response to lipid	5.16e-05	0.0044	4	CCL5|CD274|TLR4|TNFRSF1B
130	GO:0051716	cellular response to stimulus	5.23e-05	0.0044	9	AIM2|CCL5|CD274|ITGA4|TLR1|TLR4|TNFRSF1B|TNFSF13B|TP53
131	GO:0002790	peptide secretion	5.23e-05	0.0044	3	AIM2|TLR4|TNFSF13B
132	GO:0046903	secretion	5.46e-05	0.00455	5	AIM2|CCL5|TLR4|TNFRSF1B|TNFSF13B
133	GO:0032461	positive regulation of protein oligomerization	5.49e-05	0.00455	2	AIM2|TP53
134	GO:0034341	response to interferon-gamma	6.08e-05	0.005	3	CCL5|TLR4|TP53
135	GO:0051234	establishment of localization	6.25e-05	0.0051	8	AIM2|CCL5|CD274|ITGA4|TLR4|TNFRSF1B|TNFSF13B|TP53
136	GO:0097300	programmed necrotic cell death	6.92e-05	0.00561	2	TLR4|TP53
137	GO:0070265	necrotic cell death	7.96e-05	0.00635	2	TLR4|TP53
138	GO:0042534	regulation of tumor necrosis factor biosynthetic process	7.96e-05	0.00635	2	TLR1|TLR4
139	GO:0002274	myeloid leukocyte activation	8.1e-05	0.00642	4	CCL5|TLR1|TLR4|TNFRSF1B
140	GO:0050870	positive regulation of T cell activation	8.19e-05	0.00644	3	CCL5|CD274|TNFSF13B
141	GO:2000406	positive regulation of T cell migration	8.5e-05	0.00665	2	CCL5|ITGA4
142	GO:0032103	positive regulation of response to external stimulus	8.89e-05	0.0069	4	AIM2|CCL5|TLR1|TLR4
143	GO:0032689	negative regulation of interferon-gamma production	9.65e-05	0.00733	2	CD274|TLR4
144	GO:0002755	MyD88-dependent toll-like receptor signaling pathway	9.65e-05	0.00733	2	TLR1|TLR4
145	GO:0050718	positive regulation of interleukin-1 beta secretion	9.65e-05	0.00733	2	AIM2|TLR4
146	GO:0031663	lipopolysaccharide-mediated signaling pathway	0.000103	0.00774	2	CCL5|TLR4
147	GO:0032733	positive regulation of interleukin-10 production	0.000115	0.00863	2	CD274|TLR4
148	GO:2000403	positive regulation of lymphocyte migration	0.000122	0.00906	2	CCL5|ITGA4
149	GO:0050716	positive regulation of interleukin-1 secretion	0.000128	0.00949	2	AIM2|TLR4
150	GO:1904646	cellular response to amyloid-beta	0.000135	0.00994	2	ITGA4|TLR4
151	GO:0030155	regulation of cell adhesion	0.000147	0.0107	4	CCL5|CD274|ITGA4|TNFSF13B
152	GO:0030890	positive regulation of B cell proliferation	0.00015	0.0109	2	TLR4|TNFSF13B
153	GO:0031334	positive regulation of protein complex assembly	0.000151	0.0109	3	AIM2|TLR4|TP53
154	GO:0032459	regulation of protein oligomerization	0.000165	0.0118	2	AIM2|TP53
155	GO:0002218	activation of innate immune response	0.000166	0.0118	3	AIM2|TLR1|TLR4
156	GO:2000404	regulation of T cell migration	0.000173	0.0122	2	CCL5|ITGA4
157	GO:0050706	regulation of interleukin-1 beta secretion	0.000197	0.0138	2	AIM2|TLR4
158	GO:0050663	cytokine secretion	0.000206	0.0143	2	AIM2|TLR4
159	GO:1904645	response to amyloid-beta	0.000214	0.0148	2	ITGA4|TLR4
160	GO:0007159	leukocyte cell-cell adhesion	0.000223	0.0151	2	CCL5|ITGA4
161	GO:0042116	macrophage activation	0.000223	0.0151	2	TLR1|TLR4
162	GO:0032757	positive regulation of interleukin-8 production	0.000223	0.0151	2	TLR1|TLR4
163	GO:0097190	apoptotic signaling pathway	0.000224	0.0151	3	TLR4|TNFRSF1B|TP53
164	GO:0032731	positive regulation of interleukin-1 beta production	0.000232	0.0156	2	AIM2|TLR4
165	GO:0043900	regulation of multi-organism process	0.000238	0.0159	4	AIM2|CCL5|TLR1|TLR4
166	GO:0032653	regulation of interleukin-10 production	0.000241	0.016	2	CD274|TLR4
167	GO:0031295	T cell costimulation	0.00026	0.0171	2	CD274|TNFSF13B
168	GO:0050704	regulation of interleukin-1 secretion	0.00026	0.0171	2	AIM2|TLR4
169	GO:0042981	regulation of apoptotic process	0.000269	0.0175	5	CCL5|CD274|ITGA4|TNFRSF1B|TP53
170	GO:0031294	lymphocyte costimulation	0.00027	0.0175	2	CD274|TNFSF13B
171	GO:0043067	regulation of programmed cell death	0.000286	0.0184	5	CCL5|CD274|ITGA4|TNFRSF1B|TP53
172	GO:0032732	positive regulation of interleukin-1 production	0.0003	0.0192	2	AIM2|TLR4
173	GO:0032270	positive regulation of cellular protein metabolic process	0.000307	0.0196	5	AIM2|CCL5|TLR4|TNFRSF1B|TP53
174	GO:0051179	localization	0.000316	0.02	8	AIM2|CCL5|CD274|ITGA4|TLR4|TNFRSF1B|TNFSF13B|TP53
175	GO:1903556	negative regulation of tumor necrosis factor superfamily cytokine production	0.000332	0.0208	2	CD274|TLR4
176	GO:0030888	regulation of B cell proliferation	0.000332	0.0208	2	TLR4|TNFSF13B
177	GO:1901653	cellular response to peptide	0.00034	0.0211	3	ITGA4|TLR4|TP53
178	GO:0033993	response to lipid	0.000343	0.0211	4	CCL5|CD274|TLR4|TNFRSF1B
179	GO:2000401	regulation of lymphocyte migration	0.000343	0.0211	2	CCL5|ITGA4
180	GO:0071496	cellular response to external stimulus	0.000365	0.0224	3	ITGA4|TLR4|TP53
181	GO:0050727	regulation of inflammatory response	0.000372	0.0226	3	CCL5|TLR4|TNFRSF1B
182	GO:0034121	regulation of toll-like receptor signaling pathway	0.000413	0.0249	2	TLR1|TLR4
183	GO:0042108	positive regulation of cytokine biosynthetic process	0.000413	0.0249	2	TLR1|TLR4
184	GO:0051246	regulation of protein metabolic process	0.00042	0.0252	6	AIM2|CCL5|TLR1|TLR4|TNFRSF1B|TP53
185	GO:0008630	intrinsic apoptotic signaling pathway in response to DNA damage	0.000438	0.0259	2	TNFRSF1B|TP53
186	GO:0032677	regulation of interleukin-8 production	0.000438	0.0259	2	TLR1|TLR4
187	GO:0051240	positive regulation of multicellular organismal process	0.00045	0.0264	5	AIM2|CD274|TLR1|TLR4|TNFRSF1B
188	GO:0006915	apoptotic process	0.000451	0.0264	4	AIM2|TLR4|TNFRSF1B|TP53
189	GO:0050896	response to stimulus	0.000456	0.0266	9	AIM2|CCL5|CD274|ITGA4|TLR1|TLR4|TNFRSF1B|TNFSF13B|TP53
190	GO:0046649	lymphocyte activation	0.000538	0.0312	3	ITGA4|TLR4|TP53
191	GO:0032651	regulation of interleukin-1 beta production	0.000586	0.0338	2	AIM2|TLR4
192	GO:0046651	lymphocyte proliferation	0.000615	0.0353	2	TLR4|TP53
193	GO:0002718	regulation of cytokine production involved in immune response	0.00063	0.0359	2	TLR4|TNFRSF1B
194	GO:0032760	positive regulation of tumor necrosis factor production	0.000645	0.0364	2	TLR1|TLR4
195	GO:0032943	mononuclear cell proliferation	0.000645	0.0364	2	TLR4|TP53
196	GO:1903557	positive regulation of tumor necrosis factor superfamily cytokine production	0.000675	0.038	2	TLR1|TLR4
197	GO:1901216	positive regulation of neuron death	0.000738	0.0413	2	TLR4|TP53
198	GO:0012501	programmed cell death	0.000755	0.042	4	AIM2|TLR4|TNFRSF1B|TP53
199	GO:0051239	regulation of multicellular organismal process	0.000784	0.0434	6	AIM2|CD274|TLR1|TLR4|TNFRSF1B|TP53
200	GO:0032652	regulation of interleukin-1 production	0.000788	0.0434	2	AIM2|TLR4
201	GO:2000379	positive regulation of reactive oxygen species metabolic process	0.000804	0.0439	2	TLR4|TP53
202	GO:0032755	positive regulation of interleukin-6 production	0.000804	0.0439	2	TLR1|TLR4
203	GO:0070661	leukocyte proliferation	0.000838	0.0455	2	TLR4|TP53
204	GO:0008219	cell death	0.000859	0.046	4	AIM2|TLR4|TNFRSF1B|TP53
205	GO:0043254	regulation of protein complex assembly	0.000871	0.046	3	AIM2|TLR4|TP53
206	GO:0051173	positive regulation of nitrogen compound metabolic process	0.000871	0.046	6	AIM2|CCL5|TLR1|TLR4|TNFRSF1B|TP53
207	GO:0032649	regulation of interferon-gamma production	0.000873	0.046	2	CD274|TLR4
208	GO:0002224	toll-like receptor signaling pathway	0.000873	0.046	2	TLR1|TLR4
209	GO:0002824	positive regulation of adaptive immune response based on somatic recombination of immune receptors built from immunoglobulin superfamily domains	0.000873	0.046	2	CD274|TNFSF13B
210	GO:0002697	regulation of immune effector process	0.000952	0.05	3	AIM2|TLR4|TNFRSF1B
