# Supplementary material for: Ferroptosis Signature Shapes the Immune Profiles to Enhance the Response to Immune Checkpoint Inhibitors in Head and Neck Cancer
Source: Adv Sci (Weinh). 2023 Apr 7;10(15):2204514. doi: 10.1002/advs.202204514 (PMC10214241; doi:10.1002/advs.202204514)
Supplement: Supplementary file 10 — Supporting Information [file ADVS-10-2204514-s010.xlsx]

## Sheet: Library info
HNSCC Patient RNA Sequencing Sample Preparation
Sample QC
Sample ID	Sample name	RIN	RNA input (ug)	i7 Index	i7 Index sequence	Amp. cycle	Library conc. (ng/ul)A (volume: 15ul)	Library mix avg size (bp)B
GA763-1	1-N	6.4	1	D709	CGGCTATG	8	1.03	362
GA763-2	1-IF	7.4	1	D709	CGGCTATG	8	1.19
GA763-3	1-IC	7.6	1	D709	CGGCTATG	8	1.51
GA763-4	2-N	4.7	1	D709	CGGCTATG	8	0.672
GA763-5	2-IC	8	1	D709	CGGCTATG	8	1.52
GA763-6	6-N	7.1	1	D709	CGGCTATG	8	1.12
GA763-7	6-IF	6.8	1	D709	CGGCTATG	8	1.51
GA763-8	6-IC	7	1	D709	CGGCTATG	8	1.31
GA763-9	13-N	8	1	D710	TCCGCGAA	8	2.16
GA763-10	13-IC	8.1	1	D710	TCCGCGAA	8	2.06
GA763-11	16-N	6.5	1	D710	TCCGCGAA	8	1.25
GA763-12	16-IC	1.5	-	-	-	-	-
GA763-13	16-M	7.4	1	D710	TCCGCGAA	8	1.7
GA763-14	20-N	6.1	1	D710	TCCGCGAA	8	0.978
GA763-15	20-IF	7.6	1	D710	TCCGCGAA	8	1.44
GA763-16	20-IC	7.4	1	D710	TCCGCGAA	8	1.32
GA763-17	20-M	7.1	1	D710	TCCGCGAA	8	1.27
GA763-18	22-N	5.2	1	D711	TCTCGCGC	8	0.486
GA763-19	22-IF	6.8	1	D711	TCTCGCGC	8	1.7
GA763-20	22-IC	7.2	1	D711	TCTCGCGC	8	0.858
GA763-21	23-N	6.9	1	D711	TCTCGCGC	9	3.06
GA763-22	23-IC	2.4	1	D711	TCTCGCGC	9	0.818
GA763-23	26-N	5.2	1	D711	TCTCGCGC	10	0.922
GA763-24	26-IF	7.4	1	D711	TCTCGCGC	10	1.05
GA763-25	26-IC	2.9	1	D711	TCTCGCGC	10	0.46
GA763-26	26-M	7.3	1	D712	AGCGATAG	10	1.47
GA763-27	28-N	7.8	1	D712	AGCGATAG	11	4.88
GA763-28	28-IC	3.8	1	D712	AGCGATAG	11	0.71
GA763-29	28-M	7.6	1	D712	AGCGATAG	11	4.32
GA763-30	44-N	6.9	1	D712	AGCGATAG	8	0.854
GA763-31	44-IF	6.7	1	D712	AGCGATAG	8	1.62
GA763-32	44-IC	7.7	1	D712	AGCGATAG	8	1.82
GA763-33	44-M	6.2	1	D712	AGCGATAG	8	1.36
GA787-1	47-N	8.9	1	A001	ATCACG	12	10.9	368
GA787-2	47-IF	9.3	1	A008	ACTTGA	12	22.8	373
GA787-3	47-IC	9.2	1	A010	TAGCTT	12	27	368
GA787-4	54-N	7.6	1	A011	GGCTAC	12	17.2	367
GA787-5	54-IF	9	1	A021	GTTTCG	12	17.6	361
GA787-6	54-IC	8.6	1	A022	CGTACG	12	15.5	360
GA797-1	56-N	9.2	1	A002	CGATGTAT	11	9.48	356
GA797-2	56-IC	8.1	1	A004	TGACCAAT	11	14.4	356
GA797-3	56-IF	7.6	1	A005	ACAGTGAT	11	12.5	354
GA797-4	56-M	5.1	1	A007	CAGATCAT	11	13.7	372
GA797-5	58-N	7.2	1	A012	CTTGTAAT	11	7.38	349
GA797-6	58-IC	9.2	1	A013	AGTCAACA	11	10.1	353
GA797-7	58-IF	9.5	1	A019	GTGAAACG	11	12.7	353
GA815-1	59-N	8.4	1	A002	CGATGT	11	4.48	346
GA815-2	59-IF	8.3	1	A003	TTAGGC	11	3.86	332
GA815-3	59-IC	7.6	1	A004	TGACCA	11	5.52	334
GA815-4	61-N	7	0.4	A006	GCCAAT	12	3.42	341
GA815-5	61-IF	8.1	0.4	A007	CAGATC	12	2.26	349
GA815-6	61-IC	8.1	0.4	A009	GATCAG	12	4.44	332
GA815-7	63-N	8.6	1	A012	CTTGTA	11	4.44	340
GA815-8	63-IF	8.2	1	A013	AGTCAA	11	6.34	334
GA815-9	63-IC	8.2	1	A014	AGTTCC	11	9.38	336
GA815-10	64-N	6.7	1	A016	CCGTCC	11	1.31	357
GA815-11	64-IF	8.8	1	A018	GTCCGC	11	5.04	330
GA815-12	64-IC	8.4	1	A019	GTGAAA	11	4.72	345
GA815-13	65-N	7.1	1	A023	GAGTGG	11	3.32	341
GA815-14	65-IF	8.1	1	A025	ACTGAT	11	2.28	341
GA815-15	65-IC	8.2	1	A027	ATTCCT	11	2.54	346
GA832-1	64-M	9.4	1	A002	CGATGT	12	10.1	336
GA832-2	64-M-2	7.3	1	A004	TGACCA	12	11.7	335
GA832-3	69-N	7.1	1	A013	AGTCAA	12	8	335
GA832-4	69-IF	8.3	1	A014	AGTTCC	12	11.3	333
GA832-5	69-IC	7.8	1	A016	CCGTCC	12	7.56	334
GA832-6	69-M	6.9	1	A018	GTCCGC	12	6.08	331
